# Supplementary material for: Deep sampling of gRNA in the human genome and deep-learning-informed prediction of gRNA activities
Source: Cell Discov. 2023 May 16;9:48. doi: 10.1038/s41421-023-00549-9 (PMC10188485; doi:10.1038/s41421-023-00549-9)
Supplement: Supplementary file 3 — Supplementary Table S1 [file 41421_2023_549_MOESM3_ESM.xlsx]

## Sheet: Library1
Gene	gRNA	PAM	gRNA_info
A1BG	CATCTTCTTTCACCTGAACG	CGG	19,58351498,58351517,-
A1BG	CTCCGGGGAGAACTCCGGCG	CGG	19,58350619,58350639,+
A1BG	TGGAAGTCCACTCCACTCAG	GGG	19,58351575,58351595,+
A1BG	TTCGGACTCTGCCCACAGGC	TGG	19,58353159,58353179,+
A1CF	AGTTATGTTAGGTATACCCG	AGG	10,50816205,50816224,-
A1CF	GAATTCAACAATATCAAACC	AGG	10,50828132,50828151,-
A1CF	CTTCATTTCCCAGCCACCAA	AGG	10,50816052,50816071,-
A1CF	ACAGGAAGAATTCAGTTATG	GGG	10,50828279,50828298,-
A1CF	AATGTACCTGTAGGGGCTGC	GGG	10,50814031,50814050,-
A2M	ACTGCATCTGTGCAAACGGG	CGG	12,9090395,9090414,-
A2M	ATGTCTCATGAACTACCCTG	TGG	12,9101531,9101550,-
A2M	TTACTCATATAGGATCCCAA	AGG	12,9110027,9110046,-
A2M	TGAAATGAAACTTCACACTG	AGG	12,9106517,9106536,-
A2M	GGTTAAGAACGAGGACAGTC	TGG	12,9112424,9112443,-
A2ML1	TGGTCACTACCCCTATCAAG	TGG	12,8848745,8848765,+
A2ML1	GGTGGATTATTACATCGACC	CGG	12,8843297,8843317,+
A2ML1	AAATACTTACTGGTATCGAG	AGG	12,8837496,8837516,+
A2ML1	ACCCTGGTTACTGATAACAA	TGG	12,8841455,8841475,+
A2ML1	AACGGAGGGGAAATTTAGCC	GGG	12,8823207,8823226,-
A3GALT2	ACACGTAGTACATCACGCTC	TGG	1,33307370,33307390,+
A3GALT2	AGAACATGAAGTGCGCCTCG	CGG	1,33307199,33307219,+
A3GALT2	GCGCTGGCAAGACGTGTCGA	TGG	1,33307268,33307287,-
A3GALT2	AAATAATGGGAGCCCCCCAG	GGG	1,33312139,33312159,+
A3GALT2	TGGCTCTCAAGGAGGGACTC	AGG	1,33321077,33321096,-
A4GALT	AACGTGCCAGTAGATCATGA	TGG	22,42693825,42693845,+
A4GALT	GCCGCGTACCAGTCGGCCAG	GGG	22,42693469,42693489,+
A4GALT	AGGCCAGGAACGCGCCGTTG	AGG	22,42693284,42693304,+
A4GALT	CCACATGAGTGCGATCCTGG	AGG	22,42693399,42693419,+
A4GALT	GGGACACACCCCTGGCCGAC	TGG	22,42693480,42693499,-
A4GNT	CAGCTCGGATGCATCCCGCC	TGG	3,138124823,138124842,-
A4GNT	ACGGAACAGGAGACCAAATG	GGG	3,138131044,138131064,+
A4GNT	CAGCCAAAAAGTTCTCCTCA	GGG	3,138124736,138124756,+
A4GNT	TGCATTCCCACAAAAAGGGG	TGG	3,138124664,138124684,+
A4GNT	GCCTTCTTTCAAGTCCCACC	AGG	3,138131138,138131157,-
AAAS	GGCCCATCGACAGAGTGCCA	GGG	12,53315370,53315390,+
AAAS	TGACAGCGCCCTGATAGAGT	AGG	12,53308960,53308980,+
AAAS	CCCAGGGTGAGACAGCACTT	GGG	12,53309681,53309701,+
AAAS	GCCAAGACAGAGGCACTAAG	GGG	12,53314357,53314377,+
AAAS	TTCGCTGCAGCCGGTGCTTC	AGG	12,53314403,53314423,+
AACS	CTTCTCACGTGTGTATGATG	AGG	12,125073957,125073977,+
AACS	CACATTCACACCGAAGTCCG	GGG	12,125091506,125091525,-
AACS	CATCCTCCTGTGCTACACCA	CGG	12,125114535,125114555,+
AACS	TCCAGGATCTCCTCCCGACC	GGG	12,125065605,125065624,-
AACS	AGAGCTACGAGTATGTCTAC	AGG	12,125124964,125124984,+
AACSP1	GCCGAGCATGATGACGCCCC	CGG	5,178775271,178775291,+
AACSP1	GAAGAAACAGCTCCCGTCCC	TGG	5,178818173,178818192,-
AACSP1	TGACTTCTCGTGTTGCAAAG	CGG	5,178776207,178776226,-
AACSP1	ATGCTGGAGCAGTCGCGCTG	TGG	5,178818105,178818125,+
AADAC	AAGTCTGAAGCACTAAGAAG	GGG	3,151817521,151817541,+
AADAC	GGTATTTCTGGAGATAGTGC	AGG	3,151824780,151824800,+
AADAC	ATGTATATAATGCCTTAAGG	TGG	3,151824706,151824726,+
AADAC	ATTTCTATCCAAATCACTCA	TGG	3,151827688,151827708,+
AADAC	CATGGCTCCTCAACGTTATC	TGG	3,151814234,151814253,-
AADACL2	AAAGAAAGTCAGAAACCCGA	AGG	3,151740796,151740816,+
AADACL2	TGGGGGCAATTTAGCAACAG	CGG	3,151745646,151745666,+
AADACL2	GAAAAAATTTGACTGCAGCA	AGG	3,151745559,151745578,-
AADACL2	GTGATGTATTCATCTGAAAG	TGG	3,151740726,151740745,-
AADACL3	GGCATCGTGTACTACCACGG	TGG	1,12719645,12719665,+
AADACL3	ACTTATGCTTAGGTAACTTG	CGG	1,12725227,12725246,-
AADACL3	CTGCGGTGACAGTTTCGGAG	GGG	1,12725338,12725358,+
AADACL3	TCGGGGTCATACTTTAGCGG	AGG	1,12719543,12719562,-
AADACL4	TAGAAGATGATGCCTCGCCG	GGG	1,12651287,12651306,-
AADACL4	CAAGGTAGCAGGGATATCCG	TGG	1,12644637,12644656,-
AADACL4	GTAAACTCACCAAAGTGACC	AGG	1,12644704,12644723,-
AADACL4	TATCGTCCCAAAACGCAGGT	CGG	1,12651225,12651244,-
AADACL4	GCATTGCATATTCCTCTACC	TGG	1,12644683,12644703,+
AADAT	GTAGCTGACATATTGAGCAG	AGG	4,170088548,170088567,-
AADAT	TAATAATGTTGCAGCCCAGT	GGG	4,170073317,170073337,+
AADAT	ATTGATACTTACCCAGCACT	CGG	4,170088383,170088403,+
AADAT	AGATCCATTTGTCCTTGACT	GGG	4,170087152,170087172,+
AADAT	CCGGACCATGAGTGAGAAAC	GGG	4,170089614,170089633,-
AAGAB	CACTACATTGGACCACACAT	TGG	15,67231823,67231843,+
AAGAB	CAAGAATGGTGCATCAAACA	TGG	15,67236028,67236047,-
AAGAB	GCAGCTGGTGACTAACGCAC	AGG	15,67254592,67254612,+
AAGAB	AGCAGACATCAATCTATGTG	TGG	15,67236709,67236728,-
AAGAB	GCCATGAGGAGACACTATCA	AGG	15,67236473,67236493,+
AAK1	TGGCAAAATCATCACTACGA	AGG	2,69530638,69530657,-
AAK1	CAAAAGGCCGGATATTTACC	AGG	2,69527274,69527293,-
AAK1	GGGTGCAATTGAAGTCTCTG	TGG	2,69520945,69520965,+
AAK1	CAAAACTCCTATTATCCACC	GGG	2,69542533,69542552,-
AAK1	TTTCGACTCCCGGCGAGAGC	AGG	2,69643009,69643028,-
AAMDC	GATTGGCCGAGGGATGAGTG	AGG	11,77869786,77869806,+
AAMDC	AAGTATGGCCAGGGGGTAGT	CGG	11,77842575,77842595,+
AAMDC	AAATTGCTTCCTTATCATGG	GGG	11,77842509,77842529,+
AAMDC	AGGTACTCCACAGTTGATGA	AGG	11,77872180,77872199,-
AAMDC	TGCCATCAGGTGTTCATGTC	AGG	11,77876965,77876985,+
AAMP	AGGTGACCTCGCTATCGTCG	GGG	2,218269396,218269416,+
AAMP	AAGATGACAAAGCCTTCGTA	TGG	2,218267533,218267552,-
AAMP	TGAGTGGCCTCTTGAAAGTG	TGG	2,218266900,218266919,-
AAMP	TGGATGTGGAAAGTCCCGAA	TGG	2,218266507,218266526,-
AAMP	AAGGTGACCTCGCTATCGTC	GGG	2,218269395,218269415,+
AANAT	ACCTTCACGCTCGATCTCAA	AGG	17,76468891,76468910,-
AANAT	GTGGCGCCGCTGACAGCTCG	GGG	17,76468816,76468835,-
AANAT	GGTGAGGCAGCGAAACTCAC	TGG	17,76468849,76468868,-
AANAT	GCCCTCCTCGAACCAGCCCA	GGG	17,76469253,76469272,-
AANAT	CTCGGGGACTCGGGGATCCC	AGG	17,76468800,76468819,-
AAR2	TAAGGAAGAAACCCATACGA	GGG	20,36240086,36240105,-
AAR2	CTTGGTTATCTCAGCTGGCG	TGG	20,36240529,36240548,-
AAR2	GGGGTAGATTCTGCCCCACG	CGG	20,36240386,36240405,-
AAR2	CATGTTCAGGATGACCACAG	TGG	20,36239926,36239945,-
AAR2	CTGTTCCCTTGGGCATGTTC	AGG	20,36239939,36239958,-
AARD	GCAGAGCTGGACGGGCGTTG	AGG	8,116938515,116938535,+
AARD	GTCCCCGAAGAAGTCGCACG	CGG	8,116938340,116938359,-
AARD	TGCTGGAGGACCTCAGACGA	CGG	8,116938406,116938426,+
AARD	CTGCAGCGGCGGAAGTCCCC	GGG	8,116938252,116938271,-
AARD	GGGAAATTCTCTCTCTGCAG	CGG	8,116938266,116938285,-
AARS	GGAGGCCAGATCTATGACGA	AGG	16,70262382,70262401,-
AARS	CCAAGAAAAGCATTGACACA	GGG	16,70270291,70270310,-
AARS	TCAGAATGTGCGTAGCTGTG	TGG	16,70259137,70259157,+
AARS	TTGGTGCTGAGGATGCCGAT	GGG	16,70269712,70269731,-
AARS	CCAATACCCAGAAGTGCATC	CGG	16,70277070,70277089,-
AARS2	TCGTAGTGGATCTCAGTACA	GGG	6,44311062,44311082,+
AARS2	AGCAAACTGGGGTCGCCGCG	GGG	6,44313105,44313125,+
AARS2	CCAACTTCTACGCAGAACAG	GGG	6,44304692,44304711,-
AARS2	GCTGAGCCAGTTCAGAAGCA	GGG	6,44305163,44305182,-
AARS2	TCGAAGGTCGCCCGCATGGC	GGG	6,44313256,44313275,-
AARSD1	CGCCTGCAGGTATGGCGTTC	TGG	17,42964431,42964450,-
AASDH	TTGTTGGTACATCAGTACCT	GGG	4,56349926,56349945,-
AASDH	GACAGTCAGATCAAACGTCA	TGG	4,56354072,56354091,-
AASDH	TGTGAATTGCCTGTACAACT	GGG	4,56354790,56354809,-
AASDH	GCCTATGTTCTACATACATC	AGG	4,56378219,56378238,-
AASDH	AAATGAGTTGATAATGACGG	TGG	4,56382528,56382548,+
AASDHPPT	AGGAAAACCAGTTCTTGCAA	AGG	11,106079549,106079569,+
AASDHPPT	CCCGAGGAGAAGGAGCGCAT	TGG	11,106077833,106077853,+
AASDHPPT	CTGCCAGCAGCCATTCGGCT	CGG	11,106077799,106077818,-
AASDHPPT	GCTGAACCTGAGCTGCAAGT	TGG	11,106079640,106079660,+
AASDHPPT	ACCAAGCAGAACCGTTTGGC	AGG	11,106077722,106077741,-
AASS	GGGTAGTGGCATTTGGACAG	TGG	7,122126390,122126409,-
AASS	CGTGCTCAGTCACTTTCAAT	GGG	7,122098842,122098861,-
AASS	CATCACAAACAAAGTTAACA	TGG	7,122093096,122093115,-
AASS	AAGACCTCAGAAAAGTGTAT	GGG	7,122116743,122116762,-
AASS	ATGCTGCAAGTACATAGGAC	TGG	7,122133706,122133725,-
AATF	GAATATGATGAGGACGACCT	GGG	17,36952947,36952967,+
AATF	AGGCACTTAAAGCATTGTTG	AGG	17,36986622,36986642,+
AATF	AGAAACTTTGACACTAGAGA	AGG	17,36953236,36953255,-
AATF	AAACCACCTCTAGAAAAGCA	TGG	17,36950342,36950362,+
AATF	CGGGAGCTGGTGACGATGGC	GGG	17,36949110,36949130,+
AATK	GTGTCAGCCAACAACAACAG	CGG	17,81121872,81121891,-
AATK	AGCACCGGAACCACGCCCGG	GGG	17,81122379,81122399,+
AATK	CTCCTCAAGTCCACAGACGT	GGG	17,81128524,81128543,-
AATK	GCATAGCAACCTGCTCGTCG	TGG	17,81124754,81124773,-
AATK	CAGCCCTCACCTGAGCGCCC	AGG	17,81131050,81131070,+
ABAT	TGCAATTACGAAGAGAGCCG	AGG	16,8750445,8750465,+
ABAT	GTGAATGGCTTTAGAGTGCG	TGG	16,8768839,8768858,-
ABAT	GAAAGAAGTCATCGGATGCG	TGG	16,8772871,8772890,-
ABAT	CCTTAAAGACCATCTTCATG	TGG	16,8764801,8764821,+
ABAT	CTGATGAAGACGGAAGTCCC	AGG	16,8746062,8746082,+
ABCA1	TTGGACAGCCCAAGACATCG	TGG	9,104832692,104832711,-
ABCA1	GGACACGCCCAGCTTCAAGT	GGG	9,104822623,104822643,+
ABCA1	AATGCAGAGAAAGCTATCTG	TGG	9,104819699,104819718,-
ABCA1	ACGAGACTAACCAGGCAATC	CGG	9,104832597,104832616,-
ABCA10	TCAGAGTGCTCCTTTATAAC	TGG	17,69222540,69222560,+
ABCA10	GACACTTCAGTGAATGCACG	AGG	17,69182769,69182789,+
ABCA10	ACTCTCTGAAATAACTGACA	TGG	17,69193944,69193963,-
ABCA10	TCCTTATTAAAACACTCATG	AGG	17,69215963,69215983,+
ABCA12	ACGGTCATATAATACACAAG	AGG	2,215001633,215001653,+
ABCA12	ATGGTGCTAAATGATCCTTG	TGG	2,215011596,215011616,+
ABCA12	GAGGTGATACCCATCGCCAA	AGG	2,214980500,214980520,+
ABCA12	GGCAGCTATAAATACAACCC	AGG	2,214997739,214997759,+
ABCA12	CCATTCAGCACCAAAGTCTC	AGG	2,214978897,214978916,-
ABCA13	ACAATTTAGCTGATTCGGCG	AGG	7,48295721,48295740,-
ABCA13	TATCAGGAAGACTTGCGAAG	TGG	7,48249283,48249303,+
ABCA13	CAATGACTTCCATAATTGGG	AGG	7,48273322,48273342,+
ABCA13	GGCTTCATTTAATAACACTG	GGG	7,48274296,48274316,+
ABCA13	TGCGGCGGAGCCTCCGGGCC	AGG	7,48455106,48455125,-
ABCA2	CATGTACGTGGCGATCCGAG	AGG	9,137017242,137017261,-
ABCA2	CTTGTGTGGCAACAACCGGT	AGG	9,137020691,137020710,-
ABCA2	GATGTCGTGCCCGTAGATGG	TGG	9,137016110,137016130,+
ABCA2	TAGGGGATGAAATTGCCACG	GGG	9,137013487,137013507,+
ABCA2	TGAAGTCGTCCCCCTCCACC	GGG	9,137017003,137017023,+
ABCA3	AGTGGACGGGCATACATCAG	CGG	16,2298503,2298522,-
ABCA3	ACCTACGGTTCAGTTACACA	CGG	16,2323658,2323677,-
ABCA3	CCTCCTGAGTCCCGTCAACG	TGG	16,2304108,2304127,-
ABCA3	AATGCGCATTTACTGACCGA	AGG	16,2292122,2292142,+
ABCA3	TCACCAGTGTCCGCCTCCTC	CGG	16,2283181,2283201,+
ABCA4	GATCCGAATGGACATAGACG	TGG	1,94063142,94063161,-
ABCA4	AAAGACCGAGCCCCTAACAG	AGG	1,94048906,94048925,-
ABCA4	AGCACCATACCCGCAAACAG	AGG	1,94036729,94036749,+
ABCA4	AGGGTGTTGAGTTGCCACAG	GGG	1,94029602,94029622,+
ABCA4	TATCCATCGGCCGAGTATGC	AGG	1,94080696,94080715,-
ABCA5	TATAAGCTCACAATACCATC	AGG	17,69313075,69313095,+
ABCA5	GAAATAGATACCTTTCCCCG	AGG	17,69306859,69306878,-
ABCA5	TGACAGTGACTATGTATCCG	TGG	17,69271205,69271224,-
ABCA5	AAATTATGAGGAGTTATCAG	AGG	17,69297272,69297291,-
ABCA5	AAAATGAATGATACCTCAGG	CGG	17,69286206,69286226,+
ABCA6	TTGTATATGAGTCTCCTGAA	GGG	17,69124968,69124988,+
ABCA6	AACCAATCACCCTGTGATGG	AGG	17,69133842,69133861,-
ABCA6	GGCACCAAATAAAACACACA	TGG	17,69136214,69136233,-
ABCA6	CAGACAGCTGTGAGTGACAT	GGG	17,69106111,69106130,-
ABCA6	GCCAGCATAGATTAGACCCC	AGG	17,69129723,69129743,+
ABCA7	AGTACGGGATCCCTGAACCA	TGG	19,1048897,1048917,+
ABCA7	TGGACATTGACGTGGTCACG	AGG	19,1045188,1045208,+
ABCA7	CTGGCCTAGACGTAACCCTA	CGG	19,1054041,1054061,+
ABCA7	GGAAGAATTTCATGTATCGC	CGG	19,1041395,1041415,+
ABCA7	TCAAACAGCACGTTGTACTG	AGG	19,1051029,1051048,-
ABCA8	GCAAATCTGCGCAATTGCAA	GGG	17,68903349,68903368,-
ABCA8	TAAATGTATCTACCCGTCCC	AGG	17,68940847,68940867,+
ABCA8	AAATTATCAGCCAAAAGCGA	AGG	17,68907789,68907808,-
ABCA8	GACACCCCCAAAAGACAGTG	AGG	17,68929143,68929163,+
ABCA8	CTGTTAATGTCACAAGAGAG	AGG	17,68932343,68932362,-
ABCA9	TGGCAGGAAGAACAATCATG	GGG	17,69045322,69045341,-
ABCA9	CTTGATAGATGTTCTAACCA	AGG	17,69021827,69021846,-
ABCA9	TTATTTCTAACTAGACAGGA	AGG	17,69026461,69026480,-
ABCA9	ATATCAGAAAAGTTACCCGT	GGG	17,69018499,69018518,-
ABCA9	GCCAGCATACATCAAACCCC	AGG	17,69035773,69035793,+
ABCB1	ATTGACAGCTATTCGAAGAG	TGG	7,87550549,87550568,-
ABCB1	TTTATAGTAGGATTTACACG	TGG	7,87566142,87566161,-
ABCB1	TAGGTGATATCAATGATACA	GGG	7,87570206,87570225,-
ABCB1	CTGGAGAGATCCTCACCAAG	CGG	7,87539306,87539325,-
ABCB1	ATTCAACTATCCCACCCGAC	CGG	7,87515370,87515389,-
ABCB10	ACAGCAATGATTGACACTGG	AGG	1,229542303,229542323,+
ABCB10	TATCGCCGTTCACTGGCCTG	AGG	1,229558514,229558533,-
ABCB10	TAGGGACCCGGGAACGCGGC	TGG	1,229558532,229558552,+
ABCB10	GAGTTCACCCACGGTCATGT	GGG	1,229539501,229539521,+
ABCB11	GAGCTCCCCAGATTTAGCAA	AGG	2,168944736,168944756,+
ABCB11	CCAAAAATGAGTAGCACGCC	TGG	2,169013409,169013429,+
ABCB11	GATTCTTTACTGGATTCGTG	TGG	2,168986205,168986224,-
ABCB11	TCAACATGGTCATTAAACCA	GGG	2,168973807,168973826,-
ABCB11	TTTCAGAATCCTCCTAACTG	GGG	2,168958068,168958088,+
ABCB4	CATTTCGGACCGTAGACAGT	CGG	7,87431507,87431527,+
ABCB4	ACACCACTGAACTCAATACG	CGG	7,87452954,87452973,-
ABCB4	CCCTTCTCGAGCTAACGTCA	AGG	7,87443664,87443683,-
ABCB4	TGGCCGTGGAAATGTAACCA	TGG	7,87440263,87440282,-
ABCB4	CGAGTTGAGCTCTGAGCCAC	TGG	7,87406436,87406456,+
ABCB5	TTTGGATTGGCAGATCATGG	TGG	7,20651406,20651426,+
ABCB5	ATGGTGGTCCCGAACAAAAC	AGG	7,20651500,20651519,-
ABCB5	CAAAGGTCGGACTACAATCG	TGG	7,20681509,20681529,+
ABCB5	GAAACCTTCGCAATAGCCCG	AGG	7,20647591,20647611,+
ABCB5	AGACGTGGATAGAGTCACTA	GGG	7,20643576,20643595,-
ABCB6	GCACGTAGGGAGAGATGCGA	GGG	2,219218450,219218470,+
ABCB6	GGAACGGGCACTCAATGTGT	TGG	2,219216678,219216697,-
ABCB6	CGAAGTGGAACGCTATCGAG	AGG	2,219214140,219214159,-
ABCB6	TAGGTGCCAAACCAATTGAG	GGG	2,219213595,219213615,+
ABCB6	TGCATCCAGGCCGGACCCAC	GGG	2,219218614,219218634,+
ABCB7	TCACAGTTGCAGTCACACGG	TGG	X,75073872,75073891,-
ABCB7	CACACCACAGACAGCTACCG	TGG	X,75069405,75069424,-
ABCB7	GATTAAATACCAAAGCACTC	AGG	X,75075405,75075425,+
ABCB7	TCGCGATGCATTCTTGGCGC	TGG	X,75156242,75156261,-
ABCB8	AAGTACACAAGGGACCACGT	AGG	7,151034344,151034364,+
ABCB8	CTTGGAACAAGGCGATGCCG	CGG	7,151036126,151036145,-
ABCB8	TCTTTGACGCCAATAAGACA	GGG	7,151034737,151034757,+
ABCB8	CCTGCCCAAACAGGACAGAG	AGG	7,151040282,151040301,-
ABCB8	TGGTGCATTTATTTCGGGTC	GGG	7,151028519,151028539,+
ABCB9	GCCCCAGACGTAGTACATGT	AGG	12,122946030,122946050,+
ABCB9	TTTGCCGCAGGTATTCGGGG	CGG	12,122949894,122949913,-
ABCB9	TGGACACCATCATGATGATG	GGG	12,122948646,122948666,+
ABCB9	CAACATCTTTGACTCGGTGC	TGG	12,122960093,122960112,-
ABCC1	AAAATGTGATTGGCCCCAAG	GGG	16,16086953,16086973,+
ABCC1	AGTACACGGAAAGCTTGACC	TGG	16,16111373,16111392,-
ABCC1	TCTGCTTCGTCAGTGGCATG	AGG	16,16045954,16045974,+
ABCC1	AACCTGACAGCATCGAGCGA	CGG	16,16071693,16071713,+
ABCC1	CGCCACCGGCATGGCGCTCC	GGG	16,15949741,15949761,+
ABCC10	AAGGGTGTCACCCTTAGCGG	AGG	6,43441897,43441917,+
ABCC10	CGTGTACCAAGCTTACTGGA	AGG	6,43444276,43444296,+
ABCC10	CCGCATCATGGCCAGCAACC	AGG	6,43433305,43433325,+
ABCC10	CAAGATGAGACCACCCACGA	AGG	6,43433247,43433266,-
ABCC10	GGGCCCTGAGAATCCCAACA	TGG	6,43432869,43432888,-
ABCC11	TAAGCTTTGGATCATGAGCG	GGG	16,48227876,48227896,+
ABCC11	AATACACATCACCTCAGGAG	AGG	16,48222599,48222618,-
ABCC11	GACGGTCGGAATAGACGGCG	CGG	16,48200400,48200420,+
ABCC11	CAAAGACCAGAGCTTTGCTG	GGG	16,48211126,48211146,+
ABCC11	TTGACACCATCCCAATAGGC	CGG	16,48187382,48187401,-
ABCC12	AAAGACCATTAGGATCGGGA	TGG	16,48139243,48139263,+
ABCC12	GAGTCATATGTCGACAATGG	GGG	16,48143930,48143950,+
ABCC12	GCCAACCCAGACTTTCCCAG	AGG	16,48140857,48140877,+
ABCC12	ACGTACATTAAGGCTTCTGG	AGG	16,48108441,48108460,-
ABCC12	GCACTGGGATCATGGTCTTC	AGG	16,48146318,48146338,+
ABCC2	GATTGGTATATCGAACAGCA	GGG	10,99792316,99792335,-
ABCC2	CAGAATTCATCACAAACGCA	AGG	10,99831678,99831697,-
ABCC2	CATTATGGCAGGCCAACTTG	TGG	10,99813029,99813049,+
ABCC2	CAGGGTATAAATCTTAGTGG	GGG	10,99818786,99818806,+
ABCC2	ATACACGTGGAGAAGCTGCC	AGG	10,99784710,99784729,-
ABCC3	GCAGGGCGTACAGTCTTCGG	GGG	17,50657080,50657100,+
ABCC3	TGAACCACCAGAAAAACAGG	CGG	17,50658472,50658491,-
ABCC3	TCAGCACCTTGATGCCGTTC	AGG	17,50667606,50667625,-
ABCC3	GGCCACATGAGAGTCCACCG	CGG	17,50673067,50673086,-
ABCC4	GCGTCACTGCCACGAACACG	CGG	13,95206623,95206643,+
ABCC4	AAGCACGGGTAAACCTTGCA	AGG	13,95177998,95178017,-
ABCC4	CAGATTGACTATCTGGCCTG	TGG	13,95210721,95210741,+
ABCC4	GAAGGTACGATTCCTTAGTG	TGG	13,95166229,95166249,+
ABCC4	GGCTTCACCTCCTGGTACAC	GGG	13,95301285,95301305,+
ABCC5	TGTTAAGACTAGAGAGACTG	TGG	3,183987904,183987923,-
ABCC5	TACGGAAAGAGGCACCCATG	AGG	3,183961587,183961606,-
ABCC5	TGAAAAGGGCCATAATAACC	AGG	3,183953153,183953173,+
ABCC5	CTCTATCTTGATGTGAGGAC	TGG	3,183971850,183971870,+
ABCC5	TTTATTCATAGAAATCCGCG	AGG	3,183978642,183978661,-
ABCC6	CAGACCACGATCCAGACGAG	AGG	16,16198039,16198059,+
ABCC6	GGACAGCATCCAATACGGCA	GGG	16,16173285,16173304,-
ABCC6	ACTATGATCCAATCAGCCTG	GGG	16,16177567,16177587,+
ABCC6	GAGAACTGTGAGAGTCACAA	AGG	16,16188887,16188907,+
ABCC6	GCCCGAAGATCCCGCCACGC	AGG	16,16169663,16169683,+
ABCC8	GATGTTGTGATAGTAGACCA	CGG	11,17470131,17470151,+
ABCC8	CAGACCAACGAGATGCTCCG	CGG	11,17442838,17442857,-
ABCC8	CTACCGTCAAAGCTCTAGTG	AGG	11,17430815,17430834,-
ABCC8	TCAACGCCAGCGAATCAGTG	TGG	11,17412706,17412725,-
ABCC8	AGCGTACCCCCAGGTCTTGC	AGG	11,17461755,17461775,+
ABCC9	TAAAGTACTGAATTGGCGCA	AGG	12,21908114,21908134,+
ABCC9	AGAGAGGAAAACTCTCCGAC	GGG	12,21848200,21848219,-
ABCC9	ATACACTATCGATGTTGTAG	TGG	12,21925984,21926004,+
ABCC9	GACTGCAAATCTGACCACCG	TGG	12,21894045,21894065,+
ABCC9	TACTGCTCTTTCTAGGCGGC	GGG	12,21926058,21926077,-
ABCD1	GATCATGTCGTCGTACAAGG	AGG	X,153736232,153736252,+
ABCD1	CTACATGCACTCGCGTGTGG	TGG	X,153726105,153726125,+
ABCD1	GGCCACATACACCGACAGGA	AGG	X,153725582,153725601,-
ABCD1	AGTTCCTCATGAAGTATGTG	TGG	X,153729325,153729345,+
ABCD1	AGCGGGCCAGCCTTCCGTCC	AGG	X,153725607,153725626,-
ABCD2	CCTTATTGCACTGTTGACGA	AGG	12,39619120,39619140,+
ABCD2	ATTACCTCTCAGTGACACAT	TGG	12,39604773,39604792,-
ABCD2	CCCTGACCAATCTCTTACGG	AGG	12,39618981,39619000,-
ABCD2	GAGCATATGCCGCAGCCACC	AGG	12,39619518,39619538,+
ABCD2	CTGGAGCTGATGCTATTGAA	AGG	12,39607622,39607641,-
ABCD3	AATTAAACTTACAAGAGGCA	TGG	1,94473827,94473846,-
ABCD3	ACGGGCCTTCTTACCCGTGC	AGG	1,94418582,94418601,-
ABCD3	ACTCGACTTCGAAGACCCAT	TGG	1,94480511,94480531,+
ABCD3	TGGCAAATATGAGCGCACAA	TGG	1,94489775,94489795,+
ABCD3	TGTGTACTCTTGAGATGTCG	AGG	1,94487755,94487774,-
ABCD4	AGCCACATCTGAGAGCGTCG	TGG	14,74292564,74292584,+
ABCD4	TTGCGATGACAACGTAACTC	AGG	14,74292812,74292832,+
ABCD4	GTAGTAGACGAGGGTGAACG	GGG	14,74296352,74296372,+
ABCD4	AAATACCCGAAGATGCTCAC	AGG	14,74295940,74295960,+
ABCD4	GATCCCCAGTCAGTACTATG	GGG	14,74299627,74299646,-
ABCE1	TTTCAGATATATCATTGTGG	TGG	4,145117286,145117306,+
ABCE1	CAATTGATAAGGCGCCAAAG	GGG	4,145108022,145108041,-
ABCE1	AGTTGTCCTGTAGTTCGAAT	GGG	4,145104493,145104513,+
ABCE1	CCAAAACTTCACCTGGACGA	GGG	4,145109143,145109162,-
ABCE1	AGCTTACCCATTCGAACTAC	AGG	4,145104502,145104521,-
ABCF1	GCAACACATCAATGTTGGGA	GGG	6,30583858,30583877,-
ABCF1	TGTAATTGCCCCTATAGTAG	TGG	6,30585662,30585681,-
ABCF1	CTGCAGAGGCCAAAGCACGG	CGG	6,30584451,30584471,+
ABCF1	GATGGAGTATGAGCGCCAAG	TGG	6,30583064,30583084,+
ABCF1	CGATTCTTCTCCGGCTTGGC	AGG	6,30578547,30578566,-
ABCF2	GGGTCGTGAGCGATAAGGTG	GGG	7,151218750,151218769,-
ABCF2	AACCAATGAGGCCATAACGA	CGG	7,151224787,151224807,+
ABCF2	CAGTCCATGCAAGATCCGCG	AGG	7,151223754,151223774,+
ABCF2	ATGATCAGTACGTGAAGACG	CGG	7,151219132,151219151,-
ABCF2	CTCGCGGATCTTGCATGGAC	TGG	7,151223756,151223775,-
ABCF3	TGCGAGAGGATTTGCTACGG	AGG	3,184188349,184188369,+
ABCF3	CAGCGGCTAGATGGTTACCG	GGG	3,184189640,184189660,+
ABCF3	GGATTTGCTACGGAGGGAGC	GGG	3,184188356,184188376,+
ABCF3	GCAGAGTGTTGTACATGCGC	TGG	3,184186630,184186649,-
ABCF3	ACTTCCAGGACTGCTAAAGA	GGG	3,184187409,184187429,+
ABCG1	GAGGCCGATCCCAATGTGCG	AGG	21,42290074,42290093,-
ABCG1	CTTCAGGAACCGAATAGGAA	AGG	21,42225873,42225892,-
ABCG1	ATGAAAGGGCTCGCTCAAGG	GGG	21,42284599,42284619,+
ABCG1	GACCACAAGAGAGACCTCGG	GGG	21,42287968,42287988,+
ABCG1	ATTCGGTTCCTGAAGGACCC	TGG	21,42225878,42225898,+
ABCG2	GGAAGGCTCTATGATCTCTG	TGG	4,88113530,88113550,+
ABCG2	TAACTTAGGATGTCTAAGCA	GGG	4,88118248,88118267,-
ABCG2	AAAAAACGAACGGATTAACA	GGG	4,88131104,88131123,-
ABCG2	GAATTACATCAACTTTCCGG	GGG	4,88113435,88113454,-
ABCG2	GCGTTCATTCAAAAACTTGC	TGG	4,88113331,88113350,-
ABCG4	GTGGGACATGAACCGTAGGT	GGG	11,119158566,119158585,-
ABCG4	CTCTGTGTCCCCAGTCATCG	AGG	11,119156857,119156877,+
ABCG4	GGTGGAGAGAACTACCTGGT	GGG	11,119154910,119154929,-
ABCG4	TGGAGCTGTCCTATTCCGTG	CGG	11,119150155,119150175,+
ABCG4	CGTGATGGCGGAGAAGGCGC	TGG	11,119149961,119149981,+
ABCG5	GGTGCTATCCAGGACCGCGT	AGG	2,43823977,43823996,-
ABCG5	GGCTCGCAGGAACCGAATTG	TGG	2,43826422,43826441,-
ABCG5	ACACCTGAAAACGTTACCAA	TGG	2,43824279,43824298,-
ABCG5	TGATTGGCAACTACAGCTTG	GGG	2,43828046,43828065,-
ABCG5	GACCTCTCATCTTTGACCCC	CGG	2,43838653,43838672,-
ABCG8	CAGTGCGCTGACACCCGCGT	GGG	2,43852386,43852406,+
ABCG8	GAGTCCTACGAAGATGCCTG	GGG	2,43872255,43872275,+
ABCG8	CTCAAACCAAGGGACCTGAG	AGG	2,43846167,43846186,-
ABCG8	CACCCCCATCTACTTAGGGG	CGG	2,43852770,43852790,+
ABCG8	CAGAGGAGAACAATCTATCC	TGG	2,43844514,43844533,-
ABHD1	GCTGTCGTGTTTAACAACCG	GGG	2,27129316,27129336,+
ABHD1	GACCCTACCGTTCCACAAGT	TGG	2,27129915,27129934,-
ABHD1	AGCCCCTAGTCCTTTATCAG	AGG	2,27128579,27128599,+
ABHD1	GGTGCAAGACGTATGTCTCC	TGG	2,27129076,27129095,-
ABHD1	TGTCTGCCCAGGTGCCATTC	TGG	2,27123974,27123993,-
ABHD10	TACCTCAGCGGGCGCCACGG	TGG	3,111979173,111979193,+
ABHD10	TGCACGACCAGAGAAGGTCG	TGG	3,111986963,111986983,+
ABHD10	TCATATAAGAAAGATAGCCA	GGG	3,111981886,111981905,-
ABHD10	TAATTGATGACTTAGCTGAT	GGG	3,111986346,111986366,+
ABHD10	CCTGGGTACCTTGTCGGAGC	TGG	3,111979092,111979112,+
ABHD11	ATGATCTCGTAGCTCATGTC	TGG	7,73737667,73737687,+
ABHD11	GCTGTGGCCAACGACGACGC	AGG	7,73737600,73737620,+
ABHD11	ACGGTGGATGCTCGTAACCA	CGG	7,73737709,73737728,-
ABHD11	GAGCCCGTGCAAAAAGACGA	CGG	7,73738390,73738410,+
ABHD11	CTGCCACATAGGTTGCAAAG	TGG	7,73737306,73737326,+
ABHD12	AGGTGACCACATGGTAACCA	AGG	20,25314936,25314956,+
ABHD12	GCAGGTACAGAATGATAGGG	TGG	20,25320217,25320237,+
ABHD12	CCTACGCCTGACGGGCCCGG	CGG	20,25390567,25390586,-
ABHD12	GAGTGGCCCCAGATGTACAC	GGG	20,25309457,25309477,+
ABHD12	ATCAGTTTGGCCTGTATTCC	AGG	20,25339240,25339260,+
ABHD12B	TAATTGGGTTCCCATCACGA	AGG	14,50880520,50880539,-
ABHD12B	TTGTGTCTATGAGTGGACCA	AGG	14,50885820,50885840,+
ABHD12B	GTCTTGTCTGTTGACTACAG	AGG	14,50885637,50885657,+
ABHD12B	CCAAGACAATAGCATCAACT	GGG	14,50888830,50888849,-
ABHD12B	GATGGACGCGCAGGACTGCC	AGG	14,50872173,50872193,+
ABHD13	TAGGATTTCAGCCATTATGG	TGG	13,108229841,108229861,+
ABHD13	AATAGCCACTGCTCCACCCA	AGG	13,108229798,108229817,-
ABHD13	CATGGGAATGCAGGCAACAT	AGG	13,108229578,108229598,+
ABHD13	GTGTCATTGTGAGTCCCATC	TGG	13,108230100,108230119,-
ABHD13	GGGAACATAAAGACGTGAAG	AGG	13,108229435,108229454,-
ABHD14A	AAAGATGGGCGAGTTGCCAG	GGG	3,51978027,51978046,-
ABHD14A	TCCCACTCAACCAGGCACAC	AGG	3,51978060,51978080,+
ABHD14A	AAAAGATGGGCGAGTTGCCA	GGG	3,51978028,51978047,-
ABHD14A	GGAGGTACAGAATGCCGTGT	TGG	3,51980474,51980494,+
ABHD14A	GTGCGGCTGCTGGTTCCGCC	TGG	3,51975149,51975169,+
ABHD14A-ACY1	AGGCCTTTAACTCTCACACG	TGG	3,51978284,51978304,+
ABHD14A-ACY1	CTGGCAGCCCCACATACAGT	AGG	3,51977941,51977960,-
ABHD14B	TGATGGACTGATCACAACCG	GGG	3,51970062,51970082,+
ABHD14B	TGCAGGTCTGGGGCACTCCA	AGG	3,51970169,51970188,-
ABHD14B	GAGAGGCCCTGCCCGGCAGT	GGG	3,51971586,51971605,-
ABHD14B	AGAACCTGGGTACACTGCAC	AGG	3,51971505,51971524,-
ABHD14B	GACGGGAAGCAGGCGCGTGC	TGG	3,51973989,51974009,+
ABHD15	CTGGTGATCCCCAATGCGTG	GGG	17,29566466,29566485,-
ABHD15	TGTATGTGACCGCCTCCTTG	AGG	17,29566302,29566322,+
ABHD15	GGCCGGCCTCGAACCACTCT	CGG	17,29566140,29566160,+
ABHD15	CAAACAAGGCTGCACCCTCC	CGG	17,29566745,29566765,+
ABHD16A	ACCATGTTTGTGGACCGGCG	GGG	6,31691609,31691628,-
ABHD16A	ATCTACGCCTGGTCCATCGG	CGG	6,31689591,31689610,-
ABHD16A	CTCAGGAAGGAGTCTCGAGG	GGG	6,31693134,31693153,-
ABHD16A	CCATCTTGGAAGCAACACAT	CGG	6,31696971,31696990,-
ABHD16A	TGGCGCACACCCTAGGGCGC	CGG	6,31691890,31691909,-
ABHD16B	GCGCACGTCATCCCAGCGGA	AGG	20,63861637,63861656,-
ABHD16B	GGCCGCTGGCTCGTGTACCC	CGG	20,63861858,63861878,+
ABHD16B	CATCTGCTGCGAAGGCAACG	CGG	20,63862061,63862081,+
ABHD16B	CAGACCAGCCGTAGACCACC	AGG	20,63862262,63862281,-
ABHD16B	GGTAGGTGTAGCTGGCGGTC	AGG	20,63861593,63861612,-
ABHD17A	GAGAAGAGGACCGTGTACCT	GGG	19,1880097,1880117,+
ABHD17A	ACCACCAGGCGCTGGGTTGT	TGG	19,1880963,1880983,+
ABHD17A	AGCGCCTGGTGGTTGCCTGC	TGG	19,1880956,1880975,-
ABHD17A	GGTGGATGTACCCGCAGGCC	AGG	19,1880905,1880925,+
ABHD17A	GCGCCTGGTGGTTGCCTGCT	GGG	19,1880955,1880974,-
ABHD17B	GAGTAAAGTGTATTTCGCAT	TGG	9,71874795,71874815,+
ABHD17B	TATAGGGACAGTACCGTCTG	TGG	9,71870200,71870219,-
ABHD17B	TTCATGACTAGAACCAGTAA	AGG	9,71874856,71874875,-
ABHD17B	ATCTGTCTGAACGAGCAGAC	TGG	9,71874915,71874934,-
ABHD17B	CTTGGCTTGCTCTTAGGACA	AGG	9,71874615,71874634,-
ABHD17C	GCGCGAGAAGAAGACCTCGA	CGG	15,80695748,80695767,-
ABHD17C	GCCGTATCCCGAGTAGTCGT	AGG	15,80695925,80695944,-
ABHD17C	TCCCAATGCTCTGACCATAG	AGG	15,80749542,80749561,-
ABHD17C	ACGCCGACATCGACGCCGCG	TGG	15,80695979,80695999,+
ABHD18	GCTGTGGACCAAGACAGGCA	TGG	4,128020130,128020149,-
ABHD18	ATGACTGGAATATCCATGGG	AGG	4,128017474,128017494,+
ABHD18	TCCTCCCATCACAAAAAGGT	CGG	4,128017388,128017407,-
ABHD18	CAATTGAATCTGTTATTGCA	AGG	4,127989799,127989819,+
ABHD2	GGGCGTAGTCAACGAAAGTG	CGG	15,89155427,89155446,-
ABHD2	TTTGCCCACAGGCTGCACGT	GGG	15,89175800,89175820,+
ABHD2	GCTCAGCCAAGGGCTCGAAG	AGG	15,89151820,89151839,-
ABHD2	AGGTGACCTACCTGTGCGAG	AGG	15,89185507,89185526,-
ABHD2	TTCACTCCATCAAACACGGC	TGG	15,89116360,89116379,-
ABHD3	ACTCCTTGCTTGTTCCCGTG	AGG	18,21702361,21702381,+
ABHD3	AAACGTACTACCCGACGGTC	TGG	18,21703657,21703676,-
ABHD3	GGGGGCTTCGAAGTGATGAA	AGG	18,21703598,21703618,+
ABHD3	TAGTACGTTTCTGTAACCAC	GGG	18,21703667,21703687,+
ABHD3	GTCACTACTTCCAGACGCCA	AGG	18,21664224,21664243,-
ABHD4	GGGGTGCACGGATCTCACTG	GGG	14,22603981,22604000,-
ABHD4	GGAGGGATACATATCTGGCC	AGG	14,22603408,22603427,-
ABHD4	GACATCGATAGAGACATGGC	GGG	14,22603651,22603671,+
ABHD4	GCTACTCGAAGAACAGCCAA	TGG	14,22604048,22604067,-
ABHD4	GTTTACTATGGCCGATGATC	TGG	14,22598299,22598319,+
ABHD5	TTGGACGAAGTAGTAGACCC	AGG	3,43702415,43702435,+
ABHD5	GGTCGTTCAGGGAAACCCCA	AGG	3,43711736,43711755,-
ABHD5	GTGGAGATGTGCCCTAGGAT	TGG	3,43702491,43702511,+
ABHD5	TAAGGTGTGATATAGACGTA	GGG	3,43699314,43699333,-
ABHD5	GCCAGAATTGCCATCTATGC	AGG	3,43717792,43717811,-
ABHD6	GCAAGTTAAGAGGATACACC	AGG	3,58269412,58269432,+
ABHD6	AGTCTTCATGGTGAACATAG	CGG	3,58267221,58267240,-
ABHD6	CAAGGATATGTGGCTCAGTG	TGG	3,58267317,58267337,+
ABHD6	CTGACAATCAATTTGTACAA	CGG	3,58274672,58274692,+
ABHD6	GTTAACATGTTTGTGATTGC	GGG	3,58256601,58256621,+
ABHD8	GCCGGGCTTGACCTCTACAA	AGG	19,17301493,17301513,+
ABHD8	ACCTTTGTAGAGGTCAAGCC	CGG	19,17301497,17301516,-
ABHD8	GATGAAAAAGAGCACCACGT	CGG	19,17301073,17301093,+
ABHD8	TCACCGTGTACCGCAATGGG	CGG	19,17301352,17301371,-
ABHD8	GTACCCAGACCTAGTGCACA	AGG	19,17294795,17294814,-
ABI1	TCGCCACCCACTATTGGACC	AGG	10,26765219,26765238,-
ABI1	GAGTTACCAGAACCTGACTC	GGG	10,26860781,26860800,-
ABI1	GTTTCCGAATATACCTTACA	GGG	10,26777108,26777128,+
ABI1	GTTGTGTCGAGATATCTGCC	TGG	10,26759173,26759193,+
ABI1	GCCTGGTCATTGTGCCATAC	TGG	10,26759190,26759210,+
ABI2	ACGAACTGGTCGTTCAAGGT	TGG	2,203380307,203380326,-
ABI2	CATACTCCCCCAACAATAGG	GGG	2,203402619,203402639,+
ABI2	TTACCTGGAAAGACACTGGG	AGG	2,203395764,203395783,-
ABI2	TGCCTATCTGATAAACACCT	TGG	2,203366941,203366961,+
ABI2	CAACAATGTCCTGCAGATGC	TGG	2,203366965,203366985,+
ABI3	GCGATGACCTTCTGGCCGGG	GGG	17,49217810,49217829,-
ABI3	CCTGTCTCGAAAGAGCATCA	AGG	17,49219571,49219591,+
ABI3	CGGGCACACTCTGCGCATGT	TGG	17,49216619,49216639,+
ABI3	TCAGGCCACAGACAAGCGGA	AGG	17,49216526,49216546,+
ABI3	ACTGGCCAGCGTGGCCTACC	AGG	17,49216583,49216603,+
ABI3BP	GGGATAGATGTAGTTTGCTG	GGG	3,100848850,100848870,+
ABI3BP	TCTAATGCACTAGACGTAGT	GGG	3,100864852,100864872,+
ABI3BP	TCCTCATAAACCATACCCTG	AGG	3,100796429,100796448,-
ABL1	GGTTCATCATCATTCAACGG	TGG	9,130862806,130862826,+
ABL1	TCAGTGATGATATAGAACGG	GGG	9,130872879,130872898,-
ABL1	TTGCTCCCTCGAAAAGAGCG	AGG	9,130884000,130884020,+
ABL1	CTTAGGCTATAATCACAATG	GGG	9,130854816,130854836,+
ABL2	TGTACACCATCACTCCACAG	TGG	1,179121803,179121822,-
ABL2	GGTTCAACATCACAACCATA	GGG	1,179131444,179131464,+
ABL2	TATCGAATGGAACAGCCTGA	GGG	1,179114915,179114934,-
ABL2	AGGGTTCATCAGAGGTGCAC	AGG	1,179109423,179109442,-
ABL2	AACCTCTGTAATGACGACGG	TGG	1,179109071,179109090,-
ABLIM1	TAAGCAATCTACGAAGACCG	AGG	10,114487971,114487990,-
ABLIM1	TCTAACTCCAACTTACGCTC	AGG	10,114453405,114453424,-
ABLIM1	TCTTTCGGACTGGACGACAT	CGG	10,114571313,114571333,+
ABLIM1	GGGCGAAGTGGTGACTGCTC	TGG	10,114575461,114575480,-
ABLIM1	TGTTACATACACGCCCACGT	GGG	10,114657971,114657991,+
ABLIM2	CTTACATAAATCACACGGCT	CGG	4,8045158,8045178,+
ABLIM2	GTGAGTAGGAGATCATGTCG	GGG	4,8036192,8036212,+
ABLIM2	AGGTCGGAGTGTAGCGCCCG	AGG	4,8029685,8029705,+
ABLIM2	CGCTGCTGTGGGACAAGGAC	TGG	4,8008109,8008129,+
ABLIM2	GCTGTGAGAAATACATCACG	GGG	4,8077642,8077661,-
ABLIM3	GCGGACCACTTCCCCTTTGC	AGG	5,149183526,149183545,-
ABLIM3	GGAAGTGGTTGTTGTGCACG	CGG	5,149183545,149183564,-
ABLIM3	AGGTCACCTTGTCTCCAATG	GGG	5,149200327,149200346,-
ABLIM3	TGGGGGAGTCTATGTACCCC	GGG	5,149239805,149239824,-
ABLIM3	CAAGGTTAAGTCTATCTACG	AGG	5,149237497,149237517,+
ABR	GAGGCTTGACACTCACGTGT	AGG	17,1073608,1073628,+
ABR	TACTGTCCTCGGACTACGAG	AGG	17,1058012,1058031,-
ABR	CAAGAGTGAAATCCAGAAGG	AGG	17,1067078,1067097,-
ABR	CTGCAGTGACAACGCCCAAG	GGG	17,1072619,1072638,-
ABR	CCAGCGCCGCTCGAACGCGC	GGG	17,1229597,1229617,+
ABR	CGCTGGCGGGCCGAGTTCCC	CGG	17,1229583,1229602,-
ABRA	GAATGCATTCACTTACTGGG	AGG	8,106769506,106769526,+
ABRA	GAAAGAGGTGTCCAAAACGG	TGG	8,106769853,106769872,-
ABRA	CCTGGTGTCTGAGCTAACCA	AGG	8,106769676,106769695,-
ABRA	CCTCAGCCACAGGTACGAGA	GGG	8,106769793,106769812,-
ABRA	TTCCGGAGGGCGCTCTTGGC	TGG	8,106770134,106770154,+
ABRACL	GGTTGGCACATTTATCATCA	CGG	6,139042761,139042780,-
ABRACL	CGAGGTTAACCTCTTAGTGG	AGG	6,139034174,139034194,+
ABRACL	AGCAATGAATGTGGATCACG	AGG	6,139034156,139034176,+
ABRACL	AAAGTTAAGCGTGAAATTTG	GGG	6,139042728,139042748,+
ABRACL	TCACGAGGTTAACCTCTTAG	TGG	6,139034171,139034191,+
ABRAXAS1	GCCGAGCAGTACAAACACAC	AGG	4,83469033,83469052,-
ABRAXAS1	AATGTATGCTTCATTACAAG	AGG	4,83467464,83467483,-
ABRAXAS1	GTGTTAATAGCAGAAAAACA	AGG	4,83470269,83470289,+
ABRAXAS1	CCTCAACACGGACTCGGACA	CGG	4,83484987,83485006,-
ABRAXAS2	CACATATTCTAAAGCGTGAG	TGG	10,124826745,124826764,-
ABRAXAS2	TGGAGTGATGAAAGACATCA	GGG	10,124829413,124829433,+
ABRAXAS2	ACTGGGAGAGGTAAGACAAG	AGG	10,124806841,124806861,+
ABRAXAS2	TAAGAAGACAAATCACTCAG	AGG	10,124831415,124831435,+
ABT1	GACGCGTCCGACCTCGCCAT	AGG	6,26597187,26597206,-
ABT1	AGAACAGACACTAGATGCGG	AGG	6,26597038,26597058,+
ABT1	GTTCCAAAGATCATAACGGA	AGG	6,26598084,26598103,-
ABT1	AAAAAAGCGGTCCTACACCA	AGG	6,26597959,26597979,+
ABT1	CGCAACGGAGCAAGAGCCGC	TGG	6,26597008,26597028,+
ABTB1	GGGCTCGGAAGTAGTCACTG	CGG	3,127677692,127677711,-
ABTB1	CGCACTTACTCGGAGCTCGG	GGG	3,127677275,127677294,-
ABTB1	GCAAGAGTGTCGTGGTTCTC	AGG	3,127676399,127676419,+
ABTB1	TGTAATCGCGTAGAGCCCGG	CGG	3,127676039,127676058,-
ABTB1	CTACAAAGACCACGTCACTG	TGG	3,127676292,127676311,-
ABTB2	GAGGGCTCGGCAGTGAACGG	CGG	11,34165309,34165328,-
ABTB2	TGTTCAAGGTCATTCTCGGG	GGG	11,34197331,34197351,+
ABTB2	CCTCATCAACCAAGCCATCG	AGG	11,34170946,34170965,-
ABTB2	AGGGGCTGAAGTATGCGGGG	AGG	11,34204657,34204677,+
ABTB2	CTTCACCTAGCCTGGCCGGC	AGG	11,34160241,34160261,+
ACAA1	TCAATAGACAGTGTTCGTCG	GGG	3,38131953,38131972,-
ACAA1	CTGCCGAGAGAAGCTCGTCG	GGG	3,38136654,38136674,+
ACAA1	GCCCTTGTCATCATGGACCG	TGG	3,38126621,38126641,+
ACAA1	CGGAATCGGCCGGACCCCTC	AGG	3,38136983,38137003,+
ACAA1	AGCGCGAAGTAATATTTCCA	GGG	3,38129332,38129352,+
ACAA2	TACCTGACATCCATTCACAA	TGG	18,49797462,49797482,+
ACAA2	TAGCAGTGAAGTCTTTCAGA	AGG	18,49802781,49802801,+
ACAA2	TTTCTGTAACTGTTCCAGGG	TGG	18,49792202,49792222,+
ACAA2	ATCACACTGTCAACTGTTTC	AGG	18,49802705,49802725,+
ACAA2	TGTTACTGCAGGGAATGCAT	CGG	18,49792153,49792172,-
ACACA	AATGCATGCGGTCTATCCGT	AGG	17,37283351,37283370,-
ACACA	TATTTGCCTAGGTACCGAAG	TGG	17,37240555,37240574,-
ACACA	TGATGGGTCCATGATAACCG	TGG	17,37191122,37191142,+
ACACA	CCAGAGTCCCACATTCCCTG	AGG	17,37206817,37206836,-
ACACA	ATCTCCCTTGGCCCAACCTC	TGG	17,37330368,37330387,-
ACACB	ACAACGACATCGACACCGGG	TGG	12,109191710,109191730,+
ACACB	GAACTCGAATATGGCCAGCG	GGG	12,109179268,109179287,-
ACACB	GTCGGAGTCCATAATCCACA	AGG	12,109235323,109235342,-
ACACB	AAAGCGTGTGACAAACTCAG	CGG	12,109166949,109166968,-
ACACB	CCAGGAGTACCCGGAAGGAC	GGG	12,109246213,109246233,+
ACAD10	TCCAACTTACTACATCAGGC	TGG	12,111715860,111715880,+
ACAD10	CCAGCTCATACCTCAAGGGG	AGG	12,111744857,111744877,+
ACAD10	AGCTCGATACTGCTTAACCC	AGG	12,111729835,111729854,-
ACAD10	ATCGCTTGTAGACTCCCTGT	AGG	12,111736975,111736994,-
ACAD10	CTTACAGATCCCTTCCATGC	AGG	12,111709538,111709557,-
ACAD11	CCACTCCGATAGCTGTTGCA	TGG	3,132639581,132639601,+
ACAD11	CTGAGCCAATGTTTCTACCG	TGG	3,132642043,132642063,+
ACAD11	TTGTTTGTACAGACTCGGAA	AGG	3,132626754,132626773,-
ACAD11	CCTTGGCCAAAAGTAGAACA	GGG	3,132631383,132631403,+
ACAD11	GCGGGGGTGATCATGAAGCC	AGG	3,132659743,132659762,-
ACAD8	GCTTCGGAAATGAGGAACAG	AGG	11,134258537,134258557,+
ACAD8	TCGAAGATCACAGCTCGTGT	TGG	11,134261064,134261083,-
ACAD8	TCAGTCCTCTCACGGCAATG	AGG	11,134261138,134261157,-
ACAD8	CAAGGCTTCAAAAATGACAG	AGG	11,134257193,134257212,-
ACAD8	CGAGGCGCGCCCCGAAACGC	CGG	11,134253620,134253639,-
ACAD9	CTTGCCTAAACTGGCGTCCG	GGG	3,128896476,128896496,+
ACAD9	GGACTCCCGAAAAATTGACC	AGG	3,128893555,128893575,+
ACAD9	GAAGATAAATTAGGCATTCG	GGG	3,128899430,128899450,+
ACAD9	CACCATGTACTCAAGACTAG	GGG	3,128895328,128895348,+
ACAD9	GAGCCGCAGCCGTGGTGCGC	AGG	3,128879714,128879733,-
ACADL	GCCACTTACTCTGAGTGATG	AGG	2,210220637,210220657,+
ACADL	CAGAAAAAGGCTAATACCAT	GGG	2,210205697,210205717,+
ACADL	CTCCTCCCAGACAATAGCTG	CGG	2,210217966,210217986,+
ACADL	TAAAATGGGATTAAAAGCCC	AGG	2,210205633,210205652,-
ACADL	CCGAGGGTCCCTACGCGTCC	TGG	2,210225226,210225245,-
ACADM	AAGATGTGGATAACCAACGG	AGG	1,75740075,75740095,+
ACADM	ATTGTGGAAGCAGATACCCC	AGG	1,75745872,75745892,+
ACADM	GTATTTGGGGAGAATGACTG	AGG	1,75734834,75734854,+
ACADM	AATTGGCTTATGGATGTACA	GGG	1,75733572,75733592,+
ACADM	CGGGGTTCGGGCGATGCTGC	AGG	1,75724794,75724814,+
ACADS	GACACTCATGATGACTCCGG	TGG	12,120737109,120737128,-
ACADS	GGCAGGTACCTGGTTCGCTG	AGG	12,120737456,120737475,-
ACADS	TAAGGAACATCTCTTCCCAG	CGG	12,120727161,120727181,+
ACADS	ACACACCATCTACCAGTCTG	TGG	12,120727053,120727073,+
ACADS	GCGCACTCACCTCTGCGGGC	AGG	12,120725921,120725940,-
ACADSB	TTCGAATGTTAACGGGCAGG	TGG	10,123043142,123043161,-
ACADSB	AGCCAAAGTTGATGCATCTG	TGG	10,123040545,123040565,+
ACADSB	ATGGAGAAATCAGTAATACA	AGG	10,123037808,123037828,+
ACADSB	ATTGAGTAGAGCTTCTGACT	GGG	10,123034422,123034441,-
ACADSB	CGCGCAGCAACCGCACTGCC	AGG	10,123009040,123009059,-
ACADVL	CACTAATCGTACCCAGTTTG	GGG	17,7223143,7223163,+
ACADVL	GTCTAACCGAGCCCTCAAGC	GGG	17,7221972,7221992,+
ACADVL	GTGGAGGAGACCACTTGGCA	GGG	17,7220962,7220982,+
ACADVL	TCCTGGTCAGAGCGTCAGAG	GGG	17,7220492,7220511,-
ACAN	GAACCAGCCTATACCCCAGT	GGG	15,88851993,88852013,+
ACAN	CCTGCGCTCCAATGACTCTG	GGG	15,88838957,88838977,+
ACAN	GAGGGCAGTTCACCAACCGT	AGG	15,88855381,88855400,-
ACAN	TACGTGCATGCCAACCAGAC	GGG	15,88843581,88843601,+
ACAP1	AGGTCTGCGGGGTTTCCGAG	AGG	17,7343378,7343398,+
ACAP1	TGCCGGAACACTGAATGCAG	AGG	17,7347215,7347234,-
ACAP1	GTCACAAATGCCGACAACGA	AGG	17,7342011,7342030,-
ACAP1	CAGAACCAAGCTTAAGAGAG	GGG	17,7344557,7344577,+
ACAP1	CAGCCCCCCGCCAGAAATCC	CGG	17,7343408,7343427,-
ACAP2	ACTATAGGATAATCCGACTG	TGG	3,195307310,195307329,-
ACAP2	TGAACTTGGACCCTACATGA	AGG	3,195333044,195333063,-
ACAP2	TCCGGAGCACTCGATACACA	AGG	3,195301973,195301993,+
ACAP2	ATATATCAGAGCAAAATATG	TGG	3,195295857,195295876,-
ACAP2	TGAAGGACTCGCCCCGCTTC	AGG	3,195442796,195442815,-
ACAP3	CCTCGCTATAGCAACTGTCA	GGG	1,1297820,1297840,+
ACAP3	CTCCACTTTGGACTCATCGT	AGG	1,1298649,1298669,+
ACAP3	CTGGATCAAGGACAAATACG	TGG	1,1295903,1295922,-
ACAP3	GTTCGCTGACAGCCTACAGG	AGG	1,1302941,1302960,-
ACAP3	TCAAGGACTCCCCGCGCTTC	AGG	1,1307770,1307789,-
ACAT1	GAGGATCAACACCATATGGT	GGG	11,108138955,108138975,+
ACAT1	CTGCCTAAAAAAGATCCAAT	GGG	11,108133852,108133871,-
ACAT1	TTCTGCGCAGGATGTGATGG	TGG	11,108138887,108138907,+
ACAT1	GAAGTGAAAGAAGCATACAT	GGG	11,108134234,108134254,+
ACAT1	AGGACAAGCTCCTACAAGGC	AGG	11,108134278,108134298,+
ACAT2	GCAGTCCAGTCAATAGGGAT	AGG	6,159767117,159767137,+
ACAT2	CCTGTTAGACAAGCCAGTGT	GGG	6,159767018,159767038,+
ACAT2	TCTATGTTGCTCCCATGGCG	AGG	6,159776181,159776200,-
ACAT2	GTTCTCAAGTAAGCCAAGTG	AGG	6,159768516,159768535,-
ACAT2	TTTCCCCAAATCCGAAGGAC	TGG	6,159762652,159762671,-
ACBD3	TTCAGCACCGCCGCCATCTC	CGG	1,226186658,226186678,+
ACBD3	TGCGTCCCACAAAATAGAGA	AGG	1,226164810,226164829,-
ACBD3	ACATCAAAGAATCCAACCTC	AGG	1,226165876,226165896,+
ACBD3	GGGCCGCGACCGGATCCAGG	TGG	1,226186523,226186543,+
ACBD3	AAGAGAACGTCTGCAAAAGG	AGG	1,226161630,226161649,-
ACBD4	CAGGGAATCACAGAAAACCT	CGG	17,45137789,45137808,-
ACBD4	ACCACTTATATCGTCCAATG	GGG	17,45136602,45136621,-
ACBD4	GTGATCGACACAGTGCCCCT	GGG	17,45137018,45137038,+
ACBD4	TGTTTCTGGCAGTCGGGCTC	TGG	17,45136168,45136187,-
ACBD4	AGGTGATCCCTGACATGCCG	AGG	17,45137085,45137105,+
ACBD5	TGGTCATTCCAGTCAACCCA	TGG	10,27211011,27211030,-
ACBD5	ACTGGGTGATATGACCAAAG	AGG	10,27231785,27231804,-
ACBD5	AGGTAAAATAGTCCAACCTG	AGG	10,27223320,27223340,+
ACBD5	AGCCCATTGATGAAAACTTG	GGG	10,27218016,27218035,-
ACBD5	CTTGGGACCGGGGCCAACAC	TGG	10,27240406,27240425,-
ACBD6	TTAAAAAACTAGATCCAGGT	TGG	1,180492280,180492299,-
ACBD6	AGCCATCAAATCGAAAAATG	TGG	1,180413391,180413410,-
ACBD6	AAATATATTTGATTACTGCA	GGG	1,180413439,180413458,-
ACBD6	CCTCGATCTCAGGGCTATGG	GGG	1,180502154,180502174,+
ACBD6	TCGCCGGTGATGGCCCCCGC	GGG	1,180502225,180502245,+
ACBD7	CTGAAAGCAAGACCAGATGA	TGG	10,15078984,15079003,-
ACBD7	GCAAAGCCAAATGGGAAGCA	TGG	10,15078706,15078725,-
ACBD7	ACAGGGCTGCAGAAGATGTG	AGG	10,15079010,15079029,-
ACBD7	GAGAACTGAAAGAACTCTAT	GGG	10,15078962,15078981,-
ACCS	GGGGAGTATACATCACCCAG	AGG	11,44078728,44078747,-
ACCS	TGTGATAGCGCCATAGTAAG	GGG	11,44077299,44077318,-
ACCS	TAGGTGGTTGTCCTGAATGG	TGG	11,44075522,44075542,+
ACCS	CAGTAGCCATGGGGAAGATC	TGG	11,44067701,44067721,+
ACCS	CCCAACAGACTTCTCAAACA	CGG	11,44079574,44079593,-
ACCSL	TCTTAGGGGAAAAAGGTCCG	AGG	11,44053399,44053419,+
ACCSL	AAGTGACATGAACTGCATTG	AGG	11,44050559,44050579,+
ACCSL	GATAACGCTGCACTTGCAGC	AGG	11,44048128,44048148,+
ACCSL	TCCCACGGATGGATAGGTCG	CGG	11,44048434,44048453,-
ACCSL	GATCAACCTCCTACAGTCTG	GGG	11,44048269,44048289,+
ACD	AAGCAGCGTGGCCCCGACGT	CGG	16,67659967,67659987,+
ACD	AGATGCACAGCATTGAGCTG	GGG	16,67658773,67658793,+
ACD	ATCCGCTGGGTGTAGCCGTG	GGG	16,67660223,67660242,-
ACD	GACGCCGAGGCCGCGGTCGC	GGG	16,67660016,67660035,-
ACD	GCTTCTGGATGAAATGCGGG	AGG	16,67659043,67659062,-
ACE	GGTGTGGAACGAGTATGCCG	AGG	17,63485299,63485319,+
ACE	GGAAAACATCTACGACATGG	TGG	17,63481112,63481132,+
ACE	GTTTCGTTTCGGGTAACAGG	AGG	17,63483484,63483503,-
ACE	ACTTGGTGGACCAGTGGCGC	TGG	17,63483091,63483111,+
ACE2	CCAAAGGCGAGAGATAGTTG	GGG	X,15573451,15573470,-
ACE2	AACATCTTCATGCCTATGTG	AGG	X,15587822,15587841,-
ACE2	CAGGATCCTTATGTGCACAA	AGG	X,15578298,15578317,-
ACE2	TGCACAGAGAATATTCAAGG	AGG	X,15581362,15581381,-
ACE2	GGACGATGTCAAGCTCTTCC	TGG	X,15600896,15600915,-
ACER1	TGGACGAGATCGCCATCCTG	TGG	19,6312219,6312238,-
ACER1	CCCAGACAACGTAAATGTAG	CGG	19,6312402,6312422,+
ACER1	GAAGACCAGGCGGATGAACT	GGG	19,6309809,6309829,+
ACER1	GGTGGCCGAGTTCTACAACA	CGG	19,6333460,6333479,-
ACER1	TCTGGGCATACGGGTGCATC	AGG	19,6312432,6312452,+
ACER2	TATCGCCGAGTTCTACAACA	CGG	9,19409170,19409190,+
ACER2	ATACCTTCTGGGGAACCACA	TGG	9,19424795,19424814,-
ACER2	CATCTGACCCAAGAAACTAA	GGG	9,19424729,19424748,-
ACER2	ATTCAGGGGTAGGTTCAAGG	TGG	9,19434940,19434960,+
ACER2	CAAAGATCTTTCGGAATGAC	CGG	9,19424819,19424839,+
ACER3	TAAGCCATGGATAAACCCTG	TGG	11,77015012,77015031,-
ACER3	AAAAGAGCCGATATTCCATC	AGG	11,76990552,76990572,+
ACER3	TATTAAACTGAATAGAACTA	AGG	11,76985695,76985714,-
ACER3	CTCGGCGATGTACCAGGTCA	CGG	11,76861055,76861074,-
ACER3	TAGCCCTCTCGGTCCGCGGC	CGG	11,76860985,76861004,-
ACHE	GGTGTCCATGAACTACCGGG	TGG	7,100893682,100893701,-
ACHE	TGTCCTCGTCTGGATCTATG	GGG	7,100893781,100893800,-
ACHE	TATGTGGACACCCTATACCC	AGG	7,100893906,100893925,-
ACHE	TGGTGGGAATGACACAGAGC	TGG	7,100893334,100893353,-
ACHE	AGGCGTAGACCCGGGCACCC	TGG	7,100892511,100892531,+
ACIN1	GCTACCAAGGGGGTGCCAGC	TGG	14,23064466,23064485,-
ACIN1	GAGGAATTAGCACTGGCCAA	AGG	14,23079889,23079908,-
ACIN1	CGTACTCATGCCAACCCTCG	TGG	14,23079637,23079656,-
ACIN1	CCTGGTCAAGCGGCTCAAAG	GGG	14,23094976,23094995,-
ACIN1	TGAGGGACAAAAATCTAGGG	AGG	14,23080619,23080638,-
ACKR1	TGCTGCTAGCTAGGATACCC	AGG	1,159205651,159205670,-
ACKR1	GAAGGAATCATTCACACCAT	AGG	1,159205527,159205546,-
ACKR1	AGCTAGGATACCCAGGACAC	TGG	1,159205644,159205663,-
ACKR1	CTGCACCCTGATATACAGCA	CGG	1,159206020,159206040,+
ACKR1	CAATGGCAACAAGACAAAGA	TGG	1,159206088,159206107,-
ACKR2	CATGCCCGCCGAAATCTGCG	TGG	3,42865089,42865108,-
ACKR2	CAGCCCATACTATGGTAGCA	AGG	3,42864993,42865012,-
ACKR2	ATCTCAACCATCCGCCTGCG	AGG	3,42864730,42864749,-
ACKR2	ACTCCCGAAGACCCAATGCC	AGG	3,42864824,42864843,-
ACKR3	GGTCCACGCTCATGCACGTG	AGG	2,236580869,236580888,-
ACKR3	CCAACAATGAGACCTACTGC	CGG	2,236581033,236581053,+
ACKR3	GCACTGCTACATCTTGAACC	TGG	2,236580701,236580721,+
ACKR3	AAGACAGCGATAATGGAGAA	GGG	2,236581137,236581156,-
ACKR3	CTCTTCGACTACTCAGAGCC	AGG	2,236580477,236580497,+
ACKR4	TGTGCTACTTTATCACAGCA	AGG	3,132601049,132601069,+
ACKR4	CAATGACGAAAACTATTGTG	AGG	3,132600540,132600559,-
ACKR4	AGTCCCCAGCCAATCAGGAG	TGG	3,132600825,132600845,+
ACLY	GACCAGCTGATCAAACGTCG	TGG	17,41912504,41912523,-
ACLY	AGAGCAATTCGAGATTACCA	GGG	17,41901784,41901803,-
ACLY	CGGTCACCTGTACACGACAG	AGG	17,41906520,41906540,+
ACLY	GCCAGCGGGAGCACATCGGT	AGG	17,41898628,41898647,-
ACLY	GAGCATACTTGAACCGATTC	TGG	17,41913776,41913796,+
ACMSD	CGAGTGGGACCTGAACGCGC	AGG	2,134863588,134863608,+
ACMSD	ATTTCTCTAATACGAACTTC	TGG	2,134859326,134859345,-
ACMSD	CCTCCTGGGGTAGCTCACAA	CGG	2,134863455,134863474,-
ACMSD	AGTGGTGCGAGAGAATTGCT	GGG	2,134859298,134859318,+
ACMSD	CTGCAGAGGTTTGGCTACGG	AGG	2,134845226,134845246,+
ACO1	CTTGGTGTCTAGGTTTGACG	TGG	9,32429406,32429426,+
ACO1	TTGCATATGCTATTACTAAG	GGG	9,32430512,32430531,-
ACO1	TTATTACCCAGACAGCCTCG	TGG	9,32418437,32418457,+
ACO1	CCTGCCCCTAACATCACAGA	CGG	9,32425978,32425997,-
ACO1	CCATTGGATCCTGTACAACC	AGG	9,32405536,32405556,+
ACO2	GTGCAGCTACCAATTAGACC	TGG	22,41522828,41522847,-
ACO2	TCTCGGGGTTTGCGTCGTTG	CGG	22,41523895,41523914,-
ACO2	ATCTTCTCCGAGAGTGTCAG	CGG	22,41507803,41507822,-
ACO2	GTCTCAATAGGACATCAACC	AGG	22,41511865,41511885,+
ACO2	ACTTGCCTCGCTCAATTTCC	TGG	22,41507856,41507875,-
ACOD1	TATGTGAAACACTTCCGTAG	TGG	13,76952612,76952631,-
ACOD1	ACTACCCAACGTTCCTACCA	CGG	13,76957026,76957045,-
ACOD1	TCTGAATAACACGATCTGTC	AGG	13,76952541,76952560,-
ACOD1	ACATTTATCTACCCACTGGG	TGG	13,76957366,76957386,+
ACOD1	ACAAAAGCAGCATATGTGGG	CGG	13,76953656,76953675,-
ACOT1	CTACTTGCTCAGTCATCCTG	AGG	14,73541673,73541693,+
ACOT1	AGTAGCGCTCGTGCCGCACC	CGG	14,73537786,73537805,-
ACOT1	AGCCCGAGAAACCCTTGGTG	CGG	14,73537674,73537694,+
ACOT1	ACAATGCCAGGAAAGGGCCC	AGG	14,73541497,73541516,-
ACOT1	GGGGGAACCTTACGCTACAA	GGG	14,73543172,73543192,+
ACOT11	AGCTGAAGCAGATCACGCCG	CGG	1,54594559,54594579,+
ACOT11	GGGATACCGGAACCCCACGG	AGG	1,54584737,54584757,+
ACOT11	GCCAACTGCGCCATTCAGGG	CGG	1,54594669,54594689,+
ACOT11	ATCTGCGTCCAGGACCACAA	AGG	1,54601351,54601370,-
ACOT11	CCGCACGTAAGGCTGACTTC	CGG	1,54584689,54584708,-
ACOT12	ATGACCACCTCGCCGGGCGC	CGG	5,81394082,81394102,+
ACOT12	GATGATTTCAGACGCTATCG	GGG	5,81344195,81344214,-
ACOT12	AGCATTCAGCACAAGCATGG	AGG	5,81371751,81371770,-
ACOT12	GTAGATATGTTTAAGTTCCG	GGG	5,81345950,81345969,-
ACOT12	CCACCCCATGCAAACCATCA	CGG	5,81347836,81347855,-
ACOT13	ACGTGGCTGTCAAACCGCCG	TGG	6,24697968,24697987,-
ACOT13	AGTAGATAACATATCAACAA	TGG	6,24697989,24698009,+
ACOT13	GTTCATATCGACACTGACTC	CGG	6,24698042,24698061,-
ACOT13	TTCATATCGACACTGACTCC	GGG	6,24698041,24698060,-
ACOT13	GGTGATAAAGGCCATGACCA	AGG	6,24667292,24667312,+
ACOT2	GGTACAGCCGGGACGCTCGA	AGG	14,73569323,73569342,-
ACOT2	CTACTTGCTCAGTCATCCCG	AGG	14,73573568,73573588,+
ACOT2	GAAGAGTTCGGCGCAGTTCC	TGG	14,73569353,73569373,+
ACOT2	AGATCATTAGGGTTCCTGCT	CGG	14,73569403,73569423,+
ACOT2	GCTCGCCAAGAGTGTCGGCG	CGG	14,73569584,73569603,-
ACOT4	TCGCGGGACTCGAGCCCATG	GGG	14,73592173,73592193,+
ACOT4	ATGTCAATGATCCCTGGGAA	GGG	14,73593712,73593731,-
ACOT4	AAAAAGGCTTCTCGGGTTCC	AGG	14,73592210,73592229,-
ACOT4	ATAATAAGCTAGAGCCAACG	TGG	14,73593797,73593816,-
ACOT6	ACAGGCATTGATAAGTACAG	TGG	14,73619324,73619343,-
ACOT6	TTGGCATGGATGATCAAAGC	TGG	14,73619537,73619557,+
ACOT6	ATCATATCCTTGTAATGTAG	AGG	14,73619365,73619384,-
ACOT6	CTGAAAGGCTACAAGCTCAT	GGG	14,73619588,73619608,+
ACOT7	GCGGCCAGATGATGCCAACG	TGG	1,6349840,6349859,-
ACOT7	CAGGGGCACATACCACAGGG	TGG	1,6333521,6333541,+
ACOT7	GTCTCCCATGTGCATCGGTG	AGG	1,6339522,6339541,-
ACOT7	AGCGCATGGAGACCAAGTGG	AGG	1,6327335,6327354,-
ACOT7	TCCCCCTTTATGGCGCGGCC	CGG	1,6393388,6393407,-
ACOT8	TCGTGACCAAGACGCTACGG	AGG	20,45857227,45857247,+
ACOT8	ATTACTGGGTACCGGCCAAG	AGG	20,45855264,45855283,-
ACOT8	TTACTGGCTTGATCTCAATG	GGG	20,45844337,45844357,+
ACOT8	CCTTAAATACTGGTCAATGA	GGG	20,45848448,45848468,+
ACOT8	AAGACGCTACGGAGGTCCCC	AGG	20,45857235,45857255,+
ACOT9	TCTTCCCGACCCAGCTAACA	TGG	X,23721912,23721932,+
ACOT9	AAGAGGAGCTCTTTAGACAA	GGG	X,23707883,23707902,-
ACOT9	CTTACCAATCTTATCCACCA	GGG	X,23722664,23722684,+
ACOT9	GAGAAACATCTCATGTATGG	TGG	X,23706644,23706664,+
ACOT9	GCAGCCTAGCGCAATGAGGC	GGG	X,23743137,23743156,-
ACOX1	GCGCCGCCGAGAGATCGGTG	AGG	17,75978961,75978980,-
ACOX1	CTGTGGTTTCCAAGCCTCGA	AGG	17,75957536,75957556,+
ACOX1	ACCTATCACCGGATTAACGA	AGG	17,75951451,75951470,-
ACOX1	TGGCATTGAAGCATGTCGGA	TGG	17,75950891,75950910,-
ACOX1	GCTGGAAGTCTGGGTCGTTC	AGG	17,75978660,75978680,+
ACOX2	GTGTATCACAAACTCCTGGG	TGG	3,58533484,58533504,+
ACOX2	TGCTGTACCGAGTTTGACGT	AGG	3,58530599,58530619,+
ACOX2	GACCATCTTCTAACCAACCC	AGG	3,58534381,58534401,+
ACOX2	GCATAACTGATGGCCAGCTG	AGG	3,58528881,58528901,+
ACOX2	CCCAATGACACTCGGTGCAC	TGG	3,58535074,58535094,+
ACOX3	CCGCACGCCTCACCTTAAAG	CGG	4,8416364,8416384,+
ACOX3	AAGCCACGGCAGTAATACCA	AGG	4,8414332,8414351,-
ACOX3	GATCCCAACTGCACATACGA	AGG	4,8389682,8389701,-
ACOX3	GCGTCAGTTTGGACCCACAG	AGG	4,8396974,8396993,-
ACOX3	CCACGGCCGTCCGTTGGCGC	TGG	4,8375127,8375146,-
ACOXL	TGACAAGGTTCGGATACCCA	GGG	2,110801685,110801705,+
ACOXL	ATGTTTGCAATGACCGAGAG	GGG	2,110794093,110794113,+
ACOXL	ACAGGAACGATGAAACAGTG	GGG	2,110799018,110799037,-
ACOXL	AAGCCACAGCTAATCTCGAA	GGG	2,110805352,110805371,-
ACOXL	TCTGTTAAAACGTGCAGGTC	AGG	2,110768436,110768456,+
ACP1	ACCCAGACACACAAACAGCA	CGG	2,264989,265008,-
ACP1	GGAACCCCCCTGACTACCGA	GGG	2,272076,272096,+
ACP1	GTCCAAGGACGGTACCTGCC	GGG	2,272145,272164,-
ACP1	GGGGTTCCCTATCTCATACC	CGG	2,272064,272083,-
ACP1	ACATAGTATATAATCAAATG	TGG	2,275161,275180,-
ACP2	CACCTCTTATCACCGGCAAG	AGG	11,47247642,47247661,-
ACP2	ACATGGTGGCCAACGAGACA	GGG	11,47245364,47245383,-
ACP2	AGGGCTTACAGACCTGACAC	TGG	11,47245345,47245364,-
ACP2	ACCAGTGAAGACATATCCCA	AGG	11,47248090,47248109,-
ACP2	TTCTGCAGCTGCTCATAACG	GGG	11,47245522,47245542,+
ACP4	TCGCCATGGCGGAATACCTG	GGG	19,50790590,50790609,-
ACP4	TATCCTTGCAAACTTCTCCC	GGG	19,50793903,50793923,+
ACP4	TTGGATATTGGAGCCCACGT	GGG	19,50793755,50793775,+
ACP4	AGGCTGGTAGTGGAAGACCG	TGG	19,50793691,50793710,-
ACP5	GTACCAGGGCACTTTGCGAA	GGG	19,11576789,11576809,+
ACP5	CTGGACACAGTGACACTATG	TGG	19,11576495,11576514,-
ACP5	GCTCGGCTATGGACCACACG	GGG	19,11576337,11576357,+
ACP5	ACCCACGGCTACAAAGCGCA	GGG	19,11577221,11577241,+
ACP5	ACGGCTACAAAGCGCAGGGC	AGG	19,11577225,11577245,+
ACP6	ACAGTCACCAATCTAGCTGG	TGG	1,147659701,147659720,-
ACP6	ACCAACCTTCAACCCACAGG	AGG	1,147659402,147659421,-
ACP6	GCAGGTCGTGTTTCGACACG	GGG	1,147669870,147669889,-
ACP6	AAAAAGGTGAAGGACAGGAT	GGG	1,147654257,147654276,-
ACP6	GGGCCTACCACCATGATCAC	TGG	1,147670040,147670059,-
ACP7	ACTGCCTCTGTACCAAGTGG	CGG	19,39100807,39100826,-
ACP7	GGCCGTGGATCATCACTATG	GGG	19,39100973,39100993,+
ACP7	CCAATAAGAACCGGGCAGCC	CGG	19,39100952,39100972,+
ACP7	ACCCGAATTGCACTTCAGAG	CGG	19,39098506,39098525,-
ACP7	GTGTTGGGGATAGGTTCATG	CGG	19,39100262,39100282,+
ACPP	AAAGGCAGGTATAGCAACTG	AGG	3,132337452,132337471,-
ACPP	ACTCCTTGGCTAGTACACTT	CGG	3,132317539,132317558,-
ACPP	CTACGACCCTTTATATTGTG	AGG	3,132342622,132342642,+
ACPP	GCCATGAGGATTCCTTTATG	GGG	3,132328316,132328335,-
ACPP	CCGTATCCCCTCATGCTACC	TGG	3,132356731,132356751,+
ACR	AAGCGCCCACACGAAATGGG	AGG	22,50739862,50739881,-
ACR	CCCCGACACTTACTCACACG	TGG	22,50738305,50738324,-
ACR	TTGCCTGAACCGTAACCCAC	AGG	22,50739278,50739297,-
ACR	TAATGTGCATGACTGGAGAC	TGG	22,50739693,50739713,+
ACR	GAAAGCGCCTATGTGGTCGT	GGG	22,50744691,50744711,+
ACRBP	GACTCTACTTCTCGTACCCG	GGG	12,6644250,6644270,+
ACRBP	AAGAAGCGTTCGTATTCGGT	AGG	12,6646915,6646935,+
ACRBP	GGTGCTGTGCTATTCGATCG	TGG	12,6643618,6643637,-
ACRBP	CAAACCAGGAGGCATAAGGG	AGG	12,6646538,6646558,+
ACRBP	GTCGAATCCTGGGCTGCGGC	AGG	12,6646969,6646989,+
ACRV1	CCTGACTCAAGCTCACTCAA	AGG	11,125677942,125677962,+
ACRV1	CTCACCAGAAGGCTGTTCAC	CGG	11,125677878,125677898,+
ACRV1	TTCAGGTGAGCACGCTTCAG	GGG	11,125677838,125677857,-
ACRV1	GCTGAAGGTGAGCATACTGT	AGG	11,125678020,125678039,-
ACRV1	TGGTTCAAGCAAGCACACTG	TGG	11,125678111,125678130,-
ACSBG1	TGTGCATCGGATGTTCTACG	AGG	15,78194627,78194646,-
ACSBG1	GAAGGTGAATAATGCCCAGT	GGG	15,78208013,78208032,-
ACSBG1	TCAAAAGAACTTCTATGGAG	CGG	15,78179679,78179698,-
ACSBG1	GGAGCCCACATCACACATGG	GGG	15,78180887,78180906,-
ACSBG1	CTGCCGAGAAGAACCACTCC	GGG	15,78193950,78193970,+
ACSBG2	TCCATGAAATCATCCCACTG	TGG	19,6165862,6165881,-
ACSBG2	ACACGAGAGTCTTAGCCATG	CGG	19,6183065,6183084,-
ACSBG2	GGGACCACAGGCATACCCAA	GGG	19,6165970,6165990,+
ACSBG2	AAATTCAGGGATGGTCATCG	GGG	19,6147526,6147545,-
ACSBG2	ACTGACTCTCGAAAAAATTC	AGG	19,6147540,6147559,-
ACSF2	ATGGCTCGGATCAACTCTGG	AGG	17,50464243,50464262,-
ACSF2	CGTGGGGGTACCATACAGGA	AGG	17,50463825,50463844,-
ACSF2	AGCCTACCAGGCTATGGAAC	TGG	17,50461646,50461666,+
ACSF2	GTCTTCATGGAGGACGACCA	AGG	17,50460819,50460838,-
ACSF2	ACGTAGCTGAGGCCTCCGAT	GGG	17,50460710,50460729,-
ACSF3	TCTTAAGTTCTGAAACGCCG	CGG	16,89112104,89112124,+
ACSF3	GCAGCGCGTTGACCACACCA	TGG	16,89102680,89102699,-
ACSF3	TAACGATGCCTCCTACGTCG	TGG	16,89100989,89101009,+
ACSF3	CCATGATCATCTACACCAGT	GGG	16,89101270,89101290,+
ACSF3	AGCACGGCCGCCACACGTAC	AGG	16,89100865,89100885,+
ACSL1	CAAGAGCCATCGCTTCAGCG	TGG	4,184766714,184766734,+
ACSL1	ATCACGTACATAGTCAACAA	AGG	4,184776885,184776904,-
ACSL1	GTTTCCGAGAGCCTAAACAA	GGG	4,184783961,184783981,+
ACSL1	GCTCTGGCATTCGAAAATAC	CGG	4,184803471,184803491,+
ACSL1	GATGCCAATGAACTGATCTG	GGG	4,184780352,184780372,+
ACSL3	GTGGTGAAGAGTAACCAATG	CGG	2,222922794,222922813,-
ACSL3	TTGGCTTCAGTATTATACCC	TGG	2,222909000,222909020,+
ACSL3	GAAAGTTCGAAGCTTGCTAG	GGG	2,222927028,222927048,+
ACSL3	TATCTAAAGTATCACATCCA	GGG	2,222909020,222909039,-
ACSL3	ATGATTACTGCAATATCTGA	GGG	2,222921308,222921327,-
ACSL4	GCATCATCACTCCCTTAGGT	CGG	X,109678322,109678342,+
ACSL4	AAGCCCACTTCAGACAAACC	TGG	X,109683322,109683341,-
ACSL4	ACCTGGTCAGAGAGTGTAAG	CGG	X,109677985,109678005,+
ACSL4	GTGTGTCTGAGGAGATAGCG	GGG	X,109668185,109668205,+
ACSL4	ACAGAGCGATATGGACTTCC	AGG	X,109683301,109683321,+
ACSL5	CAAAGAGGACTCGCTGTGTC	TGG	10,112398987,112399007,+
ACSL5	TCTGATAGAGCAGAGTACCT	GGG	10,112404707,112404727,+
ACSL5	CTTATCCCTATATGATGCTG	AGG	10,112409663,112409683,+
ACSL5	CAGAGTTGGATTCTTCCAAG	GGG	10,112413195,112413215,+
ACSL5	CTTGTTGACAATATGTACGA	TGG	10,112408500,112408519,-
ACSL6	CTGAGATGCTAAGCCCACGG	CGG	5,131990852,131990872,+
ACSL6	GTCTCCACAGTGGATCATTG	TGG	5,131988894,131988913,-
ACSL6	GATGCTCACCCATGGGAACG	TGG	5,131976685,131976704,-
ACSL6	TCTGTCGTCTATTGCCACGG	AGG	5,131973380,131973399,-
ACSL6	TTGCCTACTGGTTCACTCAC	CGG	5,131994087,131994106,-
ACSM1	GCACTGCTATACTGGCGGGG	AGG	16,20640543,20640562,-
ACSM1	CAAGGTCTTTGACTTAACAC	AGG	16,20671628,20671648,+
ACSM1	CGCTGTCCATGGTTCTACCA	GGG	16,20669883,20669903,+
ACSM1	CCCCCCAAAAGTGGTTAATG	GGG	16,20661836,20661856,+
ACSM1	TAATGAGGTTCCGGACCCTC	TGG	16,20691158,20691177,-
ACSM2A	GTGCATGCTCCTAATGCCCA	AGG	16,20471623,20471642,-
ACSM2A	ACAGGCTCCCGAGAGGACGT	TGG	16,20465622,20465641,-
ACSM2A	TGTCTGAGAAAAGCTGTGAT	GGG	16,20469670,20469690,+
ACSM2A	TGACGCAGTTCTGTAGATGG	GGG	16,20475661,20475680,-
ACSM2A	CTTATGGAACCTTGGGCATT	AGG	16,20471611,20471631,+
ACSM2B	GAAGGGACTCCCCTCCAGCG	AGG	16,20548135,20548155,+
ACSM2B	TGTCTGAGAAAAGCTGCGAT	GGG	16,20555297,20555316,-
ACSM2B	ACAGAACTGCCTCGCTGGAG	GGG	16,20548147,20548166,-
ACSM2B	CTACAGAACTGCCTCGCTGG	AGG	16,20548149,20548168,-
ACSM2B	CCTAGACGCCTCACTGCGCA	CGG	16,20537247,20537267,+
ACSM3	GAAGCCTGTTCCCTACAAAG	AGG	16,20775955,20775975,+
ACSM3	TGAAACAGGACTTCAAACTG	GGG	16,20770170,20770190,+
ACSM3	TGATGCTAGCTCGTGTCACC	AGG	16,20770032,20770052,+
ACSM3	TGCAACAGCGTCTACTGCTG	GGG	16,20777477,20777496,-
ACSM3	ATTTCTGTTGATCCACCAGA	AGG	16,20775866,20775885,-
ACSM4	AGAGGGTGAACCCAATGCCG	AGG	12,7317253,7317272,-
ACSM4	CACGAGCATCCGGTACACAG	TGG	12,7320767,7320786,-
ACSM4	TACAATGGACTCCACCGCTG	GGG	12,7310643,7310662,-
ACSM4	CATTCGATGCACAAAAACAC	AGG	12,7318132,7318151,-
ACSM4	GAGTCAGAGGCGTCCAAAGC	TGG	12,7304414,7304433,-
ACSM5	TGGTCAGTGTGGCTTGCATG	CGG	16,20418242,20418262,+
ACSM5	GGACCTCAAGTACCGGCTGC	AGG	16,20419267,20419287,+
ACSM5	ATAACTTTGGCATCAACTCG	GGG	16,20424042,20424061,-
ACSM5	GTGGAAACACCAGACTGGTG	TGG	16,20429746,20429766,+
ACSM5	CTTTACCAGCGGAACCACCG	GGG	16,20421317,20421337,+
ACSM6	CCTGCCTAGGACGGACTCAG	AGG	10,95201975,95201995,+
ACSM6	TTTGCAGATAGAGTGGTGAT	GGG	10,95212875,95212894,-
ACSM6	CAGGGATAAAGATCCACCAA	AGG	10,95211930,95211949,-
ACSM6	GGGGCAAGATTATCATCAGC	CGG	10,95202130,95202149,-
ACSM6	TGTCAGATAAGAGCTATGAT	GGG	10,95207366,95207386,+
ACSS1	GCTGAAATACGGTGATGCCT	GGG	20,25020054,25020073,-
ACSS1	CAGACAACAAGGTCCACATG	GGG	20,25023492,25023511,-
ACSS1	AAGGGCCTCATCGCCATGGC	AGG	20,25013994,25014014,+
ACSS1	ACCAGCATTGGGATAAACTG	GGG	20,25021386,25021406,+
ACSS1	GATCAAAGCAACGCTCTCGG	GGG	20,25048128,25048148,+
ACSS2	CAGTGGCCCATAGGTGACGT	AGG	20,34920665,34920684,-
ACSS2	CAGGAAGGGGAGTCAACATG	TGG	20,34921551,34921570,-
ACSS2	GGAACCAAGGGATTGACTTG	TGG	20,34919441,34919461,+
ACSS2	GCATTGTGGTCAAGCACCTG	GGG	20,34914342,34914362,+
ACSS2	CCGCTCCGGACCCGCTCCTC	AGG	20,34876657,34876676,-
ACSS3	GGTGTGATTAGGCCCACTGG	GGG	12,81151843,81151863,+
ACSS3	CCGGGACCACTAAAGCCCTG	AGG	12,81078221,81078240,-
ACSS3	ACATGGTATACATCGCCTGT	GGG	12,81134895,81134914,-
ACSS3	CTTGTACCAGCTGATCTGCT	CGG	12,81078364,81078383,-
ACSS3	TGTCGTAAAGTCACCAGCGC	CGG	12,81078141,81078161,+
ACTA1	GGTGAAAGCCGGCTTCGCCG	GGG	1,229433042,229433061,-
ACTA1	TCAGGTAGTCGGTGAGATCG	CGG	1,229432311,229432331,+
ACTA1	GGGTCAGAAAGATTCCTACG	TGG	1,229432843,229432862,-
ACTA1	GTGCGACAATGGCTCCGGCC	TGG	1,229433063,229433082,-
ACTA2	GACGTCCCAGACATCAGGTG	AGG	10,88948798,88948817,-
ACTA2	GGCCTCACCAGTAGTAACGA	AGG	10,88941220,88941240,+
ACTA2	CATGTATGTGGCTATCCAGG	CGG	10,88941820,88941839,-
ACTA2	GAAGCTCATTGTAGAAAGAG	TGG	10,88943876,88943896,+
ACTA2	TTGCTGGGGACGATGCTCCC	AGG	10,88948843,88948862,-
ACTB	CAACCGCGAGAAGATGACCC	AGG	7,5529162,5529181,-
ACTB	CGTACAGGGATAGCACAGCC	TGG	7,5528652,5528672,+
ACTB	CCTTCCCAGGGCGTGATGGT	GGG	7,5529389,5529408,-
ACTB	TCACCTGGGTCATCTTCTCG	CGG	7,5529156,5529176,+
ACTB	AAGAGCTACGAGCTGCCTGA	CGG	7,5528351,5528370,-
ACTBL2	GAGGACGCCCTATCATGGAG	GGG	5,57482589,57482609,+
ACTBL2	GATAGGGCGTCCTCGACACC	AGG	5,57482583,57482602,-
ACTBL2	TGTCCCTCTATGCCTCAGGA	CGG	5,57482266,57482285,-
ACTBL2	GGAGCTATGAACTTCCTGAT	GGG	5,57481972,57481991,-
ACTBL2	GGAGCTCATTGTAGAATGTG	TGG	5,57482421,57482441,+
ACTC1	GGTACGGCCAGAAGCATACA	GGG	15,34793248,34793268,+
ACTC1	CTGGGCTTCATCACCTACGT	AGG	15,34793515,34793535,+
ACTC1	CGACGAGGAGACCACCGCCC	TGG	15,34794780,34794799,-
ACTC1	CGATGGACGGGAAGACAGCG	CGG	15,34794699,34794719,+
ACTC1	TCTTCATGAGGTAGTCAGTG	AGG	15,34792443,34792463,+
ACTG1	ATGGAAGGAAACACGGCTCG	GGG	17,81512253,81512273,+
ACTG1	CCGTGTTTCCTTCCATCGTC	GGG	17,81512249,81512268,-
ACTG1	CAACAGAGAGAAGATGACTC	AGG	17,81511904,81511923,-
ACTG1	AGCTGTAGCCTCGCTCAGTG	AGG	17,81511391,81511411,+
ACTG1	CTTCTACAACGAGCTGCGCG	TGG	17,81511979,81511998,-
ACTG2	TGAATCCAGGACGATGCCTG	TGG	2,73913481,73913500,-
ACTG2	CTGGATACCTGTGGTCACAA	AGG	2,73913634,73913653,-
ACTG2	AGAGCTATGAGCTGCCAGAT	GGG	2,73914781,73914801,+
ACTG2	TCGCAGGAGATGATGCCCCC	CGG	2,73901375,73901395,+
ACTL10	AGAAGATGCCCAAAACGCTG	CGG	20,33667942,33667962,+
ACTL10	AGATGTGTGATGGCCTTGCG	GGG	20,33667716,33667735,-
ACTL10	CACGCCACGCCCATCTACGC	GGG	20,33667578,33667598,+
ACTL10	GGCCACCTTCCGACTGAACG	TGG	20,33667616,33667636,+
ACTL6A	ACTGCAATTCCAGTCCACGA	TGG	3,179576271,179576291,+
ACTL6A	AGAAGTTGCCTCAGGTTACG	AGG	3,179576866,179576886,+
ACTL6A	TGTTCCGAGGGAGAATATGG	AGG	3,179570191,179570211,+
ACTL6A	ACCACCATACCAATAGCTGT	AGG	3,179570078,179570097,-
ACTL6A	CCATGAGCGGCGGCGTGTAC	GGG	3,179563090,179563110,+
ACTL6B	ATGCCAGCTTTGCAAACGGG	CGG	7,100648810,100648829,-
ACTL6B	CACTCACTGTTCATCGTAGG	GGG	7,100647215,100647235,+
ACTL6B	TTGGCTGCGATCATGTAAGG	TGG	7,100648556,100648576,+
ACTL6B	CAGGATGGAACCCCCGATCC	AGG	7,100646257,100646277,+
ACTL7A	AAGGGATGGCCCGGCGAAGC	GGG	9,108862420,108862440,+
ACTL7A	GGGCCATGGCGTGTCCTACG	TGG	9,108862978,108862998,+
ACTL7A	GTTGTTGAGATCTTGTGGGT	GGG	9,108862595,108862614,-
ACTL7A	ATCGCAAGGAGACATTCGTG	GGG	9,108862656,108862676,+
ACTL7A	GTGGCTCTGAACTCGTATGG	CGG	9,108862456,108862475,-
ACTL7B	ACTCCTACGGCAAGACCTCG	GGG	9,108855351,108855370,-
ACTL7B	AGCCGCGCCGACTACGCTGG	GGG	9,108855253,108855272,-
ACTL7B	CGTGGGCAAACGCTGCCCCG	AGG	9,108855677,108855696,-
ACTL7B	CAAGAAGAAGTGCTGCTATG	CGG	9,108855146,108855165,-
ACTL7B	GTGTCCCGGAGGCTGGCGTC	AGG	9,108855832,108855852,+
ACTL8	TGTCTCCGTGATGATCACAG	GGG	1,17823297,17823316,-
ACTL8	TTTAGCTACCCCATCGAGCG	GGG	1,17823194,17823214,+
ACTL8	CTGGTGGAAAGGCTGCACGC	GGG	1,17825884,17825903,-
ACTL8	GAGACTCTTGAGGAGATAGG	CGG	1,17825962,17825981,-
ACTL8	CTTTAGCTACCCCATCGAGC	GGG	1,17823193,17823213,+
ACTL9	GCTGCCACCAAAGACCGGCG	CGG	19,8698550,8698569,-
ACTL9	TAAGCACCACTATTGCTACG	TGG	19,8697920,8697939,-
ACTL9	CAGCCCGCTGACACGACCGT	GGG	19,8698119,8698139,+
ACTL9	CCCAAACCCCAGTCCCAACG	TGG	19,8698619,8698638,-
ACTN1	GGATCCGCCGCACAATCCCG	TGG	14,68892253,68892272,-
ACTN1	GCAGGGCCTTGATCTCCGAG	AGG	14,68885509,68885529,+
ACTN1	CAGGACATCAACAATGCCTG	GGG	14,68890269,68890288,-
ACTN1	GGCCCTAACTCAGAAGCGAA	GGG	14,68884788,68884807,-
ACTN1	CGTAGTCAATCAGCTCGGGC	CGG	14,68909331,68909351,+
ACTN2	CGAGTCGGCGTCGCTGACAG	AGG	1,236744656,236744676,+
ACTN2	AGGACTTCCGGGATTACCGC	CGG	1,236739386,236739406,+
ACTN2	CCAGGTTAATATTTCCTATG	GGG	1,236731240,236731259,-
ACTN2	GCCATGAACCAGATAGAGCC	CGG	1,236686670,236686690,+
ACTN3	CAGTGAGCTGGACTACCACG	AGG	11,66559964,66559984,+
ACTN3	TGCAACTGGAGTTTGCCCGG	CGG	11,66560204,66560224,+
ACTN3	CCATGGCTGGAGAACCGTGT	GGG	11,66557725,66557745,+
ACTN3	GTCCAGGGCCTTGTTAACGT	TGG	11,66551581,66551600,-
ACTN3	GGTCTACCTACCCCGGGTCC	AGG	11,66558165,66558184,-
ACTN4	GTTCATCGTCCATACCATCG	AGG	19,38724046,38724066,+
ACTN4	ACAGATCGAGAACATTGATG	AGG	19,38700643,38700663,+
ACTN4	TGGGGCCGTACTGGTACGAC	TGG	19,38647771,38647790,-
ACTN4	TGGGCGGCTTGTGCACACGC	CGG	19,38717189,38717208,-
ACTN4	ACTCCCACAATGTCAACACC	CGG	19,38723630,38723650,+
ACTR10	AATGAATTTACCCATCACTG	AGG	14,58215275,58215294,-
ACTR10	ATTCGATAATCACAACTCGG	CGG	14,58209025,58209044,-
ACTR10	AAAAAGATATGGGTAACACC	AGG	14,58211389,58211408,-
ACTR10	AATGGATAGTCAACATTTGG	GGG	14,58223797,58223816,-
ACTR10	CATGCCGCTCTACGAGGGCC	TGG	14,58200216,58200236,+
ACTR1A	GAAGGTCTCGAAGAAAACTT	CGG	10,102485652,102485672,+
ACTR1A	TGACACGAACGTGCTTGGGT	CGG	10,102489109,102489129,+
ACTR1A	CGCTACAGGCAGGACCACAG	GGG	10,102484353,102484372,-
ACTR1A	AGTCGTAGCCCTCCTTACGC	AGG	10,102484203,102484223,+
ACTR1A	AAAACCAGCTTTAATCACAC	CGG	10,102490586,102490606,+
ACTR1B	TCCGTCCTAACAGTGTCGGG	CGG	2,97660639,97660658,-
ACTR1B	GCATCCTGTGCTCCTCACGG	AGG	2,97658984,97659003,-
ACTR1B	CTTCATCGGACCAAAAGCAG	AGG	2,97660572,97660591,-
ACTR1B	GGTTGTCCGGACAATCAAAG	AGG	2,97658428,97658447,-
ACTR1B	CTCACGTTGTCGATGACCAC	AGG	2,97663837,97663857,+
ACTR2	ACTGGTGTAGTGGTAGACTC	TGG	2,65253735,65253755,+
ACTR2	ATCCTCGCAACAGAAGTAGC	TGG	2,65255543,65255562,-
ACTR2	GGACGTATCATCAAAGTTGG	GGG	2,65261255,65261275,+
ACTR2	GGATGACATGAAACACCTGT	GGG	2,65246609,65246629,+
ACTR2	AGGCAGCTGACATTGATACC	AGG	2,65261370,65261390,+
ACTR3	ACCGGTACGGTAATAGACAG	TGG	2,113934335,113934355,+
ACTR3	CCCAATCTTCAACTATACCA	TGG	2,113927358,113927377,-
ACTR3	TTAACAAGTATGATACAGAT	GGG	2,113942225,113942245,+
ACTR3	ATTAAGGAGTCAGCAAAAGT	GGG	2,113916891,113916911,+
ACTR3	GAAGATGGCGGGACGGCTGC	CGG	2,113890275,113890295,+
ACTR3B	TTTGAATCATTTAACGTACC	AGG	7,152814603,152814623,+
ACTR3B	TACTGTTTGATCCACTTCCG	GGG	7,152823404,152823423,-
ACTR3B	TGGGTGAACGTACGTTAACG	GGG	7,152816520,152816540,+
ACTR3B	AGGTAGTTGACCAAGCTCAA	AGG	7,152800554,152800574,+
ACTR3B	CCGCGCGTCCCGAGCATGGC	AGG	7,152759867,152759887,+
ACTR3C	TATTCTTTCACCCGGAGGTA	AGG	7,150286363,150286382,-
ACTR3C	GTCGCGGGTCTCTTACCTTG	TGG	7,150220228,150220248,+
ACTR3C	TGGGTGAACGTACATTAACG	GGG	7,150293359,150293378,-
ACTR3C	TACTGTTTGATCCACTTCTG	GGG	7,150286457,150286477,+
ACTR5	TGAGCACAGCTACATCGCTG	AGG	20,38752265,38752285,+
ACTR5	TCATTTGCCGTGAATACAGT	GGG	20,38750056,38750075,-
ACTR5	TGGGTAAAACATGCGTACAC	TGG	20,38750206,38750225,-
ACTR5	CGGGACACGCCCAGCCAGCG	CGG	20,38748606,38748625,-
ACTR5	CACTGGGTCCGGTGCGGCAC	GGG	20,38748512,38748531,-
ACTR6	TGAGATGACGACCTTAGTGC	TGG	12,100200847,100200867,+
ACTR6	AGATGTATGCTATGTGTCTC	AGG	12,100212303,100212323,+
ACTR6	GGATGTAAAAGAGTCCAGAA	GGG	12,100205023,100205042,-
ACTR6	CTCCCCTTGCAGGATAAATG	TGG	12,100210282,100210302,+
ACTR6	ATAATTCGGAAGGATTATCT	CGG	12,100210103,100210122,-
ACTR8	CAACGATTCCAAAAGTTGCG	GGG	3,53872481,53872501,+
ACTR8	GCGGCCCATCGTGCCCGCGC	TGG	3,53882001,53882020,-
ACTR8	CACGTGTATTGTAGACGTTG	GGG	3,53876005,53876024,-
ACTR8	AGCCAACTGTCCTTGTATAG	GGG	3,53879957,53879977,+
ACTR8	CTTCTCCTACTAAATACTCA	GGG	3,53877648,53877668,+
ACTRT1	TTAATCAGAAGTACTTCGTG	GGG	X,128052035,128052054,-
ACTRT1	GGTAACAGGATGGGATGACA	TGG	X,128051953,128051972,-
ACTRT1	ACGGAGCTGATGACATGGCG	GGG	X,128052093,128052113,+
ACTRT1	TGATTAGACAGGTAGAAACC	AGG	X,128051787,128051807,+
ACTRT1	GGTTCAGGACTCTGCAAAGC	AGG	X,128052138,128052157,-
ACTRT2	CGCAGTCACCAAGCTCCACG	TGG	1,3022216,3022236,+
ACTRT2	GAATTTCAGGTGCCCCACGA	TGG	1,3021798,3021817,-
ACTRT2	GATCAGGCCACGCTCGAAAG	GGG	1,3021906,3021925,-
ACTRT2	CGTGCCCGCTTTCTACCTGT	CGG	1,3022081,3022101,+
ACTRT2	GGAGGAGGCCCTGTACAAGC	AGG	1,3021862,3021882,+
ACTRT3	TGTGGCAATGAACTACGAAG	AGG	3,169767880,169767899,-
ACTRT3	GGCGGGCTAGAACTCTGCGT	GGG	3,169769362,169769381,-
ACTRT3	AATGTTCGGGTAGATAAACT	GGG	3,169769418,169769438,+
ACTRT3	CACTGAGCAACATGATACCA	TGG	3,169767946,169767966,+
ACTRT3	CATGAACCACTGCCAGCTAC	CGG	3,169769501,169769520,-
ACVR1	ACAGTGGTCCTCATTACCGC	AGG	2,157780523,157780543,+
ACVR1	CCATGACTTCTCATCACGGG	AGG	2,157770422,157770442,+
ACVR1	ATTACACTGTTGGAGTGTGT	CGG	2,157774089,157774108,-
ACVR1	GCCATCGTTGATGCTCAGTG	AGG	2,157780481,157780501,+
ACVR1	CTGGTGTAACAGGAACATCA	CGG	2,157780357,157780376,-
ACVR1B	ACTTGACTCAGGTCACCTCA	AGG	12,51976315,51976335,+
ACVR1B	CCGGTTCAGATAATCAAACA	GGG	12,51984055,51984074,-
ACVR1B	GCTACACTGACTACTGCAAC	AGG	12,51975459,51975479,+
ACVR1B	CTACACGTGTGAGACAGATG	GGG	12,51975301,51975321,+
ACVR1B	AAGAGATTATTGGCAAGGGT	CGG	12,51981016,51981036,+
ACVR1C	CTGGCGCTCTCAATTGCTAG	TGG	2,157544485,157544504,-
ACVR1C	ATAACACTGCACCTTCCAAC	AGG	2,157587188,157587207,-
ACVR1C	CCAAGATCTTTCATCTCTGG	AGG	2,157550240,157550260,+
ACVR1C	ATTGTCCTTTGAACCAACAG	AGG	2,157550364,157550384,+
ACVR1C	TGTAGGAGCACTGTCGACCC	TGG	2,157556206,157556226,+
ACVR2A	CCAGTTGCTTAACGAATATG	TGG	2,147915288,147915308,+
ACVR2A	AGTGGTTTCAAACCTAGTAA	TGG	2,147915217,147915236,-
ACVR2A	ATTGCAGAAACCATGGCTAG	AGG	2,147918503,147918523,+
ACVR2A	CCAAAGATCCACATCAACAC	TGG	2,147917382,147917401,-
ACVR2A	AGTGAAACAAGGTTGTTGGC	TGG	2,147896463,147896483,+
ACVR2B	ATGACTTCAACTGCTACGAT	AGG	3,38477472,38477492,+
ACVR2B	ACAAGCCGTCTATTGCCCAC	AGG	3,38479804,38479824,+
ACVR2B	ATGTCCACATGACCGTAGGG	GGG	3,38478265,38478284,-
ACVR2B	CGCGGAACATGACGGCGCCC	TGG	3,38454314,38454334,+
ACVR2B	CTGGAGCGCACCAACCAGAG	CGG	3,38477345,38477365,+
ACVRL1	CCAGGACTGTTCATCCCTCG	AGG	12,51914510,51914529,-
ACVRL1	CTGCGTGCTCGAGTTGCGGG	AGG	12,51915248,51915267,-
ACVRL1	AGGCACCCCCAGGAACATCG	GGG	12,51913217,51913237,+
ACVRL1	TGGACAGTGACTGCACCACA	GGG	12,51913980,51914000,+
ACVRL1	CTATAGTCCTCCACGATGCC	TGG	12,51918983,51919002,-
ACY1	GCTGGACAGTGCGGATACGC	AGG	3,51984123,51984142,-
ACY1	CCATGCCTCACGCTTCATGG	AGG	3,51987018,51987038,+
ACY1	TGGCGCTGCGCGTGGTGAGC	TGG	3,51984045,51984064,-
ACY1	GGTCGTGACTCCAATGTTCC	TGG	3,51985850,51985869,-
ACY1	AGGCACAAAGGTCATGTGGA	TGG	3,51986310,51986329,-
ACY3	TGAGGTCATGGTCCACGTAG	CGG	11,67646835,67646855,+
ACY3	CACCTCATATGGGTCGTCCG	GGG	11,67645853,67645873,+
ACY3	CTTCCTGTACCAGCGGTCTG	GGG	11,67645331,67645350,-
ACY3	GTGCATGGCAAAGACTTCGT	GGG	11,67645709,67645729,+
ACY3	CCTCCCCAGACCGCTGGTAC	AGG	11,67645325,67645345,+
ACYP1	TGGGTCCAGAACACTGACCG	GGG	14,75053609,75053628,-
ACYP1	ACAGTGCAAGGACAATTGCA	AGG	14,75053585,75053604,-
ACYP1	TTCCTGCATATGACGCACCT	TGG	14,75053551,75053571,+
ACYP1	TTTCATAATCCACTGATATC	AGG	14,75063513,75063533,+
ACYP1	TAGGCTGAGGGTAAAAAGCT	GGG	14,75053642,75053661,-
ACYP2	TGAAGCTAGGAAAATAGGAG	TGG	2,54138649,54138669,+
ACYP2	ACCAGCAAAGGCACCGTGAC	AGG	2,54138689,54138709,+
ACYP2	CGCCCAGTCACTCAAATCCG	TGG	2,54115706,54115726,+
ACYP2	GAGGTGTTCGGAAGAGTGCA	GGG	2,54115734,54115754,+
ACYP2	AGTCCACGGATTTGAGTGAC	TGG	2,54115712,54115731,-
ADA	CACAGACTGGTCCCCCAAGG	TGG	20,44624314,44624333,-
ADA	TGGACATACTCAAGACAGAG	CGG	20,44622906,44622925,-
ADA	GGGGCAACTCACGCGATAGC	AGG	20,44629034,44629054,+
ADA	TCACCGTACTGTCCACGCCG	GGG	20,44623038,44623057,-
ADA	TCCCAGCTAACACAGCAGAG	GGG	20,44629132,44629151,-
ADA2	GCTCCGAATCAAGTTCCCCA	CGG	22,17189964,17189983,-
ADA2	TCACTGACCACTCTTCGTCA	TGG	22,17191764,17191784,+
ADA2	AAGACATAGTCTCTGAACAC	TGG	22,17203629,17203649,+
ADA2	TGGAAAAAGTGCATGCTGGG	TGG	22,17209414,17209434,+
ADAD1	AACTGGTGCAAGGCTGACAC	AGG	4,122381110,122381129,-
ADAD1	CGATAACTACACCCACAGGA	TGG	4,122380163,122380183,+
ADAD1	AGGTGAATACAATTACAGCC	AGG	4,122407938,122407958,+
ADAD1	TCAAATGCAGATATAGAATG	TGG	4,122412592,122412611,-
ADAD1	GTCTTTGTCGCTGGTTGAAC	TGG	4,122380144,122380163,-
ADAD2	ACAGAGATCCCGCGTGCCAG	GGG	16,84195291,84195311,+
ADAD2	CACTGCGAATAGCAAGACGG	AGG	16,84194499,84194519,+
ADAD2	TCACCTACCTACGCTCAGGG	GGG	16,84194968,84194987,-
ADAD2	TCACGTGGCCCCTGGCACGC	GGG	16,84195302,84195321,-
ADAL	GGAGACTGTAAAACTTGCCG	AGG	15,43345898,43345918,+
ADAL	CAATCACAGTCATCTGATCG	TGG	15,43335778,43335797,-
ADAL	GAGGCAACATCGGATACCAC	TGG	15,43349022,43349042,+
ADAL	TATGTGGAATCTATACTTGA	AGG	15,43343010,43343030,+
ADAL	ACTAATGGATCCATTCAAGT	GGG	15,43335708,43335727,-
ADAM10	GATACCTCTCATATTTACAC	TGG	15,58682209,58682228,-
ADAM10	TTCCATCAATAACAGACCCA	TGG	15,58679240,58679260,+
ADAM10	CCCATAAATACGGTCCTCAG	GGG	15,58665171,58665190,-
ADAM10	TTTCAACCTACGAATGAAGA	GGG	15,58682291,58682310,-
ADAM10	GGAAATGGAATGGTAGAACA	AGG	15,58621581,58621600,-
ADAM11	GTTCGAGCAGATGCGACAGT	CGG	17,44773012,44773032,+
ADAM11	GCTCATGGTCTACCGACGGG	AGG	17,44773367,44773387,+
ADAM11	CACTTAGGCCCCTCCGGACC	TGG	17,44779737,44779756,-
ADAM11	GCTCCACGTATTGCGAGGAG	AGG	17,44769990,44770009,-
ADAM11	TGGGAACTTGACTTACATCG	TGG	17,44771770,44771790,+
ADAM12	AAGCAATGGTACTTGCCCGG	TGG	10,126093968,126093988,+
ADAM12	TGCTGAATATTCGACTACAA	CGG	10,126278955,126278974,-
ADAM12	ACTGAACATTCGGATCGTGT	TGG	10,126101210,126101229,-
ADAM12	GGTGATCCTTATGGCAACTG	TGG	10,126049602,126049621,-
ADAM12	GACATGAGTGCCCATCGTGC	AGG	10,126064880,126064900,+
ADAM15	CACAGCTTGCCCGCCAGCGC	AGG	1,155057968,155057987,-
ADAM15	CTCCAGACAGCTAATACTCG	GGG	1,155058072,155058092,+
ADAM15	TGGATTCGCGAAATAATGGG	AGG	1,155054383,155054402,-
ADAM15	CTGTTGTCAAAATTGCCAGG	TGG	1,155057710,155057730,+
ADAM15	AGTGCCACTCGTACATTCAG	GGG	1,155056091,155056110,-
ADAM17	ACAAAATTTCAAGGTCGTGG	TGG	2,9536766,9536785,-
ADAM17	CATCGCTTCTACAGATACAT	GGG	2,9526147,9526166,-
ADAM17	TGGTGAAAAGCACTACAACA	TGG	2,9521261,9521280,-
ADAM17	AATCAGAATCAACACAGATG	GGG	2,9535853,9535872,-
ADAM17	CAGCGTGGTTCCTTTCGTGC	TGG	2,9555559,9555578,-
ADAM18	AAAATCCCATTACCACACAC	TGG	8,39648470,39648489,-
ADAM18	TATAACAGTCAATTTGAACT	GGG	8,39637546,39637565,-
ADAM18	AGTAAGTATGCTATGTCATG	GGG	8,39637680,39637699,-
ADAM18	AGTGCCTGCTATTGACAACT	GGG	8,39667995,39668014,-
ADAM18	AAAACTATTACCCCAATATC	TGG	8,39629387,39629407,+
ADAM19	GTCACGCTCAGCACTTGCCG	AGG	5,157530815,157530834,-
ADAM19	ATGCCTCTAATTGTACCCTG	AGG	5,157499620,157499639,-
ADAM19	CCTCTAAATAATCAGCCACG	AGG	5,157518821,157518841,+
ADAM19	TGCCCAGAGATGCGAAGTGT	GGG	5,157493164,157493183,-
ADAM19	TCGATACTGCCCCCGTGGCC	CGG	5,157491637,157491657,+
ADAM2	TTGAAAAAAGGATCTAAGCG	AGG	8,39769458,39769478,+
ADAM2	CTTTAAATTACAAAGCGTAG	AGG	8,39821003,39821022,-
ADAM2	GACCTCCCTGAATATTGCAA	TGG	8,39766978,39766997,-
ADAM2	ATGTGTGATGCAAACTATGC	AGG	8,39786989,39787008,-
ADAM2	AATTCAAAGACTGATGTATC	TGG	8,39761223,39761242,-
ADAM20	GGTGTGTGTGCGAGCTACAG	TGG	14,70523671,70523690,-
ADAM20	AATGTGACTGTGGAACCATA	CGG	14,70523479,70523498,-
ADAM20	TAAGGGCAACCAAGGACTCA	GGG	14,70524381,70524401,+
ADAM20	AGAGATACATTGTCCACATG	AGG	14,70524529,70524548,-
ADAM20	TCCAAGAAAGCCCCCAGAAC	AGG	14,70524355,70524375,+
ADAM21	ATATTCCTGCAACATAGGCT	AGG	14,70458425,70458444,-
ADAM21	TGGGTTCAATTTCATAAGTG	AGG	14,70457921,70457940,-
ADAM21	GCATAATCCTCCAAGATTGG	GGG	14,70458680,70458700,+
ADAM21	GAAACACGTTGTTCATATGA	GGG	14,70457708,70457728,+
ADAM22	TACTACCAGGGCCATATCCG	AGG	7,88108190,88108210,+
ADAM22	CTTAGGTGAATGTAAATGCG	AGG	7,88135974,88135994,+
ADAM22	ATAGGTATTGGTATGTACAA	CGG	7,88130409,88130428,-
ADAM22	CTGCGCCTCATCTACCGCTC	GGG	7,87935096,87935116,+
ADAM22	TGTATTTCATAAACTCACGT	AGG	7,88131369,88131388,-
ADAM23	AGGCGTCAAAGACTCCAAGG	TGG	2,206542086,206542106,+
ADAM23	ATATTACATCAACCAAGACT	CGG	2,206445445,206445465,+
ADAM23	GGATACTTACAGAATCCACA	AGG	2,206557488,206557507,-
ADAM23	ACATATAATCCAGAAAACCT	TGG	2,206547445,206547465,+
ADAM23	CTATGAGCCATGAAGCCGCC	CGG	2,206443857,206443877,+
ADAM28	TTAAGCCCCATACATCGGGA	TGG	8,24313430,24313450,+
ADAM28	TAGGCAATGGAGCATTAAAG	AGG	8,24331230,24331249,-
ADAM28	CATACTACTAGTTTGGTGGC	AGG	8,24313565,24313584,-
ADAM28	TAAAAAGCTCAATACTCATG	TGG	8,24323838,24323858,+
ADAM28	GATTTACCATTACACATTTC	AGG	8,24335499,24335518,-
ADAM29	AGTCGGAGAACATTACGCCC	CGG	4,174976342,174976362,+
ADAM29	GTATACCAGATGTTCAAACG	TGG	4,174975955,174975974,-
ADAM29	TTTGGGCATGAACCATGATG	AGG	4,174976535,174976555,+
ADAM29	ACTGCAAGTTCCTACCATCA	GGG	4,174976858,174976878,+
ADAM29	ACACCCCAAGGCAATGCAGC	AGG	4,174975542,174975561,-
ADAM30	AATACTGCCAATGTAGGGGT	AGG	1,119895265,119895284,-
ADAM30	CCCCTTATGAGAATAAGGCG	AGG	1,119895766,119895785,-
ADAM30	CCAAAGGACTGCAACTACAT	GGG	1,119895998,119896017,-
ADAM30	ATGTGGAAACAAAATTGTGG	AGG	1,119895114,119895133,-
ADAM30	TACGAGTCAAACTCCCCTTC	AGG	1,119896214,119896234,+
ADAM32	AACACTGCTCCCAAATAACG	AGG	8,39169931,39169950,-
ADAM32	AAGCCTGAAAGAACAACCAA	TGG	8,39151499,39151519,+
ADAM32	GCCGCACCATGTTCCGCCTC	TGG	8,39107767,39107787,+
ADAM32	TACAATCAGGCGTTGAATGT	AGG	8,39223043,39223063,+
ADAM32	AAATCTCCGAAACCAGTCTG	TGG	8,39211252,39211272,+
ADAM33	CCCCCCACCCGCGTACCCGG	TGG	20,3673337,3673357,+
ADAM33	CACAGGGTGAGCCGTCCAGT	AGG	20,3672208,3672228,+
ADAM33	CTCCATCCGAAAGATCTCGT	GGG	20,3674593,3674613,+
ADAM33	GTGGGTTTCTATGTATCCTG	GGG	20,3675071,3675091,+
ADAM33	CAGAGGACTACCCAGGAGTC	GGG	20,3674790,3674810,+
ADAM7	ACAGAATGGCACATCAACTG	GGG	8,24487217,24487237,+
ADAM7	CTGATACAGAAGCGAGATAC	TGG	8,24442528,24442548,+
ADAM7	AAAGATCCTTAAAACACGGA	AGG	8,24482263,24482283,+
ADAM7	CCATAAGATACCATGATCTG	AGG	8,24463951,24463970,-
ADAM7	CATTTGCAAATACCTGAGCA	GGG	8,24489326,24489345,-
ADAM8	AGTCCGGGTACCCCTCTACG	TGG	10,133273795,133273815,+
ADAM8	CCACATACAGCTCCACGTAG	CGG	10,133272973,133272993,+
ADAM8	CAAACAGGTTCCCACACACG	GGG	10,133271565,133271585,+
ADAM8	CCAGGGGCTCGATCAGGTGC	AGG	10,133273396,133273416,+
ADAM9	GCTGTTCATTGTCGTAGACA	AGG	8,39018890,39018910,+
ADAM9	GAATTGGACCCTTGCTGCGA	AGG	8,39054486,39054506,+
ADAM9	TGTGGTTTATACTTACAACA	AGG	8,39013985,39014005,+
ADAM9	GAATCGGCCGAGATGGGGTC	TGG	8,38997051,38997071,+
ADAM9	AAAAGTTTCTTATCACACGT	CGG	8,39023276,39023296,+
ADAMDEC1	GATGGCACAGTTCTAACCTG	GGG	8,24398985,24399005,+
ADAMDEC1	TGATGTGTGAAGTATCCTCT	GGG	8,24397267,24397286,-
ADAMDEC1	CGTCTTTACATCTAACCAGG	AGG	8,24397341,24397361,+
ADAMDEC1	AATGTCTTACCACATTGAGT	AGG	8,24398541,24398560,-
ADAMTS1	GAAAGCGGAGACCGAAGACG	AGG	21,26844308,26844327,-
ADAMTS1	GAGGAGTCCAGTACACGATG	AGG	21,26839977,26839996,-
ADAMTS1	GTAATCATGTAGGCACTGCA	AGG	21,26841020,26841040,+
ADAMTS1	CTCCGCTTTCCCAGTCGGCC	GGG	21,26844318,26844338,+
ADAMTS1	CTATGTGGAAACCATGCTTG	TGG	21,26842622,26842641,-
ADAMTS10	TACAAGTGGAAAACGTACCG	GGG	19,8589893,8589912,-
ADAMTS10	AGACCCGTTTGTAGCACCAC	TGG	19,8592084,8592104,+
ADAMTS10	ATCGCGTCAGTGTAAATACG	GGG	19,8595763,8595782,-
ADAMTS10	GGCATGAACCATGACGGCGT	GGG	19,8596195,8596214,-
ADAMTS10	TGCCATTCCAGAGAACGGTG	TGG	19,8597020,8597039,-
ADAMTS12	GTACTACAGAATTTCTCACG	AGG	5,33881315,33881334,-
ADAMTS12	ACCAGTGGATGCTTCTTCAC	GGG	5,33751483,33751503,+
ADAMTS12	TTGGTGCCTCTGAGCGACAG	GGG	5,33637660,33637680,+
ADAMTS12	AACATCATAGATCACTCCGG	GGG	5,33648878,33648898,+
ADAMTS13	TGGTCGTGTCGAGTACAGAG	TGG	9,133440425,133440445,+
ADAMTS13	AGCACCACACTCACTAGGGA	GGG	9,133442737,133442756,-
ADAMTS13	CATGGGCGCTGGTCTAGCTG	GGG	9,133433434,133433454,+
ADAMTS13	GGCAACTCCAGGTCAAACCT	CGG	9,133426196,133426215,-
ADAMTS13	GTGCTCCCTGGCGAAGGTGC	AGG	9,133430078,133430097,-
ADAMTS14	TGACCTTTGAAGCACCACTG	GGG	10,70738838,70738857,-
ADAMTS14	GGTCTCATGAGCTATCACGA	AGG	10,70732331,70732350,-
ADAMTS14	CAGGAGTGTGTGTACACTGG	AGG	10,70674920,70674940,+
ADAMTS14	ACCACGTTGTGTTCCTCACC	CGG	10,70730207,70730227,+
ADAMTS15	AGCGTTTCGTGTCTATCCCG	CGG	11,130449604,130449624,+
ADAMTS15	GCGACGCTGCTTCTATTCTG	GGG	11,130449266,130449286,+
ADAMTS15	CATGGGGCATGTTGAACACG	TGG	11,130462090,130462109,-
ADAMTS15	CAACCCCATCAACATCGTTG	TGG	11,130449749,130449769,+
ADAMTS15	GGTAGTCGTTCCCATCCGAC	TGG	11,130449044,130449064,+
ADAMTS16	GGGACACGTAATCGCCCCTG	TGG	5,5146163,5146182,-
ADAMTS16	AAGAAGACCAGTCCGACCAG	TGG	5,5232429,5232448,-
ADAMTS16	AGATGGGACTCCATGCTCGG	AGG	5,5237041,5237061,+
ADAMTS16	GTTGAGTATCGTGAGCACGT	AGG	5,5186228,5186247,-
ADAMTS16	GAGGAGGACGCGGGACGCTC	GGG	5,5140710,5140729,-
ADAMTS17	AGAAAAGAAGAAGCCGACGT	GGG	15,100281383,100281402,-
ADAMTS17	GCATGTGCAGCCGAACATGT	GGG	15,100132050,100132069,-
ADAMTS17	AGTAGAAGCACAGCTCGGCG	GGG	15,100341106,100341126,+
ADAMTS17	GAGACTGATCTCTGCGTGCA	CGG	15,100109001,100109020,-
ADAMTS17	GGTCGCGCCCGAAGGCCGGC	AGG	15,100341214,100341234,+
ADAMTS18	AGGCCAGTGCGTAAAGTTTG	GGG	16,77335873,77335892,-
ADAMTS18	TATTGGAAGTGACATAAACG	TGG	16,77363839,77363858,-
ADAMTS18	CCGAAGTTGTACCATCAATG	AGG	16,77359369,77359388,-
ADAMTS18	CTCGCCATTACCTCAGCTTC	TGG	16,77367665,77367684,-
ADAMTS18	GTGACTGCTCAAAATCGCCG	AGG	16,77431426,77431446,+
ADAMTS19	GACCATCAGCACACGATGGG	TGG	5,129620644,129620663,-
ADAMTS19	TCTGCCTATATACACGGTGT	GGG	5,129509153,129509172,-
ADAMTS19	ATGCAGCTATACTTATAACA	AGG	5,129528655,129528675,+
ADAMTS19	CCACTGAAGTATATGCTTTG	GGG	5,129648931,129648950,-
ADAMTS19	TGTTTCCTGCGCTCTGGCGC	CGG	5,129461140,129461160,+
ADAMTS2	CGTGATCGTGGTATTCATCG	TGG	5,179158767,179158787,+
ADAMTS2	GCTGCCATGGATCCGCCGGC	GGG	5,179345314,179345333,-
ADAMTS2	GAGCTTCCCCGGAGGCAACG	AGG	5,179343996,179344015,-
ADAMTS2	AGCACGCCAACAGCTCGAGG	CGG	5,179207641,179207660,-
ADAMTS20	GCCTCCGCATAAGCTGACGA	CGG	12,43550911,43550931,+
ADAMTS20	GTGGCATTCCCTCTAATGTG	AGG	12,43452538,43452557,-
ADAMTS20	AGTGAATGTTCATCCCAATG	TGG	12,43432772,43432791,-
ADAMTS20	ATCTCTCGCTCTTCATCACC	AGG	12,43551864,43551883,-
ADAMTS3	CCACATTTATATGCACTCCG	AGG	4,72323048,72323068,+
ADAMTS3	TGGCTATAAAATGTGCACCG	CGG	4,72318573,72318592,-
ADAMTS3	TGTGTTAATCCAAGAAGACG	AGG	4,72306007,72306026,-
ADAMTS3	TGTGGTGATGAGACTGCTAT	GGG	4,72319421,72319440,-
ADAMTS3	TTTGTAGTAGCCCATGAAAC	GGG	4,72319866,72319885,-
ADAMTS4	CATACCCAGCGTGTCGCAAG	TGG	1,161196264,161196284,+
ADAMTS4	AGCGCTTTAGCCCCGCACCG	TGG	1,161196792,161196812,+
ADAMTS4	CCAGACCAAACACTCGCCCT	GGG	1,161194017,161194036,-
ADAMTS4	AGGGGCCATGACATGGCGAG	AGG	1,161195546,161195566,+
ADAMTS4	CCCACAGATGTGGTACTGCC	TGG	1,161191390,161191409,-
ADAMTS5	CTGCACGTCTACACCCGCGA	GGG	21,26965804,26965823,-
ADAMTS5	TGTGCTGTGATTGAAGACGA	TGG	21,26954776,26954795,-
ADAMTS5	AACATCGACCAACTCTACTC	CGG	21,26966146,26966165,-
ADAMTS5	CTGCTTCTATCGGGGCACAG	TGG	21,26965985,26966004,-
ADAMTS5	GGCAGCGCACTATGCTGCTC	GGG	21,26966382,26966401,-
ADAMTS6	TAATAAGAACTGCATTATCG	TGG	5,65451478,65451498,+
ADAMTS6	TGGCCCCAGAGCATAGATGG	GGG	5,65262906,65262925,-
ADAMTS6	AGCATCATACACCTGACCTG	GGG	5,65291382,65291402,+
ADAMTS6	TTAGACAACTGTCATTACAC	AGG	5,65470838,65470857,-
ADAMTS6	CCCTTATTGGAATAGTTAGC	TGG	5,65471091,65471111,+
ADAMTS7	TTCTACGAGCTACAATACCG	CGG	15,78800387,78800406,-
ADAMTS7	GGACGCCAGGTGGCACCGAG	GGG	15,78777511,78777531,+
ADAMTS7	GAAAAGCATCAACATGAAGG	GGG	15,78790715,78790734,-
ADAMTS7	GCTGCGGGGACTGGGGCCGC	CGG	15,78811193,78811213,+
ADAMTS7	GCCCGTAGGACAGATCCTCG	TGG	15,78766672,78766692,+
ADAMTS8	AAACCGCTTGGTCCTACTCG	TGG	11,130427644,130427664,+
ADAMTS8	TTCAAGATCGAGCGCCTCGG	GGG	11,130428032,130428051,-
ADAMTS8	CCACCCAGAGCACTACGACA	CGG	11,130419075,130419094,-
ADAMTS8	GCGAGCTCGCCCGCGCTGCC	GGG	11,130428125,130428145,+
ADAMTS9	AGCCCGGAGAGATAAATGTG	GGG	3,64631873,64631892,-
ADAMTS9	TGAAAGAATAGCGTACATCG	GGG	3,64622278,64622298,+
ADAMTS9	CTGCGCCTATAAATGATGTG	GGG	3,64681250,64681270,+
ADAMTS9	GCACCATGCAGTTTGTATCC	TGG	3,64687642,64687661,-
ADAMTS9	ACTGAAAGGTAACTCACACA	TGG	3,64654335,64654355,+
ADAMTSL1	AGGTGCTAGTTCAACAACCA	GGG	9,18574180,18574199,-
ADAMTSL1	TGCTGCCGTCGGGCAACTCC	TGG	9,18474238,18474258,+
ADAMTSL1	CAGCTCGACGCACGTCACGG	TGG	9,18776985,18777005,+
ADAMTSL1	TGTATGACTGGGAGTATGAG	GGG	9,18706994,18707014,+
ADAMTSL1	TGGAATTGACAACCGTTGAG	AGG	9,18775813,18775832,-
ADAMTSL2	GACCGGAATCGAGTACATCG	TGG	9,133547155,133547175,+
ADAMTSL2	CGTCCGCCCGTTGTACACGT	GGG	9,133539828,133539847,-
ADAMTSL2	CGTACGCAGACATGACCCCT	GGG	9,133566933,133566952,-
ADAMTSL2	TGACGGGCAACTATCGCAAG	GGG	9,133540965,133540985,+
ADAMTSL2	TGGCGTCGGTGCCCCCCTCC	AGG	9,133537430,133537449,-
ADAMTSL3	GCAGCAGGATCATTATATCG	TGG	15,83819903,83819922,-
ADAMTSL3	ATTTCTGGAATCGTCGCACG	GGG	15,83982432,83982451,-
ADAMTSL3	CCAAACTATTGGCTTCGCTG	TGG	15,83982687,83982706,-
ADAMTSL3	CCTTGCACAGCAACATGCGT	GGG	15,83913353,83913373,+
ADAMTSL3	CACCCACCAGGGGCTCGTCC	AGG	15,83655771,83655790,-
ADAMTSL4	AGGACGGTTATATCGAAAGA	CGG	1,150556704,150556723,-
ADAMTSL4	CCTTCTCCTAAGGAGTGCGT	GGG	1,150553786,150553805,-
ADAMTSL4	GCTGCGTACTGGAAACGAGT	GGG	1,150557280,150557300,+
ADAMTSL4	ACATACTGATAAAAAACGCC	TGG	1,150556962,150556981,-
ADAMTSL4	GGGGGCCCCCTCGGTCAGTG	AGG	1,150556262,150556281,-
ADAMTSL5	GCACACTGTAGGTCTCGGAA	GGG	19,1510214,1510234,+
ADAMTSL5	AGAACTCAAACTCGATGCCA	GGG	19,1506885,1506905,+
ADAMTSL5	GGATGTGTCTGGCGCCCTCG	GGG	19,1507586,1507606,+
ADAMTSL5	TGGTCTACACCCGAGACACA	GGG	19,1507298,1507317,-
ADAMTSL5	GCCCAACAACCCATCACAGC	CGG	19,1508082,1508102,+
ADAP1	GTTTGTGCTGACAGAACGAG	AGG	7,905091,905110,-
ADAP1	CAGGTGCTCGATCTTCATCA	CGG	7,904233,904253,+
ADAP1	GCTTCCAGAGAAAACCCTCA	CGG	7,905145,905165,+
ADAP1	GTGGGCCGGTAGTAGAAGGA	GGG	7,926567,926587,+
ADAP1	GGGTACTTTGGACTCAAACC	TGG	7,926587,926607,+
ADAP2	TGATGTCAGGGAAGTTACGG	TGG	17,30923000,30923019,-
ADAP2	CTGGGACGACAGTATTGTGG	AGG	17,30923048,30923068,+
ADAP2	CCTCCTGAAGTACTTCACAA	AGG	17,30934269,30934289,+
ADAP2	TGTTTGTGTATCATGAAAGT	GGG	17,30945027,30945047,+
ADAP2	AGCTTTCTACTACATCCCCC	AGG	17,30926882,30926902,+
ADAR	GTGCATACACTCAAGCAGTG	TGG	1,154597889,154597909,+
ADAR	TTCTTGTAGGGTGAACACCG	TGG	1,154601157,154601177,+
ADAR	CGTTCTCCCCAATCAAGACA	CGG	1,154590290,154590310,+
ADAR	CAGTCTTGCTGGTTCTGGTC	TGG	1,154601345,154601365,+
ADAR	AGGCAATCAACACCTCTCTG	TGG	1,154602264,154602284,+
ADARB1	TCAGGTCACCAAACTTACCC	AGG	21,45180361,45180380,-
ADARB1	TTGGAGCCCACGTAAAAGGG	AGG	21,45176265,45176284,-
ADARB1	GGTGAATACATGAGTGATCG	TGG	21,45182643,45182663,+
ADARB1	TTCAGAAATCAGAGCGAGGG	GGG	21,45183390,45183410,+
ADARB1	AATGCAGAAGCACGGCAGCC	AGG	21,45220843,45220863,+
ADARB2	TCCTGGCATCACAAACACGG	AGG	10,1379091,1379110,-
ADARB2	GGCGTTGGGGAACTGCACGA	AGG	10,1363519,1363539,+
ADARB2	CAGAGCGATCGATATTCGTG	CGG	10,1233808,1233827,-
ADARB2	GTGGACGGCAGGACGTTCGA	GGG	10,1363151,1363170,-
ADARB2	TGAGGCCGGGCCTGCAGTAC	CGG	10,1363678,1363697,-
ADAT1	GCATCCGAGGACGTTCCATC	GGG	16,75612352,75612372,+
ADAT1	CTATCACTTTGGCACTACCA	GGG	16,75612522,75612542,+
ADAT1	AGGAGCTTCCAGGTTACTAC	TGG	16,75612745,75612765,+
ADAT1	GTGGACATTATTGGCAGCGG	TGG	16,75620690,75620709,-
ADAT1	ATGCTGAGGTCATAGCCAGA	AGG	16,75618599,75618618,-
ADAT2	TGACAGCCATATACAACCAG	CGG	6,143432583,143432603,+
ADAT2	CACTTTGACGACACCAATCG	AGG	6,143433920,143433940,+
ADAT2	GCAGCTGCACACATAATGCA	CGG	6,143433844,143433864,+
ADAT2	GAGCACGCGCCGCTTGCAGC	TGG	6,143450611,143450631,+
ADAT2	GGAGACCGAAAAGTGGATGG	AGG	6,143450579,143450598,-
ADAT3	CGAGGCCGGGTCCACTACCA	CGG	19,1912687,1912706,-
ADAT3	TTGTCCTCGTGGAAGGACGT	GGG	19,1912536,1912555,-
ADAT3	GCTTCTCGGACAGGACAGGG	AGG	19,1912181,1912200,-
ADAT3	CCCACACCGCCCGCTCCATG	TGG	19,1912622,1912641,-
ADAT3	TGCTCCACGAGGCCCGGGGC	GGG	19,1912104,1912123,-
ADCK1	GGTGCGGAAGCACCCCGGCA	CGG	14,77924542,77924562,+
ADCK1	TTTCAGATCTCACGCCACCT	GGG	14,77924450,77924470,+
ADCK1	GCTTCGATGACACCCCTCTG	GGG	14,77887109,77887129,+
ADCK1	GAGTGTCCCTTATGGCTCAG	AGG	14,77822472,77822492,+
ADCK1	CAGCATGCAAGAGATCCGCC	AGG	14,77859230,77859250,+
ADCK2	CCTCCGAAAACAGATCGCGC	CGG	7,140673794,140673813,-
ADCK2	CCTGGTTGGATCAAATGCAG	GGG	7,140674175,140674195,+
ADCK2	TTCCCTCTGCCCGCTGCGAC	TGG	7,140687129,140687149,+
ADCK2	GGCGTATGCTTTGTACACCT	GGG	7,140673967,140673986,-
ADCK2	TTCGCCGACTCAGAACGTCA	GGG	7,140673515,140673534,-
ADCK5	CACCCCTCGAAGGACAACAT	TGG	8,144390720,144390739,-
ADCK5	CGCGGGGCACCACGACGTAG	GGG	8,144391668,144391687,-
ADCK5	CGTCCCCTGCTGTGTTCTTC	AGG	8,144379441,144379461,+
ADCK5	TGCCAGGATGTGGGTCCGAG	TGG	8,144391999,144392018,-
ADCK5	GTGCCTCTGCCATGACATAG	CGG	8,144383158,144383177,-
ADCY1	AACCGGGTTACGGACATGAG	AGG	7,45660097,45660117,+
ADCY1	ACAGAGGAAGGCGTTCCTGC	AGG	7,45592832,45592852,+
ADCY1	CATGTTCAGATCCACCTCGG	TGG	7,45657743,45657762,-
ADCY1	CGGGGTGGTGTAGACAACGT	TGG	7,45677926,45677945,-
ADCY1	CCCAGACGAAAGGACCACCA	GGG	7,45686007,45686026,-
ADCY10	AGAAAACAGCCTACGAGCTG	TGG	1,167845749,167845768,-
ADCY10	TCACAAACACAATCGTCACT	GGG	1,167883564,167883584,+
ADCY10	GCACAGGGAATGTTAACGAA	GGG	1,167856293,167856313,+
ADCY10	AATGCTTACCTATCTTGACT	CGG	1,167901652,167901672,+
ADCY10	CTAGGCCTTCTTCCCACTCC	TGG	1,167901679,167901699,+
ADCY10P1	TTCTGTACTTACAGAGATAC	TGG	6,41124744,41124764,+
ADCY10P1	GCCCCCTTTCTCAATGACTG	TGG	6,41109851,41109870,-
ADCY10P1	GGATAGGTCTACCTGCAAGT	CGG	6,41108298,41108318,+
ADCY10P1	ATTATCTGACAGGTCCAAGC	AGG	6,41132487,41132506,-
ADCY10P1	CTGGCTTCTTATCACCAGGA	AGG	6,41111251,41111270,-
ADCY10P1	CTTGCTAAGACCAACTGAGG	AGG	6,41111330,41111350,+
ADCY10P1	CGGATTTCCCAGGTTATTGT	TGG	6,41108318,41108338,+
ADCY10P1	AGGGCATGTGCACACTCGTC	TGG	6,41111270,41111289,-
ADCY10P1	GCAGTTTATGTTGGTTCTCC	AGG	6,41137450,41137470,+
ADCY10P1	TAGGCACTCTTGCCGGTAAT	AGG	6,41119374,41119393,-
ADCY10P1	TCTTCTGCATAAGAGTAGCC	AGG	6,41135289,41135308,-
ADCY10P1	GGACCTGTCAGATAATTATA	TGG	6,41132491,41132511,+
ADCY10P1	AGGCGTCCATGTGACGGGTG	AGG	6,41101161,41101181,+
ADCY10P1	CACCCTGGTGAATATGACTA	TGG	6,41119257,41119276,-
ADCY10P1	CCTCCTAGGCGTCCATGTGA	CGG	6,41101155,41101175,+
ADCY10P1	TCTATGAGGATTCAAGAACT	AGG	6,41109048,41109067,-
ADCY10P1	ACTCTTGCCGGTAATAGGCT	GGG	6,41119369,41119388,-
ADCY10P1	TCCTCTATCGACATCATTGA	TGG	6,41123200,41123220,+
ADCY10P1	ACATAAAGATCCGACTCAGC	TGG	6,41109876,41109895,-
ADCY10P1	GTCTTTGTAGGCACTCTTGC	CGG	6,41119381,41119400,-
ADCY10P1	ATACATGCCCAGCCTATTAC	CGG	6,41119359,41119379,+
ADCY10P1	ACCCGAGCTCGCCACGGCCC	AGG	6,41101128,41101148,+
ADCY10P1	TATCCAAATCCTGGTCAAGC	AGG	6,41139994,41140013,-
ADCY10P1	CGGCGTCGCATGCCGCTCGC	CGG	6,41101031,41101050,-
ADCY10P1	CAAGCAGCTGCCCGTAGCAG	AGG	6,41124564,41124583,-
ADCY10P1	AATTTGGAGTGCCTCTGCTA	CGG	6,41124550,41124570,+
ADCY10P1	GGACAAGCAGTTCTGTATGA	AGG	6,41119015,41119035,+
ADCY10P1	CATAGGACCTCACAATAAAG	TGG	6,41120551,41120570,-
ADCY10P1	AGTATTATGTTGGCACAGAT	GGG	6,41109251,41109270,-
ADCY10P1	ACGGCCCAGGGCGTCCTCCT	AGG	6,41101141,41101161,+
ADCY10P1	TGTGGCCAACAACCCCTCCC	TGG	6,41137471,41137490,-
ADCY10P1	CTGCCCTGTCTATCACCAGT	GGG	6,41139887,41139907,+
ADCY2	CAGGCAGACGCTAAGCACGA	TGG	5,7520840,7520859,-
ADCY2	ACTCCAAGTACCGGGTCATG	CGG	5,7709287,7709306,-
ADCY2	TGAAGCGGCATACAAACGTG	AGG	5,7690817,7690837,+
ADCY2	CCTGTAATTGCATCAAGTCG	CGG	5,7626263,7626283,+
ADCY2	AAGTGCTCAGCCACGTGCGC	GGG	5,7789755,7789774,-
ADCY3	CCACGGAGATGATCACGATG	GGG	2,24918401,24918421,+
ADCY3	GTCGATGAGTATCTCGACCA	GGG	2,24834489,24834509,+
ADCY3	AGCTGTCTCCAGTACTACAC	GGG	2,24828138,24828157,-
ADCY3	TGTTCCTGGCCCAGCGGGTC	CGG	2,24830761,24830781,+
ADCY3	TCTCTTCTAGGTAATCACAG	CGG	2,24838524,24838544,+
ADCY4	GGAGAGGTTGGAAATCATGG	AGG	14,24323382,24323402,+
ADCY4	GTGGCCCAAGATACAGCCCG	AGG	14,24332553,24332573,+
ADCY4	TTCATCATCTAGTCCCCGGG	GGG	14,24326134,24326154,+
ADCY4	TGGAGGCAGGCGGTGTACCA	GGG	14,24329861,24329880,-
ADCY4	GCATCGGGACCCCTACCTTC	GGG	14,24329441,24329460,-
ADCY5	AGCTACACTCACCTTTACGC	AGG	3,123314222,123314242,+
ADCY5	CACAGCGGGCGAGTACACTG	CGG	3,123328733,123328752,-
ADCY5	AGCCGCTCCAGTTTGTCCGA	CGG	3,123447859,123447879,+
ADCY5	GACGACGATCCTCCGCTGAG	CGG	3,123448294,123448313,-
ADCY5	GAGGCCGAGGGGGGGATGTC	CGG	3,123448540,123448559,-
ADCY6	TTGGCCTGGCAACTTAACCG	TGG	12,48782595,48782614,-
ADCY6	AACACTGCAGTACCTGAACG	GGG	12,48776309,48776328,-
ADCY6	ATAGATCCCAAGCATCAGGG	TGG	12,48774753,48774773,+
ADCY6	GATGACGCCTTCATCCGGAG	GGG	12,48783216,48783235,-
ADCY6	GTCATGGTTTAGTGGCCTCC	TGG	12,48783412,48783431,-
ADCY7	GCGTGGGTAGGCAGCGACAC	GGG	16,50298966,50298985,-
ADCY7	TGTACGTCGAGTGTCTCCTG	CGG	16,50290532,50290552,+
ADCY7	CCGTAGCCGGGTGCACATCA	CGG	16,50301075,50301095,+
ADCY7	AGAGGCACCAGAATGTCAGG	TGG	16,50293483,50293503,+
ADCY7	TGCGCAGCTTCCGGCGGATC	TGG	16,50292788,50292807,-
ADCY8	ATTTCCAGGACAACAAACCG	GGG	8,130951951,130951971,+
ADCY8	CGATATTTAAGATGGCACCC	AGG	8,130849600,130849620,+
ADCY8	GCTGCAGGTCATCCTCCAAG	TGG	8,131039411,131039430,-
ADCY8	CAAAACACGATGTTGACATG	AGG	8,130909829,130909848,-
ADCY8	GGCGCTGGGCCCGGTCTGAC	AGG	8,130990460,130990480,+
ADCY9	TGTACGCCCGGCATTACGCG	TGG	16,4114923,4114942,-
ADCY9	GCTACCACGTCACTGCATCG	GGG	16,3979189,3979208,-
ADCY9	GGGAGACTGTTACTACTGCG	TGG	16,4114100,4114119,-
ADCY9	GATATCGGGTCAGAGAGCCA	AGG	16,4007522,4007541,-
ADCY9	CACCTCCTGGCCGATGAGGC	TGG	16,3966890,3966910,+
ADCYAP1	GGCCTCGTTAAGGATCCCGT	GGG	18,908275,908294,-
ADCYAP1	AGAGGAAGAGGCGTACGGCG	AGG	18,907661,907681,+
ADCYAP1	GCTGCCAGACTTCGATGGCT	CGG	18,907694,907714,+
ADCYAP1	CATGTGTAGCGGAGCGAGGC	TGG	18,905391,905411,+
ADCYAP1R1	CGAATCTTCAACCCAGACCA	AGG	7,31078076,31078096,+
ADCYAP1R1	GGTGAGCCGGAACTGCACGG	AGG	7,31084150,31084170,+
ADCYAP1R1	TGTGGGACAACATCACGTGT	TGG	7,31078002,31078022,+
ADCYAP1R1	TGAATATGAATCTGAGACTG	GGG	7,31084222,31084242,+
ADCYAP1R1	TGGTGTCGTGCACGTTTCCC	TGG	7,31063269,31063289,+
ADD1	CCTCTTGCCAATCTCCCCGG	AGG	4,2898203,2898223,+
ADD1	ATTATCGAGCATCCGCATGA	GGG	4,2899412,2899431,-
ADD1	GTAATGCCAATAGGCCTGTG	GGG	4,2881956,2881975,-
ADD1	GACTAGCAGATCTCTTTGGG	TGG	4,2884616,2884636,+
ADD1	GAGTAACCTGTGACACTAGC	AGG	4,2904841,2904860,-
ADD2	ACTCGGCCATCTATGCAGCG	AGG	2,70692453,70692472,-
ADD2	GGAGAAGCACCGGCCCCATG	AGG	2,70683694,70683713,-
ADD2	TTGCGAAGGCGCATGTACTC	GGG	2,70706301,70706321,+
ADD2	GGTGCTAAGAAACCATGGAG	TGG	2,70688097,70688116,-
ADD2	GCTGAGTGACACCTATGTCA	CGG	2,70696246,70696265,-
ADD3	AAGGATCCCACATTTCATGG	AGG	10,110119217,110119236,-
ADD3	GTCTACAAGTCTGTACAGGC	TGG	10,110116351,110116370,-
ADD3	CTAGGCTTCTCTCGAATGAG	AGG	10,110124049,110124068,-
ADD3	AGTGGTAATCACGCCTTGGC	TGG	10,110100669,110100688,-
ADD3	ACCCAGAATACATTAGGGAG	AGG	10,110100747,110100767,+
ADGB	GAAGGTAAATCAGATCCTGG	AGG	6,146700977,146700996,-
ADGB	TCAGTGAAATCTATGCAGTG	TGG	6,146656786,146656806,+
ADGB	AAAAGCGACAAAGTTCCAAA	GGG	6,146672445,146672465,+
ADGB	CAACTTATGAATTTGAACTG	TGG	6,146664273,146664293,+
ADGB	TTTGGCAGTAATGTACAATC	TGG	6,146635384,146635404,+
ADGRA1	CCCCGCACTTGACGCCAACG	GGG	10,133128811,133128831,+
ADGRA1	TGCACTCAGTACCTGAGCAG	GGG	10,133102834,133102853,-
ADGRA1	TGTGGATAGGAGTGACCGCC	AGG	10,133102736,133102756,+
ADGRA1	GGTGCCCAGGAAGTACACAC	AGG	10,133128399,133128418,-
ADGRA1	ACCTTCACTGTGTTCGCCGG	CGG	10,133098703,133098723,+
ADGRA2	GCCACGTTCCTCGCATTCTG	GGG	8,37835170,37835189,-
ADGRA2	TGAGCAATAACAAGATCACG	GGG	8,37814900,37814920,+
ADGRA2	GAGCTGACGCTGTCTCACAT	CGG	8,37831423,37831443,+
ADGRA2	AGGGATGAGAATAGACTCGG	GGG	8,37835586,37835605,-
ADGRA2	CAGTCAACATCCACAACTAC	CGG	8,37840812,37840832,+
ADGRA3	CACTCCTACCCATAGTACTG	TGG	4,22392636,22392656,+
ADGRA3	TGATGGAAAACGACGTACTG	TGG	4,22413630,22413649,-
ADGRA3	TTCAGCGCATTGCTACCTAC	CGG	4,22424223,22424242,-
ADGRA3	ATCTGAACTATACACCCAGG	CGG	4,22402768,22402787,-
ADGRA3	ATTGCTACCTACCGGCTAGC	CGG	4,22424215,22424234,-
ADGRB1	CAGGATGAGTACCGGCAGTG	CGG	8,142479447,142479467,+
ADGRB1	CCCACGATGAGCGTCACCGA	CGG	8,142518161,142518180,-
ADGRB1	GAAGCATCCGTGTTTGTGGT	GGG	8,142489042,142489062,+
ADGRB1	CCTGTGGGGCGAATGCACGC	GGG	8,142475492,142475512,+
ADGRB1	AGCGGGGCGAGGATCCAGAC	GGG	8,142464228,142464247,-
ADGRB2	ATCATCAGCCGAGGGCACGT	AGG	1,31740352,31740372,+
ADGRB2	CTCTCTCGTAGGCGACCCGG	CGG	1,31744348,31744367,-
ADGRB2	TGAGCAAGACCTCGACAAAG	CGG	1,31756274,31756294,+
ADGRB2	GAGTTCTGAATGCCGTTTCC	GGG	1,31728244,31728264,+
ADGRB3	AGGGTCAATAGAGTTAATGC	AGG	6,69018398,69018418,+
ADGRB3	AGGCGAATAAGGACCTGTCA	GGG	6,68956712,68956732,+
ADGRB3	TACAGTACACGGAGTATGGG	AGG	6,68943824,68943844,+
ADGRB3	CCAAGTCTGCAATCTTACCA	GGG	6,68639385,68639405,+
ADGRB3	GTAGACATTGCCTGTCGATC	AGG	6,69355838,69355858,+
ADGRD1	AAAAGAAAACGTGACCCCTG	AGG	12,130981880,130981899,-
ADGRD1	CCTGCTCAGACCCTATCACG	AGG	12,130987227,130987246,-
ADGRD1	GAAGGGGTCTGGTCGAACCA	CGG	12,131084546,131084566,+
ADGRD1	TGGCGTCTACTCCAGATCGC	AGG	12,130954628,130954648,+
ADGRD1	TCTCTTCCCAAGGATCGCGG	AGG	12,131014186,131014206,+
ADGRE1	CACGTGGACTAAATTCACCA	AGG	19,6913693,6913713,+
ADGRE1	ATACAGAGACAGGGTTCATC	TGG	19,6928155,6928175,+
ADGRE1	CCAGGATTTGAATCCAGCAG	TGG	19,6901960,6901980,+
ADGRE1	CCTGCAAAAACCTGTCAGGG	AGG	19,6897196,6897216,+
ADGRE2	ACCGTCACAAGTCTCCATGG	GGG	19,14773935,14773955,+
ADGRE2	AGACAAGGCCCACCACAGAA	GGG	19,14755853,14755873,+
ADGRE2	TCCACCAGCACTCACACGGT	GGG	19,14755638,14755658,+
ADGRE2	CTTGGCCAATAACACCATCC	AGG	19,14765321,14765340,-
ADGRE2	GCACATCGTAGTGGGCCATG	AGG	19,14754955,14754975,+
ADGRE3	GATTGATCGAACTGAACCCA	AGG	19,14641420,14641439,-
ADGRE3	ATCATCCAGGGAGACACACA	AGG	19,14651086,14651105,-
ADGRE3	CAGGTGACTGCAATTACACA	TGG	19,14644143,14644163,+
ADGRE3	CACCTCCTCAAAGACAACCG	AGG	19,14658526,14658545,-
ADGRE3	CACAGCTACCACTATTCTCC	GGG	19,14655062,14655081,-
ADGRE4P	GTACTTGTGAAGATGGCTTT	CGG	19,6986340,6986359,-
ADGRE4P	CATATGGATCAGTATTAAAG	AGG	19,6952754,6952773,-
ADGRE4P	CCTTGGGGGCAAGAGCCACG	AGG	19,6972238,6972258,+
ADGRE4P	GGCGCTGTAGACAAACGGAA	AGG	19,6953130,6953150,+
ADGRE4P	TAATGAATGTGAAACCGGGC	TGG	19,6984824,6984843,-
ADGRE4P	TACGTTGTGAGCGGCACCGT	CGG	19,6974551,6974570,-
ADGRE4P	GGGAGGCCGCTGGTCCACGG	AGG	19,6972334,6972353,-
ADGRE4P	CCTTGAGGTTCCTGACGGTG	AGG	19,6963736,6963756,+
ADGRE4P	GAGCGGCACCGTCGGTTTGA	AGG	19,6974543,6974562,-
ADGRE4P	TGTTGATGCCCGTCAGGAAC	AGG	19,6971182,6971202,+
ADGRE4P	TATTATAGATTATGATCATC	CGG	19,6984707,6984726,-
ADGRE4P	ATACTTGCACTTTGCCAGCC	CGG	19,6984807,6984827,+
ADGRE4P	GCCAGTAGCAGTCATTATCT	TGG	19,6960976,6960995,-
ADGRE4P	TGGCTAAAGATGAACTGACC	TGG	19,6953190,6953209,-
ADGRE4P	GTGAAGATGGCTTTCGGGCC	AGG	19,6986334,6986353,-
ADGRE5	CCTTATGGCTCATTATGACG	TGG	19,14404537,14404557,+
ADGRE5	GGCCTCACCTGTGTTCGAAG	GGG	19,14401551,14401570,-
ADGRE5	CCCATCGGAGGACTCAAGGT	GGG	19,14402815,14402834,-
ADGRE5	ACCGTCACAAGTCTCCGTCG	GGG	19,14388800,14388819,-
ADGRE5	CTACGACTGCGTGTGCAGCC	CGG	19,14390996,14391016,+
ADGRF1	CATAGCACCAACTCACCCCC	AGG	6,47028976,47028996,+
ADGRF1	TTCTGGGGATCAAGGCATGA	GGG	6,47024132,47024152,+
ADGRF1	AAAGACAATGTCATTACACT	GGG	6,47014821,47014841,+
ADGRF1	CAACGGGGAAGATTGTAGAG	GGG	6,47009681,47009701,+
ADGRF2	GGACCTCAATGGACAAGCAA	AGG	6,47681947,47681966,-
ADGRF2	AGCAAGCTGTTTGCAAATGT	AGG	6,47681808,47681828,+
ADGRF2	AATTACACAAGACAGATCTG	TGG	6,47680173,47680192,-
ADGRF2	CAGACACTCAGGGAAATATG	GGG	6,47679036,47679056,+
ADGRF2	TGCCAACATACCGTGTGGCC	TGG	6,47677876,47677895,-
ADGRF3	GCTGAGCACCATGAAATACG	TGG	2,26312995,26313014,-
ADGRF3	AGTTCCATTACGGACCAATG	GGG	2,26311777,26311797,+
ADGRF3	CACAAACCTGGCCTACACCG	CGG	2,26314443,26314462,-
ADGRF3	AGAGTGTAATGTCAACCACA	AGG	2,26316430,26316449,-
ADGRF3	GAGTTCAGGTTGAGGATCCC	GGG	2,26315715,26315735,+
ADGRF4	AAATGGTCTGGTGCTATCAG	TGG	6,47714192,47714212,+
ADGRF4	TGACTGCAACAAATCCGAGC	TGG	6,47713876,47713895,-
ADGRF4	TGATGCAGGCATAATCAAAG	GGG	6,47712475,47712494,-
ADGRF4	GGAAAAAGACATCACCACAC	TGG	6,47714389,47714408,-
ADGRF4	GCTACACTCTCAATGGTCTC	TGG	6,47712431,47712450,-
ADGRF5	CATCAAGTGCTGCATAGAGG	AGG	6,46866978,46866997,-
ADGRF5	CTTGTAGGACCTATAGAGGG	CGG	6,46883576,46883596,+
ADGRF5	TCCATCAAGATACCTCCTCG	TGG	6,46868928,46868948,+
ADGRF5	AGTCATGTTGTTGAAAAGTG	CGG	6,46879863,46879883,+
ADGRF5	ACAGTCACGCCCTTGAAGCC	TGG	6,46882060,46882080,+
ADGRG1	GGAGGACCGGATCAACGCCA	CGG	16,57654051,57654071,+
ADGRG1	AGGACCCCATACCTGGAACA	GGG	16,57655522,57655541,-
ADGRG1	CCCCTGCATACTCACATGTG	GGG	16,57656266,57656285,-
ADGRG1	GAGCTCGCACATGTCCACCG	AGG	16,57653232,57653251,-
ADGRG1	TCCTGTGTGTCTGGTTCCGC	TGG	16,57651245,57651264,-
ADGRG2	GGTAGTGTTGACATTCGCAG	GGG	X,19013707,19013727,+
ADGRG2	AACCCTGCAAACCCTAAGTG	AGG	X,19023910,19023929,-
ADGRG2	TGGGAAAGCACAGTGGCCCG	AGG	X,19013969,19013989,+
ADGRG2	AGAGGAGGCTGGTCAGACAA	TGG	X,19006080,19006099,-
ADGRG2	CCCTCCTCCAATGGTACTCC	AGG	X,19037590,19037609,-
ADGRG3	GCGTGTGAGGATATGCACCG	TGG	16,57680526,57680545,-
ADGRG3	TGAGAGAAGACGATCTCCAG	AGG	16,57679275,57679294,-
ADGRG3	GTCTGTGGTTGTAGGTTCCG	AGG	16,57678155,57678175,+
ADGRG3	CGGACCACAGACCTGTTGCC	TGG	16,57678250,57678269,-
ADGRG3	CAGATACTGGCTAAACTACG	AGG	16,57676196,57676216,+
ADGRG4	TGGGGTTACTGTATCAACTG	AGG	X,136347100,136347119,-
ADGRG4	AGATACTAGACCAGTCTGAG	AGG	X,136349479,136349498,-
ADGRG4	TGACAGACGAATCAGCACAA	AGG	X,136346314,136346334,+
ADGRG4	TTTCCAAAGATGGAGTACCC	CGG	X,136347572,136347591,-
ADGRG4	ATTCACAGCATGCATTGATC	TGG	X,136322868,136322888,+
ADGRG5	TGGGCACGTGAACAACCTCA	GGG	16,57565089,57565109,+
ADGRG5	CTGGGGCACCCGCTTCAGAG	TGG	16,57563227,57563246,-
ADGRG5	TCTTACGTACATCTCCCTCG	TGG	16,57567510,57567530,+
ADGRG5	GGCCGCCGTAGCCCATGACC	AGG	16,57574850,57574869,-
ADGRG6	TCCTTAAGGACACGGCAACT	AGG	6,142370167,142370186,-
ADGRG6	AACCCATTGGTAACCTACTG	GGG	6,142402009,142402029,+
ADGRG6	TATCTGAATGATATAACCGG	TGG	6,142367688,142367707,-
ADGRG6	TAACGACTACCCAAACAGCC	AGG	6,142367638,142367658,+
ADGRG7	AGACAGTGCACATCCAACGT	TGG	3,100649743,100649762,-
ADGRG7	ATTCCAATAGACACAGGCAT	AGG	3,100646599,100646618,-
ADGRG7	TTTGGGTAATCAATCAGTGG	TGG	3,100643298,100643318,+
ADGRG7	CATCACTAGTGCTACGCGAG	TGG	3,100635762,100635782,+
ADGRG7	CCATGGCTTCCTGCCGTGCC	TGG	3,100609854,100609874,+
ADGRL1	TGTTGAAGGCATAGTCCACG	CGG	19,14162767,14162787,+
ADGRL1	AGCCGGCAAGAACTACAACA	AGG	19,14160113,14160132,-
ADGRL1	CCTTCAAGATCATGTCACAG	AGG	19,14177532,14177551,-
ADGRL1	CCCGCCTAGCCGCAGTGCTC	TGG	19,14183578,14183597,-
ADGRL1	ACGGACGCGCATCAAGAGCG	GGG	19,14163082,14163101,-
ADGRL2	GAGCGCTAACTATGGTCGGA	CGG	1,81907122,81907142,+
ADGRL2	AGCTGGACGGAGTTATAACA	AGG	1,81952120,81952140,+
ADGRL2	CTCTTCGATTTGAAGCAACG	TGG	1,81943454,81943474,+
ADGRL2	TCTTTAACAAAGAAAGAACG	AGG	1,81943229,81943249,+
ADGRL3	ACAGGTTATTGGTCAACACA	AGG	4,61948159,61948179,+
ADGRL3	CAAAGTTGTGGTCCGAAGGG	TGG	4,61892706,61892725,-
ADGRL3	AGGCATCTGGCAGATAACAT	CGG	4,61587401,61587420,-
ADGRL3	AGGCAAATCTGACATAGACC	TGG	4,61733132,61733152,+
ADGRL3	CGACACGCTGAGCGCAGCCC	AGG	4,61517358,61517378,+
ADGRL4	AATGTGTCAGGTGATTACAG	CGG	1,78921644,78921664,+
ADGRL4	TGAAGCCTGCTATTGCAACA	TGG	1,79005105,79005124,-
ADGRL4	ATTTACATTAAGTCATCGAA	AGG	1,78926887,78926906,-
ADGRL4	TGAATTTGTATCAAACTCTG	TGG	1,78937816,78937836,+
ADGRL4	ATGGAGAACCCCAAAGATCC	AGG	1,78891622,78891642,+
ADGRV1	GTTTAACATTGGTAGCCCAG	AGG	5,90711209,90711229,+
ADGRV1	TCCACATCATCCGATCAAGG	GGG	5,90642874,90642894,+
ADGRV1	TCATACCAAATAATCCATAG	GGG	5,90690062,90690081,-
ADGRV1	TCTTTACTTAAAGGGCGCTG	GGG	5,90756965,90756985,+
ADGRV1	GTCACATATACCACGGTTCC	TGG	5,90706241,90706261,+
ADH1A	CCAGTGTAAGCAATCCTCAG	GGG	4,99284602,99284621,-
ADH1A	CCATGGTACCACTAACCACG	TGG	4,99286933,99286953,+
ADH1A	ACAGACTTTCTCTAGAGGCG	AGG	4,99284452,99284472,+
ADH1A	CCCCTGAGGATTGCTTACAC	TGG	4,99284599,99284619,+
ADH1A	CACACTGAGGAATAGCGAGT	GGG	4,99284767,99284787,+
ADH1B	GTCTGCAGTTAACGTTGCCA	AGG	4,99315899,99315918,-
ADH1B	CTGTCACACAGATGACCACG	TGG	4,99318147,99318166,-
ADH1B	CACCTTCTCCCAGTACACGG	TGG	4,99316010,99316029,-
ADH1B	CTCTATTGCCTCAAAACGTC	AGG	4,99307829,99307849,+
ADH1B	TGGAGCAGCCAGAATCATTG	CGG	4,99313984,99314003,-
ADH1C	TGAAAACATAGGTCACCCCA	GGG	4,99343046,99343065,-
ADH1C	AGCAGCCAGAATCATTGCTG	TGG	4,99342955,99342974,-
ADH1C	GGTAGAGGTTGCACCTCCTA	AGG	4,99347767,99347786,-
ADH1C	CACCTTCTCCCAGTACACAG	TGG	4,99344974,99344993,-
ADH1C	GACGCCGACGAAGTGGTGGA	TGG	4,99344996,99345016,+
ADH4	TTCCCACACAAATTTGTGAG	TGG	4,99139066,99139086,+
ADH4	GCCTCATGGCCAACGATCAC	TGG	4,99141590,99141610,+
ADH4	TCAACCTCTTCAATGCAAAG	GGG	4,99142715,99142735,+
ADH4	AAATTTAGAATCGATAACAG	TGG	4,99141628,99141648,+
ADH4	TACATTCTCTCAGTACACTG	TGG	4,99136578,99136597,-
ADH5	GCTGGAATTGTGGAAAGTGT	TGG	4,99082003,99082022,-
ADH5	TCAGGGTATAGGCATCGGTG	TGG	4,99082073,99082093,+
ADH5	TGCTTCCCGGATCATTGGTG	TGG	4,99076452,99076471,-
ADH5	AGTGGGATGACAGTGTCACC	TGG	4,99081433,99081453,+
ADH5	TGGGTTTACTAAAATCCTGA	GGG	4,99076368,99076388,+
ADH6	GATGCAAAGCAGCCATACTC	TGG	4,99216235,99216254,-
ADH6	TGCTGCAATCAATACTGCCA	AGG	4,99210083,99210102,-
ADH6	CCTTCATGGCCCAAGATGGT	GGG	4,99213655,99213675,+
ADH6	TAAGCACAGTGAAACCAGGT	AGG	4,99213603,99213622,-
ADH6	AAAACCCAACTGATGTCTGA	TGG	4,99210271,99210290,-
ADH7	CCTACTCGCTCCTAATGCAA	AGG	4,99428081,99428101,+
ADH7	TACATTTACCGAGTACACAG	TGG	4,99427885,99427904,-
ADH7	AAGACGACGCAAGTGGAACC	AGG	4,99420764,99420784,+
ADH7	CTTGGGACTGATACACTCAG	TGG	4,99420625,99420645,+
ADH7	TATTACTGGTCGTGGAGTAC	TGG	4,99427969,99427988,-
ADHFE1	TGTCGGTGGTGGCTCTACCA	TGG	8,66445271,66445291,+
ADHFE1	AGGATCAATCAGTCCCAGTG	TGG	8,66448891,66448910,-
ADHFE1	TTTGGGCTATCCACGCGCTG	CGG	8,66452059,66452079,+
ADHFE1	AACCGGGAGTGAAACTACTG	GGG	8,66447279,66447299,+
ADHFE1	CCTCAGCAAGTACGCGACCC	GGG	8,66432538,66432557,-
ADI1	CTAGATTAAGATGTTCTACG	AGG	2,3500977,3500996,-
ADI1	CAGTGGGTACTTCGATGTGA	GGG	2,3500911,3500930,-
ADI1	TATGGTTATGATGTCCATCC	AGG	2,3513889,3513909,+
ADI1	CTGGTATATGGACGACGCCC	CGG	2,3519456,3519475,-
ADI1	CGGGGCGTCGTCCATATACC	AGG	2,3519454,3519474,+
ADIG	AATGTGAGGTCGTTCACCAG	CGG	20,38581271,38581290,-
ADIG	GAAGTACCCTTTGATGCCGC	TGG	20,38581252,38581272,+
ADIG	TCGTATCTCCACAGATTCAG	AGG	20,38586014,38586034,+
ADIG	GGAGGCAGAACCAGAAAACC	AGG	20,38581300,38581319,-
ADIG	ATAACAACAGCAAACCCACA	GGG	20,38581321,38581340,-
ADIPOQ	GTTGCAGTGGAATTTACCAG	TGG	3,186854408,186854427,-
ADIPOQ	GAAACCACGACTCAAGGGCC	CGG	3,186853112,186853132,+
ADIPOQ	TACCGCTCAGCATTCAGTGT	GGG	3,186854299,186854319,+
ADIPOQ	TGGATTCCCGGAAAGCCTCG	GGG	3,186854242,186854261,-
ADIPOQ	TCGGTGAAACCGGAGTACCC	GGG	3,186854207,186854227,+
ADIPOR1	GACAACGACTATCTGCTACA	TGG	1,202946533,202946552,-
ADIPOR1	GTATATGTTCTAGGTCTGGG	AGG	1,202946603,202946622,-
ADIPOR1	TTTCTCTGAATGACAATAGA	CGG	1,202945002,202945022,+
ADIPOR1	CCAGGACACAGACGATGGAG	AGG	1,202943826,202943846,+
ADIPOR1	GTTCTGTTCAGGCGTGTTCC	TGG	1,202942209,202942228,-
ADIPOR2	CTCATGATGTACTACCAGAC	TGG	12,1777881,1777901,+
ADIPOR2	AGTCTACTGCCACTCAGAGG	GGG	12,1780595,1780615,+
ADIPOR2	ACAGGAAGAATACACAACCT	AGG	12,1780448,1780467,-
ADIPOR2	ATGATGGGCTTGTAAGAGAG	GGG	12,1772908,1772927,-
ADIPOR2	AAAACCGATTGGGGTGCAGC	AGG	12,1754359,1754379,+
ADIRF	AGCGGCAGCTCAGCAAGTGG	TGG	10,86970212,86970232,+
ADIRF	AGTGGTGGACCAGGCCACAG	AGG	10,86970227,86970247,+
ADIRF	CCAGCTGGCCAAGACCACCC	AGG	10,86970482,86970502,+
ADIRF	ACAGGTGGAGGGGACCGCCC	AGG	10,86968576,86968596,+
ADIRF	GCCACAGAGGCGGGGCAGAA	AGG	10,86970240,86970260,+
ADK	ACAGCAGAGATGTCAAGCAG	AGG	10,74200794,74200813,-
ADK	AAAGTCGAATATCATGCTGG	TGG	10,74314691,74314711,+
ADK	GTAGTAATGAGCATCCACAT	GGG	10,74394237,74394256,-
ADK	TCTGGAGAAAAACTGGATGT	TGG	10,74398527,74398547,+
ADK	GCGAAGCCATGACGTCAGTC	AGG	10,74176864,74176884,+
ADM	CGACGCGACATCCAACCGAG	CGG	11,10305764,10305783,-
ADM	TCTGGCGGTAGCGCTTGACT	CGG	11,10306355,10306374,-
ADM	CTAGGAAGGCGAGCGAACCC	AGG	11,10305732,10305751,-
ADM	GCACCGTGCACGTCCCGAAG	CGG	11,10306415,10306434,-
ADM	CTTCGCAGCCGGGATGAAGC	TGG	11,10305687,10305707,+
ADM2	GTCGGGATCCGGGCCATGGC	GGG	22,50481844,50481863,-
ADM2	ACCCGCGACCCGTCAAACCC	AGG	22,50481935,50481955,+
ADM2	GAGAGGCTGACCCATAACAG	GGG	22,50482682,50482701,-
ADM2	AGCTTCCAGACCACAGGTCG	GGG	22,50482621,50482640,-
ADM2	GAGGAGGCTGATGCAACCCA	GGG	22,50481872,50481891,-
ADM5	GGTGGGTCCGGCATACGCCC	AGG	19,49690153,49690172,-
ADM5	GGCGGCGCCCATAGCTGTAG	GGG	19,49690253,49690272,-
ADM5	TCCAGTATATGATCTCCGCC	AGG	19,49690177,49690196,-
ADM5	TCTGCTACCTGGGCGTATGC	CGG	19,49690143,49690163,+
ADM5	TCTCCACCAAGGAGCCCTCG	GGG	19,49690204,49690224,+
ADNP	GTTGGTCAGTCAATGAGACT	GGG	20,50893667,50893686,-
ADNP	TTGCACATCACTTACGAGAG	AGG	20,50892778,50892797,-
ADNP	CCCATCACTTACGAAAAACC	AGG	20,50902018,50902037,-
ADNP	TGGAGACTGATTAAGCCGAG	AGG	20,50892583,50892603,+
ADNP	TCAGATTGTATGTAGTTACC	AGG	20,50892999,50893019,+
ADNP2	TGGGATTCCAACCTACACGC	TGG	18,80137242,80137262,+
ADNP2	GCTTATGCGCTACCTCCATG	TGG	18,80137545,80137564,-
ADNP2	TAGTTCTGGACTTTCCGGAC	AGG	18,80135803,80135822,-
ADNP2	GGCGAACAGTCTGATTTATG	GGG	18,80136585,80136604,-
ADNP2	TGCAGAGATAACCCTCAATG	GGG	18,80136926,80136945,-
ADO	ATGGACAAGCTAGACGCGGG	CGG	10,62805455,62805475,+
ADO	CGATGTTCAAGTCCTCGGCG	CGG	10,62805244,62805263,-
ADO	CCCGGGAGCGAGAAGCCGTG	CGG	10,62805534,62805554,+
ADO	CGTCGCGATCGGAAGCGCCG	CGG	10,62805142,62805161,-
ADO	GCCGGGACTGCCACTATTAC	CGG	10,62805708,62805728,+
ADORA1	AGGGGTCAGTCCCACCACGA	AGG	1,203165325,203165344,-
ADORA1	GGCAGCCAACGGCAGCATGG	GGG	1,203165386,203165406,+
ADORA1	GAGGACCATGAGGAGAAGCG	GGG	1,203165493,203165512,-
ADORA1	TATGGCCACCGCCGCCCTCC	GGG	1,203165283,203165302,-
ADORA1	GGAGAGGGATCTTGACCCGG	AGG	1,203129161,203129180,-
ADORA2A	GCGGCGGCCGACATCGCAGT	GGG	22,24433548,24433568,+
ADORA2A	GGTGTACATCACGGTGGAGC	TGG	22,24433424,24433444,+
ADORA2A	TGGCTTGGTGACCGGCACGA	GGG	22,24440588,24440608,+
ADORA2A	AAGCAGTTGATGATGTGTAG	GGG	22,24440994,24441013,-
ADORA2A	ATGCTAGGTTGGAACAACTG	CGG	22,24440667,24440687,+
ADORA2B	TGGAGTCAATCCGATGCCAA	AGG	17,15974743,15974762,-
ADORA2B	GGTATAAAAGTTTGGTCACG	GGG	17,15974677,15974697,+
ADORA2B	CACCAGCATTATAAGCAGTG	GGG	17,15974923,15974942,-
ADORA2B	ATCGCCGCGCTTTCGGTGGC	GGG	17,15945296,15945316,+
ADORA2B	TCTCAAAGAGACACTTCACA	AGG	17,15974846,15974865,-
ADORA3	GATGCCCAGGCTGACAACAA	TGG	1,111503126,111503146,+
ADORA3	ATTGGACTCTGCGCCATAGT	GGG	1,111503271,111503290,-
ADORA3	ATGGCGCACATGACAACCAG	GGG	1,111500319,111500339,+
ADORA3	GACATTTCTGTGGTACTCTG	AGG	1,111500423,111500443,+
ADORA3	GACGGCTAAGTCCTTGTTTC	TGG	1,111500206,111500225,-
ADPGK	GCAGAGCCTCGGATCTCACC	AGG	15,72752703,72752722,-
ADPGK	GCTGGCCAGTATGACTAACA	GGG	15,72755584,72755603,-
ADPGK	ACTCTCTTACAGCACTATGT	AGG	15,72771837,72771856,-
ADPGK	CCATCATGTGCAATCCAGAG	AGG	15,72756291,72756311,+
ADPGK	AAGATGAATCGGTTGGCATG	GGG	15,72756398,72756418,+
ADPRH	ATAGCAGACCACCCTTGCAG	TGG	3,119586536,119586556,+
ADPRH	AAGTGAGCATCGAGAGTGGT	CGG	3,119586443,119586463,+
ADPRH	CTCCAGCCATTGGGCTTGCC	CGG	3,119586322,119586341,-
ADPRH	GGAGAAGATACACCGGCAGT	TGG	3,119582258,119582278,+
ADPRH	AGTCTTGGTAATGCTTAGCA	AGG	3,119582417,119582436,-
ADPRHL1	TGCGGCGAACGACACAAACA	GGG	13,113429045,113429065,+
ADPRHL1	GCTGGGTCTGGCCGGCGTTC	TGG	13,113444498,113444518,+
ADPRHL1	GGAGATGGTGAGATGCTATG	TGG	13,113444541,113444560,-
ADPRHL1	CATGCACATCGCAACCGCCG	AGG	13,113453238,113453257,-
ADPRHL1	CTCCTGGCGAGAGTACGAGG	TGG	13,113453283,113453303,+
ADPRHL2	CAGGACTGACGTCAGGTCGA	CGG	1,36089040,36089059,-
ADPRHL2	TACAAGAAAGACCCTGACAG	GGG	1,36091630,36091650,+
ADPRHL2	GATGGCGCCATTGTAACCCA	GGG	1,36091949,36091968,-
ADPRHL2	ATGGCAATGGAGGTGCCATG	CGG	1,36091754,36091774,+
ADPRHL2	CCGCTCACTCCCGGGCGTGC	CGG	1,36089091,36089110,-
ADPRM	AACATCTGCGATGACGCCAA	AGG	17,10704984,10705003,-
ADPRM	ATGTCTGTAGTATCGCCGCC	TGG	17,10705047,10705066,-
ADPRM	TTGTTATGGACATGTTCAAG	AGG	17,10705200,10705220,+
ADPRM	TAAGCATAATAATCTTCTGA	AGG	17,10705355,10705374,-
ADPRM	CCATTAAACTGGACAAACTG	GGG	17,10706451,10706470,-
ADRA1A	TGGCCTCAAGACCGACAAGT	CGG	8,26864290,26864309,-
ADRA1A	CCAAGACGCACTTCTCAGTG	AGG	8,26864192,26864211,-
ADRA1A	GGGTCCAATGGATATGACCA	GGG	8,26864486,26864506,+
ADRA1A	ATCTCCATCGACCGCTACAT	CGG	8,26864592,26864611,-
ADRA1A	GATCAAGAGAGACCTTCTAC	AGG	8,26770391,26770410,-
ADRA1B	CCATTCCAAGAACTTTCACG	AGG	5,159917669,159917689,+
ADRA1B	CTCCATCGATCGCTACATCG	GGG	5,159917321,159917341,+
ADRA1B	TCTTGGCCACTATATAGACA	CGG	5,159917579,159917598,-
ADRA1B	CATCCTAGTCATCTTGTCTG	TGG	5,159917093,159917113,+
ADRA1B	CTCTAAGATGAATCCCGACC	TGG	5,159916898,159916918,+
ADRA1D	TGCGCGCGACCACGTACACG	CGG	20,4248110,4248130,+
ADRA1D	CGGCGACGTGAATGGCACGG	CGG	20,4248704,4248723,-
ADRA1D	TACCGCAGAAGCGCTCGTCA	GGG	20,4248215,4248235,+
ADRA1D	ATCTCCGTGGACCGGTACGT	GGG	20,4248370,4248389,-
ADRA1D	CAGGACTGCGCCCCGAGTTC	GGG	20,4221883,4221902,-
ADRA2A	TGGTCGTTGATCTCGCAGCG	CGG	10,111078599,111078618,-
ADRA2A	ATGATGGCCTTGATGCGGCG	CGG	10,111078482,111078501,-
ADRA2A	GACGAGCACGTTGCCGAACA	CGG	10,111078183,111078202,-
ADRA2A	TCCAGCGCGTCGGTGTCGCG	CGG	10,111078896,111078915,-
ADRA2A	CGTTGCCCGCGTCCGGCTGC	AGG	10,111078052,111078071,-
ADRA2B	TGGAGTTGTACTCCAGCGCG	CGG	2,96115782,96115802,+
ADRA2B	CGGACACTCGAAGTCCACTG	GGG	2,96115389,96115408,-
ADRA2B	CAGCCCCGACCCGACCATGG	TGG	2,96115472,96115491,-
ADRA2B	TGGTCGCCCTTGTAGATGAG	GGG	2,96115688,96115708,+
ADRA2B	ACTGGGGGCGCCCGCGCGGC	TGG	2,96115659,96115679,+
ADRA2C	CTACGCGCGCATCTACCGAG	TGG	4,3767292,3767312,+
ADRA2C	TGTACCAGGTCTCGTCGTTG	AGG	4,3767217,3767236,-
ADRA2C	ATGGTGGCCTTGACGCGGCG	TGG	4,3767101,3767120,-
ADRA2C	ACACAGATGCACGATCGACG	AGG	4,3767015,3767034,-
ADRA2C	TCGAGTTCTTCCTGTCGCGC	CGG	4,3767663,3767683,+
ADRB1	CGCACGCCCGTTGGCCAGCG	GGG	10,114045030,114045049,-
ADRB1	TGGCCATCGCCAAGACGCCG	CGG	10,114044373,114044393,+
ADRB1	TGGCCCACACGGTGCACACG	AGG	10,114044665,114044684,-
ADRB1	GTAGAAGGAGACTACGGACG	AGG	10,114044814,114044833,-
ADRB1	CCGCAGCTCGGCATGGGCGC	GGG	10,114044120,114044140,+
ADRB2	CAGACGCTCGAACTTGGCAA	TGG	5,148827003,148827022,-
ADRB2	CCCTTTCCTGCGTGACGTCG	TGG	5,148826896,148826915,-
ADRB2	GGGAACGTAGAAGGACACGA	TGG	5,148827444,148827463,-
ADRB2	ATCCACTGCGATCACGCACA	GGG	5,148827201,148827220,-
ADRB2	CTGCGCGCCATGGGGCAACC	CGG	5,148826822,148826842,+
ADRB3	GATGGGCGCAAACGACACCG	CGG	8,37965950,37965970,+
ADRB3	CAGCGAAGTCACGAACACGT	TGG	8,37966232,37966252,+
ADRB3	CCAATACCGCCAACACCAGT	GGG	8,37966385,37966404,-
ADRB3	ACCAGTGCGCCGTAACGCAG	CGG	8,37966023,37966043,+
ADRB3	CGTGGGAGGCGGCCCTAGCC	GGG	8,37966349,37966368,-
ADRM1	CACGAACTCTCTGCGCTAGG	CGG	20,62306298,62306318,+
ADRM1	GTGACTCCGGATAAGCGGAA	AGG	20,62303679,62303699,+
ADRM1	TACTTGGTGGAGTTTCGGGC	GGG	20,62303631,62303651,+
ADRM1	ACGTGCTGAAGTTCAAGGCA	GGG	20,62304527,62304547,+
ADRM1	GCTTGAACTCACAGTCGTCA	GGG	20,62304477,62304496,-
ADSL	CAGCAACGTTCTGAACGCAT	GGG	22,40361519,40361538,-
ADSL	TATTGAAGTACTGTCTGTGC	TGG	22,40360443,40360463,+
ADSL	AAATGTGTGAAACCTAATGT	GGG	22,40354304,40354323,-
ADSL	CCTTTACTCCCCGGAAGCGC	AGG	22,40358959,40358978,-
ADSL	GGTATAAATTCCGGACATGG	CGG	22,40346655,40346675,+
ADSS	TGACAGAGCTCATATTGGTA	AGG	1,244432541,244432560,-
ADSS	AATTTGAAGAGGTTACAAAA	GGG	1,244418884,244418904,+
ADSS	CAGCTTTGGACGAATAAACT	GGG	1,244424010,244424030,+
ADSS	TTTGGATTAATTATTCCACT	GGG	1,244437682,244437702,+
ADSS	GATATGTCTGTGTTCCATCC	TGG	1,244411366,244411386,+
ADSSL1	TACCGAAGTCAATGTCGAGG	AGG	14,104741226,104741245,-
ADSSL1	ACGTCACCTATGTTCTGCGG	GGG	14,104741915,104741934,-
ADSSL1	GGCCTTCAATGTCTATTTCC	AGG	14,104740883,104740902,-
ADSSL1	CCTCAAACAAGCCTGGCAAG	TGG	14,104738394,104738413,-
ADSSL1	ACTCATCAAAATCTGACAGG	AGG	14,104740678,104740697,-
ADTRP	TCTTGGCAAATGGTGCAAGG	TGG	6,11778633,11778652,-
ADTRP	TTGCATGATTCAGCCACACG	GGG	6,11766275,11766295,+
ADTRP	GTGCTGAAAAGAACCAAAGG	GGG	6,11768321,11768340,-
ADTRP	AATTATTACATCTCACAGGA	AGG	6,11778679,11778698,-
ADTRP	CCTCAATTATTACATCTCAC	AGG	6,11778683,11778702,-
AEBP1	GCGCCGAATGTACTCAACTG	AGG	7,44107805,44107824,-
AEBP1	CCAGACCTTTCATGGGAACG	TGG	7,44110908,44110928,+
AEBP1	GTGTGACTCCATCCCAATGG	GGG	7,44110023,44110042,-
AEBP1	AGGAGGACTACCCGGTTCAC	AGG	7,44110290,44110310,+
AEBP1	GCACCAGGCTGCGCACACGT	GGG	7,44111965,44111984,-
AEBP2	GTAGACAGCACAATTTCCAG	TGG	12,19462531,19462551,+
AEBP2	CTCCATCTACCAGTCAAAGT	TGG	12,19473287,19473307,+
AEBP2	GCGGCGCTGCTGCTGAACGG	CGG	12,19439861,19439881,+
AEBP2	GAGGAGCCCAAGGGACCGCG	GGG	12,19440173,19440193,+
AEBP2	TATCACCGACATGGCCGACC	TGG	12,19439710,19439730,+
AEN	TCGCTGACTACCGTACCCGC	TGG	15,88626666,88626686,+
AEN	TGTGGCTATCGACTGTGAGA	TGG	15,88626538,88626558,+
AEN	CGGGTACGGTAGTCAGCGAT	GGG	15,88626665,88626684,-
AEN	TGAGCATGCCTCCAGAACCA	GGG	15,88626366,88626386,+
AEN	ATTGCCATGGTAGCTCACAA	TGG	15,88626609,88626628,-
AES	GTGGTGAATTTGAGTTGCTG	GGG	19,3061219,3061239,+
AES	CGGATGATAGAGTTCAGCTC	GGG	19,3054120,3054140,+
AES	CAAGCTCGAATGTGACAAGT	TGG	19,3057719,3057738,-
AES	CCTGCCCTACCTCTCCCAAG	AGG	19,3055665,3055684,-
AES	CCGGTGCCTGCGCTGACCGC	CGG	19,3053927,3053947,+
AFAP1	GTAATGTTACAGCCTTGGAG	TGG	4,7838638,7838658,+
AFAP1	GATGTTTAGAATCCAAACCC	GGG	4,7800491,7800511,+
AFAP1	GAGGACACTCTGAATCCACG	GGG	4,7819116,7819136,+
AFAP1	AATGGTGGAGGCCCACTGTC	AGG	4,7855548,7855568,+
AFAP1L1	CGAGCTGCGTTTCACCCAGG	GGG	5,149310053,149310073,+
AFAP1L1	CATCCACAATCGAGTGTGAG	GGG	5,149306318,149306337,-
AFAP1L1	GTATTTCCACAAGGATCACA	TGG	5,149317795,149317815,+
AFAP1L1	GCAAGCTGTTCAGAGGACAT	GGG	5,149319581,149319601,+
AFAP1L1	GAGGCTCCTACCGTGATCAC	AGG	5,149315905,149315924,-
AFAP1L2	TGAAGGAAACCAGTACACCC	CGG	10,114310382,114310401,-
AFAP1L2	AATTCTTACTGGATGTCTCG	AGG	10,114307795,114307815,+
AFAP1L2	AGATTCTCTGCTGTTCCGTC	TGG	10,114300283,114300303,+
AFAP1L2	GCAGGGCCTGCTACCCAATG	GGG	10,114331867,114331886,-
AFAP1L2	GGAGGAGCTGTATGACGACG	TGG	10,114301379,114301398,-
AFDN	AGGTGGTTATGAAACGACGG	AGG	6,167875411,167875431,+
AFDN	GACAGCATTACCGACAAGCA	AGG	6,167902364,167902384,+
AFDN	TGGTGACCGACCCAGATTCG	GGG	6,167915293,167915313,+
AFDN	TACAACTATCACACTTACGA	AGG	6,167893884,167893904,+
AFF1	GCCTGAGAGAGCCTTAGAGG	GGG	4,87114889,87114908,-
AFF1	GGAGCACAGAGCCCCCACGG	CGG	4,87114451,87114471,+
AFF1	ATGGGCCGGACATAAGCCGT	GGG	4,87047426,87047445,-
AFF1	AATCTGTCACCGAAGCACAG	TGG	4,87047110,87047129,-
AFF1	CTTGCTGCTTCCTTGCGTCC	GGG	4,87047223,87047242,-
AFF2	CCTCCAGAAATAATGCACGG	AGG	X,148956247,148956266,-
AFF2	GTACTCTAGAGAGTAAGTCA	AGG	X,148956465,148956484,-
AFF2	GAGCTTCATGACCCACCAAG	AGG	X,148956028,148956048,+
AFF2	TTACGTTTGCCCTTAGGGGC	TGG	X,148956586,148956605,-
AFF2	TTTACTGCAAAACAAGCATG	GGG	X,148662547,148662567,+
AFF3	TCTTTCTCCAGACTAACAAG	GGG	2,100007451,100007470,-
AFF3	CAGCCTCTGATCATTCCCGG	AGG	2,99593536,99593556,+
AFF3	GAGCAATCAGTACTACAACC	CGG	2,99594165,99594184,-
AFF3	CAGCTTAGGAGACTCATCAG	GGG	2,100006751,100006771,+
AFF3	GATGCCTGGCCCTCCTGTAC	TGG	2,99558943,99558962,-
AFF4	AGGCGGGTGACACTTTATGT	GGG	5,132897161,132897181,+
AFF4	ACAATGCCGAGGAGTACACC	AGG	5,132899109,132899128,-
[truncated: 90,919 more rows]

## Sheet: Library2
Gene	gRNA	PAM	gRNA_info
A1BG	GTCGAGCTGATTCTGAGCGA	TGG	19,58351392,58351411,-
A1BG	ACCTGTAGTTGCCGGCGTGC	TGG	19,58347424,58347444,+
A1BG	AGGAACTGGTGCTTGATGGC	AGG	19,58353022,58353042,+
A1BG	CCACCCCATTCTTGAACAGC	TGG	19,58353071,58353091,+
A1BG-AS1	AGGTCAAGTGGAGAGTGCCG	GGG	19,58353779,58353799,+
A1BG-AS1	GCACATGTGACACCAAAGGT	GGG	19,58353839,58353859,+
A1BG-AS1	CAAGAGAAAGACCACGAGCA	TGG	19,58353410,58353430,+
A1BG-AS1	GTGGGTAGGTTGTTGACTGG	GGG	19,58352873,58352892,-
A1CF	ATGACTCTCATACTCCACGA	AGG	10,50836110,50836130,+
A1CF	GGTGCAGCATCCCAACCAGG	TGG	10,50844069,50844089,+
A1CF	AGGAATTAAACTCGCTCCCC	AGG	10,50813858,50813877,-
A1CF	ATTGGGGTGAGCTCCATCCC	AGG	10,50813902,50813922,+
A2M	AAGCCTGTGAATCTTCACCG	TGG	12,9107546,9107566,+
A2M	CAACATGCACCAGGCGTGCA	TGG	12,9093534,9093554,+
A2M	CACCCACTGGTAGCCGTAAC	AGG	12,9101629,9101649,+
A2M	CTGCCACGGTGAAGATTCAC	AGG	12,9107552,9107571,-
A2M-AS1	GCTTGTGATGCGCCTGGTCC	AGG	12,9066355,9066375,+
A2M-AS1	CGCTTTCCTGGCCAGTCTAG	TGG	12,9066629,9066648,-
A2M-AS1	GAGTGATCAGTCAGTTAACC	TGG	12,9067264,9067283,-
A2M-AS1	TCCACTTGTCTGCTTGATGC	AGG	12,9066133,9066153,+
A2ML1	GTAGAGGTTGGTCGTGGAGG	TGG	12,8861180,8861199,-
A2ML1	GACTCAAAAGGAGATAGCGA	AGG	12,8863920,8863940,+
A2ML1	GCAGGAAACCAGCTCCCCAG	TGG	12,8858036,8858056,+
A2ML1	GGTCTGGTGCAGATGCCCAG	TGG	12,8857198,8857218,+
A2MP1	GTCAGGATGTGTGTACCTCC	AGG	12,9232363,9232382,-
A2MP1	TCGATCCACTGGCAACGTCC	TGG	12,9233667,9233686,-
A2MP1	TACTTCCACAGAGGGAGCCC	AGG	12,9233606,9233626,+
A2MP1	CTTCAAGCGCTCTCCAAATA	TGG	12,9232545,9232564,-
A3GALT2	AAGTTCTGACCTGTACCCCC	TGG	1,33312158,33312177,-
A3GALT2	AGACAGCAGAACCTCACCAT	TGG	1,33312078,33312097,-
A3GALT2	CGGCAGATCCTACTTACACT	TGG	1,33312848,33312867,-
A3GALT2	GGCCGAAGGGCAGACGCCCA	TGG	1,33312547,33312567,+
A4GALT	CTGATGAAAGGGCTTCCGGG	TGG	22,42693595,42693614,-
A4GALT	GAATGTCCAGATGCTCCCGC	TGG	22,42693521,42693540,-
A4GALT	AGGACCAGCACGTGGGATTC	GGG	22,42693613,42693633,+
A4GALT	CAGTCCCGCTACGTCCTCAA	CGG	22,42693301,42693320,-
A4GNT	GAAACACAATGCCACGTCTG	TGG	3,138131093,138131113,+
A4GNT	AAACGTTGTCTATTGCTGAC	AGG	3,138130913,138130933,+
A4GNT	CAGAGAAGAGGACATGCGGA	AGG	3,138131249,138131268,-
A4GNT	AACATCCTTGTCATCAACTC	AGG	3,138124591,138124611,+
AA06	GGAGTCCCGCTGTCTGCCTA	GGG	17,33529872,33529891,-
AA06	AGTCTGCCCCATGGATTGCC	TGG	17,33533623,33533643,+
AA06	GGTGCAGCTTATCTTCCATC	CGG	17,33533753,33533772,-
AA06	TTGCGGAAGTCATAGCCGGA	TGG	17,33533735,33533755,+
AAAS	AAGGATCCCCTAAAGACCCC	TGG	12,53320642,53320661,-
AAAS	TCCTTTGTCAGTTGTAGGAC	AGG	12,53320657,53320677,+
AAAS	AACCGGCAAGATGTGCTCTC	TGG	12,53321455,53321474,-
AAAS	AGAGCCCGCCCCCCGACTTC	CGG	12,53321351,53321370,-
AACS	CCCCGGTCGGGAGGAGATCC	TGG	12,125065601,125065621,+
AACS	GAATCGCAGATGTCCCCGAG	TGG	12,125076509,125076529,+
AACS	GCAGATGGACCGCTTCCGGG	CGG	12,125065664,125065684,+
AACS	AATATGACTCAACGGACCAA	TGG	12,125073897,125073916,-
AACSP1	CCAGTGTCTGTCACGATAAT	GGG	5,178765174,178765194,+
AACSP1	AGTCGACGTGTGAACTAATT	AGG	5,178768480,178768500,+
AACSP1	ACCCCTAAAAGTTTAAGACG	TGG	5,178765688,178765707,-
AACSP1	GCGTCATCATGCTCGGCTGG	AGG	5,178775268,178775287,-
AADAC	CCAGAAATACCGATTCTCTC	AGG	3,151824771,151824790,-
AADAC	CCTGAGAGAATCGGTATTTC	TGG	3,151824768,151824788,+
AADAC	GTTATGACTTGCTGTCAAGA	TGG	3,151820391,151820411,+
AADAC	AAAGCTCCCGACAACCTTAA	AGG	3,151817411,151817430,-
AADACL2	AAACTTGTACATTTACGGTA	AGG	3,151734156,151734176,+
AADACL2	ATGCAAGTCTTACTTTACCC	TGG	3,151757027,151757047,+
AADACL2	TTTGGCAAGTACAATCGTAC	TGG	3,151740777,151740796,-
AADACL2	AATATATCACAGCTCGCCTT	CGG	3,151740815,151740834,-
AADACL2-AS1	ATTTCATCTGAAACCGGTTT	GGG	3,151751260,151751280,+
AADACL2-AS1	AATCTCTACATTCCCCAAAC	CGG	3,151751276,151751295,-
AADACL2-AS1	TTTCATCTGAAACCGGTTTG	GGG	3,151751261,151751281,+
AADACL2-AS1	TAGTATAATAATCTCTAAGC	AGG	3,151751204,151751223,-
AADACL3	AAATCCGTGACCACAACATC	GGG	1,12719561,12719580,-
AADACL3	GATCCACTCCATATGCATCC	AGG	1,12725302,12725321,-
AADACL3	GGGGCGAGCACATCACATCC	AGG	1,12725728,12725747,-
AADACL3	TCTGCGGTGACAGTTTCGGA	GGG	1,12725337,12725357,+
AADACL4	CCCGGGCCAGATAATTGCAC	AGG	1,12661806,12661825,-
AADACL4	CGGGTATCGTCCCAAAACGC	AGG	1,12651229,12651248,-
AADACL4	GCCAAGAGTAGCACTAGCCA	GGG	1,12644558,12644577,-
AADACL4	TGTCTTGCAGATTGTTACCA	TGG	1,12661780,12661800,+
AADACP1	TGGCTATGAGGACCTTAGAA	AGG	3,151784530,151784549,-
AADACP1	GAGTTGGAATATAACAAAAG	TGG	3,151784108,151784127,-
AADACP1	CTCATAGCCATAGTGGGTTT	TGG	3,151784540,151784560,+
AADACP1	TAAGGTCCTCATAGCCATAG	TGG	3,151784533,151784553,+
AADAT	AGACACAGGGCCTTACCCAG	AGG	4,170069131,170069151,+
AADAT	CTTCAGTATTCTCCGAGTGC	TGG	4,170088398,170088417,-
AADAT	AGTATGTCTCTTAGGGAATC	TGG	4,170073265,170073285,+
AADAT	CAGAAGACATGAATTACGCA	CGG	4,170089678,170089697,-
AAGAB	ACTGGAACAAACCATAGCAT	TGG	15,67209489,67209508,-
AAGAB	GAATTAGCCAGTCTTACCAC	TGG	15,67204102,67204121,-
AAGAB	TAGTCCAGAGGAGTTGCCTG	AGG	15,67235987,67236006,-
AAGAB	AGCCTTCTCAACTCATTGAC	TGG	15,67209507,67209526,-
AAK1	CTTCGGCATCGGGCGACAGC	AGG	2,69642907,69642926,-
AAK1	TCTGTACCTTCAGGTCCCGG	TGG	2,69542515,69542535,+
AAK1	AGTGGCCTCGGTCATGCAAG	AGG	2,69532128,69532148,+
AAK1	CAGACACGCTTAGAAGCGGG	AGG	2,69496020,69496040,+
AAMDC	GGTGTACAGACTCTTGTGAT	TGG	11,77869769,77869789,+
AAMDC	AGGCTCTAATACAACCTATA	AGG	11,77842546,77842566,+
AAMDC	CAGACTCTTGTGATTGGCCG	AGG	11,77869775,77869795,+
AAMDC	GGGGTAGTCGGACTTGGGAT	TGG	11,77842587,77842607,+
AAMP	AATACCTTGGCAGTGACCGG	GGG	2,218267558,218267577,-
AAMP	AGAACTTGATCCCGGTCCGC	CGG	2,218269974,218269993,-
AAMP	ATCGCTGAGCCGCCATACGA	AGG	2,218267518,218267538,+
AAMP	GGAGGGCCCCGACGATAGCG	AGG	2,218269405,218269424,-
AANAT	CCTTCATCATCGGCTCGCTC	TGG	17,76469283,76469303,+
AANAT	GACGCCCAAGACGGAGATGA	AGG	17,76469175,76469194,-
AANAT	GCCTTTGAGATCGAGCGTGA	AGG	17,76468887,76468907,+
AANAT	GACATAGGGTCAGGAAGTGC	CGG	17,76469221,76469240,-
AAR2	GATTGACTATAACTCCTGGG	AGG	20,36239966,36239986,+
AAR2	TGTGGACAAGGCTAATCCGA	AGG	20,36240053,36240073,+
AAR2	AAAGTCCCACCGGAACTTCT	TGG	20,36255659,36255678,-
AAR2	ACTATAACTCCTGGGAGGTC	GGG	20,36239971,36239991,+
AARD	AACCAAAGCTCCGCTCTACC	TGG	8,116938306,116938325,-
AARD	GCTGACGCGCGCCTTCCAGT	GGG	8,116938428,116938448,+
AARD	TGCAGCGGCGGAAGTCCCCG	GGG	8,116938251,116938270,-
AARD	GCAGAGAGAGAATTTCCCAG	GGG	8,116938268,116938288,+
AARS	TGGGGGCAAACATAATGACC	TGG	16,70277045,70277064,-
AARS	TCACACCTTCTTCGAGATGC	TGG	16,70276997,70277016,-
AARS	AGCTGGCTTAGAAGCAGATC	TGG	16,70276516,70276535,-
AARS	ACCCAGAAGTGCATCCGGGC	TGG	16,70277065,70277084,-
AARS2	GATCCACGAAGCGAGATGGC	AGG	6,44312216,44312235,-
AARS2	AAAGGCGGCCCTCACGGCCG	AGG	6,44313185,44313205,+
AARS2	AAGCAAACTGGGGTCGCCGC	GGG	6,44313104,44313124,+
AARS2	AAGCCTGCCATCTCGCTTCG	TGG	6,44312210,44312230,+
AARSD1	ACAGTTATGCCCGAGAGGTA	CGG	17,42964398,42964417,-
AARSD1	GCGTGACAGTTATGCCCGAG	AGG	17,42964403,42964422,-
AARSD1	GCCGTGACGCCGTACCTCTC	GGG	17,42964386,42964406,+
AASDH	ATGTGTAGATGCTTCACCGC	TGG	4,56349436,56349455,-
AASDH	GCTTTTGTTGTACTGAGCAG	AGG	4,56349702,56349721,-
AASDH	GGAACCCTCAAAAGATCTTC	TGG	4,56350020,56350040,+
AASDH	TACATCAGTACCTGGGCTTC	TGG	4,56349919,56349938,-
AASDHPPT	AGTGCGATCGATTCAGCCCG	AGG	11,106077817,106077837,+
AASDHPPT	CGTCCCGGGCAAAGACGAAC	TGG	11,106077859,106077878,-
AASDHPPT	GTTGCTCTTAGGAAACCCGA	TGG	11,106094615,106094635,+
AASDHPPT	TGGCCAGTTCGTCTTTGCCC	GGG	11,106077853,106077873,+
AASS	TAGGCAGTGATTACATCCAA	CGG	7,122101421,122101440,-
AASS	TCTGGATCACATGTTAGCAA	TGG	7,122092880,122092899,-
AASS	GAGGGAGGATGTGAACGCCT	GGG	7,122133620,122133639,-
AASS	AAACGACTTATGTAGCGCTC	CGG	7,122116642,122116662,+
AATBC	GAGGATTGGCCGTTGGGTTC	TGG	21,43810773,43810793,+
AATBC	CCTTCCGGCGAATCCGGTTC	AGG	21,43810257,43810276,-
AATBC	GGGACCATCTCCCCAGCGTG	CGG	21,43810310,43810330,+
AATBC	CCCCGTGTGGCATCACCCGT	GGG	21,43810701,43810721,+
AATF	GTCTACTCACCAGACGATCC	TGG	17,36950395,36950414,-
AATF	GAACCCGCGACCAAGCGAGG	CGG	17,36949169,36949189,+
AATF	GATGACGCGGAAGACTCCCA	AGG	17,36953151,36953171,+
AATF	GGACCCTGAAGCGGACCCCG	AGG	17,36949190,36949210,+
AATK	GCGCTGGATCGCGCCAGAGC	TGG	17,81124787,81124806,-
AATK	AAGAAGGACGACGACATGGC	CGG	17,81165975,81165995,+
AATK	AGCTGACCCTGTCGGACCGC	TGG	17,81123195,81123214,-
AATK	ATCGCAACAATTTCGTGCAC	AGG	17,81126428,81126447,-
ABALON	TTGTGGGTCTTACGAAGGTC	TGG	20,31722430,31722450,+
ABALON	AGGCATTTCGGAGAAGACGG	GGG	20,31722533,31722552,-
ABALON	AAGGCATTTCGGAGAAGACG	GGG	20,31722534,31722553,-
ABALON	TTTCTTTGTGGGTCTTACGA	AGG	20,31722425,31722445,+
ABAT	GCGCTGGGCGAGCAACATGG	AGG	16,8735746,8735765,-
ABAT	AGACCATCTTCATGTGGTAC	CGG	16,8764807,8764827,+
ABAT	ATGCTGTAGTCGGGGCAGCC	AGG	16,8768198,8768217,-
ABAT	CATGTTGCTCGCCCAGCGCC	TGG	16,8735747,8735767,+
ABCA1	AGCTCAGCCGAACAGAGATC	AGG	9,104889125,104889145,+
ABCA1	GAGTCGGGTAACGGAAACAG	GGG	9,104884469,104884489,+
ABCA1	GCCTCCGAGCATCTGAGAAC	AGG	9,104883125,104883145,+
ABCA1	AACCTTAGATCCCCCGACAA	AGG	9,104819667,104819687,+
ABCA10	ATAAGGAAACCTATGCTCGC	TGG	17,69215950,69215969,-
ABCA10	AGTGTTCTGACCAGGGCATA	AGG	17,69190436,69190455,-
ABCA10	ATACTTGGGCATAATGGAGC	TGG	17,69194437,69194456,-
ABCA10	CCTATGCTCGCTGGTTTGGC	TGG	17,69215941,69215960,-
ABCA11P	AACACCACCACTCCTGCAGT	TGG	4,426592,426612,+
ABCA11P	TGCTCTTAGTATTTCATGAT	TGG	4,426423,426442,-
ABCA11P	AGAATCTCTCCACGAAGTAG	AGG	4,426901,426920,-
ABCA12	AGCTGTAGTCCGAAAAATAC	AGG	2,214990859,214990879,+
ABCA12	AGTTTGGCCAGAGGTTCACC	AGG	2,215026821,215026840,-
ABCA12	ATAGGTGACAAAGCTGGCGG	TGG	2,214958372,214958392,+
ABCA12	CATTGCACGATACGAAGAAC	AGG	2,214989560,214989579,-
ABCA13	CTGGCTGCGAGTCTACCAAC	AGG	7,48239383,48239403,+
ABCA13	AGACCAAATCACCGCCCTGC	TGG	7,48389166,48389186,+
ABCA13	ATAGACCCCTGCAATGTCCA	TGG	7,48275177,48275197,+
ABCA13	ATCTCTTCAGTGCCGGCCAC	TGG	7,48244623,48244642,-
ABCA17P	CTTTGATAAGCTCTACTTAG	TGG	16,2410224,2410244,+
ABCA17P	GGCCCACTGGAGAACTTAAG	AGG	16,2425975,2425995,+
ABCA17P	CCTTTCTAAGGAAACGCACC	TGG	16,2426014,2426033,-
ABCA17P	GGGCGCGACCGAAGGCGAGG	CGG	16,2341220,2341240,+
ABCA2	TGAGCGCCTGGACCGCGTGG	TGG	9,137022830,137022849,-
ABCA2	ACGAGATCCGCCGCGCCTAC	TGG	9,137018241,137018260,-
ABCA2	CAAGAGCAAGGGCAACCCGG	CGG	9,137012273,137012292,-
ABCA2	CAGGATACGGCCAATCTTCC	GGG	9,137010338,137010358,+
ABCA3	GCAGGGTGTAGTTCTTCCAG	AGG	16,2326414,2326434,+
ABCA3	AAGGGGTCTGCGATGAACGG	CGG	16,2319689,2319709,+
ABCA3	ATCGGCATGGTACTCCATGA	TGG	16,2319769,2319789,+
ABCA3	CAACTGCTCGTCCAGCGTGC	TGG	16,2324462,2324481,-
ABCA4	GCTTGCAGCCCCTTACCTCC	AGG	1,94077673,94077693,+
ABCA4	ACGAATCGTCCACGAAGCAG	GGG	1,94062574,94062594,+
ABCA4	ATGCCACCGTAGCAGGCAAG	AGG	1,94007635,94007654,-
ABCA4	CACCTCGAAGCCGGGCATAA	AGG	1,94005463,94005483,+
ABCA5	TGTTGTAATAAAGTAGCTCC	AGG	17,69285953,69285973,+
ABCA5	TCTACTGATCATCTACCTGA	TGG	17,69313093,69313112,-
ABCA5	GATCAAGATAGACAGCCAAG	AGG	17,69301150,69301170,+
ABCA5	ACTGAACACTGTCACCCGAT	TGG	17,69287646,69287666,+
ABCA6	GAAACACAACCAAATTGGTG	AGG	17,69128737,69128757,+
ABCA6	ACAGGCTGGTACGGGGTTCC	TGG	17,69105479,69105499,+
ABCA6	AGGTCAAATCACGGCAATCC	TGG	17,69115444,69115463,-
ABCA6	GAGGCTCCACACTTGATCTC	TGG	17,69113294,69113314,+
ABCA7	GAGGCCACAGCAATTCGACC	AGG	19,1041520,1041539,-
ABCA7	GGGAGTCGTTGAAGTTGCTC	AGG	19,1041951,1041970,-
ABCA7	ACAGCAATTCGACCAGGAGC	TGG	19,1041514,1041533,-
ABCA7	ACTCACTGCAGATTCGCGGC	GGG	19,1064919,1064939,+
ABCA8	AAGCGCCTCCAGAATTCCAA	GGG	17,68924717,68924736,-
ABCA8	ATGAGATTTGAGCCGTCCGA	TGG	17,68927995,68928015,+
ABCA8	GAGGAGGAACACGACCAGGC	CGG	17,68929162,68929182,+
ABCA8	CTTCATGCTTGGAATGGCCC	AGG	17,68929050,68929069,-
ABCA9	AATCAGTTGCAACTCCTCCT	TGG	17,69043615,69043635,+
ABCA9	CATATCAGAAAAGTTACCCG	TGG	17,69018500,69018519,-
ABCA9	GAAACACAACCAAGCCCGTA	AGG	17,69035364,69035384,+
ABCA9	GAGCCAATCAATGTGAAGGG	AGG	17,68995913,68995933,+
ABCA9-AS1	AATCAGGCTACGTGTTCAGA	AGG	17,69012263,69012282,-
ABCA9-AS1	CTTAGACAATTCGTATCACT	TGG	17,69012309,69012328,-
ABCB1	ATCGTGGTGGCAAACAATAC	AGG	7,87549953,87549973,+
ABCB1	GCTATAATGCGACAGGAGAT	AGG	7,87566835,87566854,-
ABCB1	TTGACAGCTATTCGAAGAGT	GGG	7,87550548,87550567,-
ABCB1	CTCTTAGCGTATGCAAAAGC	TGG	7,87561340,87561359,-
ABCB10	AGTGAACGGCGATAGGGACC	CGG	1,229558520,229558540,+
ABCB10	CCAGAAAGCATACATTAGGA	AGG	1,229539474,229539494,+
ABCB10	GGTGGCTCGAGCAGCCGCAG	CGG	1,229558608,229558628,+
ABCB10	ACTGATGCCTACGGAAGCCT	GGG	1,229547504,229547524,+
ABCB11	GCTGTCGCAGTACTTATCAC	AGG	2,168996647,168996666,-
ABCB11	GGAACTGTTAGTCCATACAA	TGG	2,169013306,169013326,+
ABCB11	ATCTTGTGTTCGCCCAGCGT	TGG	2,168986253,168986272,-
ABCB11	GTGTTCCATTTGTCATGTTC	TGG	2,169013278,169013298,+
ABCB4	GAGACCTGATCCGTGAGCTA	TGG	7,87462830,87462850,+
ABCB4	CGCGGAGGGCGACTTTGAAC	TGG	7,87475398,87475417,-
ABCB4	TTTAGTTTCGATACTCCGAT	TGG	7,87462893,87462912,-
ABCB4	CGGCAAAGAACGGAACAGCC	TGG	7,87475432,87475451,-
ABCB5	TGATGTGACTGATGAAGAGA	TGG	7,20651547,20651567,+
ABCB5	TTATCGAGACCATATTGGAG	TGG	7,20651463,20651483,+
ABCB5	AAAGGAGCTCAAATGAGTGG	AGG	7,20658529,20658549,+
ABCB5	GTCAGCTGTTCAAGCTGCAC	TGG	7,20658648,20658668,+
ABCB6	GGCCAGACTCTCCAGCACGG	AGG	2,219218322,219218342,+
ABCB6	ACTGCCAAGCTATCTACTTC	TGG	2,219218348,219218367,-
ABCB6	ACTTCAGGCGGCGCTGCCCC	TGG	2,219218411,219218430,-
ABCB6	CTTCCTGCCAAAATCTCGCC	AGG	2,219216784,219216804,+
ABCB7	TTAGCGGCTCAGGTCCGCAG	TGG	X,75156152,75156171,-
ABCB7	CATCTTCAATTAGGCTCTCC	AGG	X,75112965,75112984,-
ABCB7	CGGCTGCTTTCGAAAAGCGC	CGG	X,75156209,75156228,-
ABCB7	CTGTATTTGGTGCATCACTC	AGG	X,75076554,75076574,+
ABCB8	GGACTCCTTGCAGATCGCCA	GGG	7,151035868,151035888,+
ABCB8	GCATGGCTGTGGACATGCGG	AGG	7,151034553,151034573,+
ABCB8	ACTGGCGAGACAATTTTCGG	AGG	7,151035711,151035730,-
ABCB8	AGGGTAGTGCCCCGTTCACC	TGG	7,151043969,151043988,-
ABCB9	AGCGGAAGAGACAGTTTCGA	AGG	12,122949832,122949852,+
ABCB9	TGACGATGCCATCAATGGCG	CGG	12,122950514,122950534,+
ABCB9	GCAATTAGCTCATTTGCCGC	AGG	12,122949906,122949925,-
ABCB9	TGTGGCCAAGAACAGTGCGC	TGG	12,122960015,122960034,-
ABCC1	GACAATCTCCCCGACCGTGG	AGG	16,16048175,16048194,-
ABCC1	CAAGTTCGTGAATGACACGA	AGG	16,16045844,16045864,+
ABCC1	GCGCCACCGGCATGGCGCTC	CGG	16,15949740,15949760,+
ABCC1	AACTCTCTTGGGCATCACCA	TGG	16,16009879,16009899,+
ABCC10	GGCACGCTGTCCTCCGCTAA	GGG	6,43441910,43441929,-
ABCC10	GTAAGCTTGGTACACGTGCA	AGG	6,43444272,43444291,-
ABCC10	TGCACGTGTACCAAGCTTAC	TGG	6,43444272,43444292,+
ABCC10	GGGTCATCAAGTTCTGCGGG	TGG	6,43434648,43434668,+
ABCC11	GCAGATGACCAGCGATGCGC	AGG	16,48216191,48216211,+
ABCC11	TGGGTGCCCAACTCTTCTGG	TGG	16,48231880,48231899,-
ABCC11	AAGAAGAAGTCTCAAGGCGA	GGG	16,48224392,48224411,-
ABCC11	CGCTCATGATCCAAAGCTTA	CGG	16,48227876,48227895,-
ABCC12	CAGGTTAGCACCCAACCCGG	TGG	16,48144048,48144067,-
ABCC12	CGTGCGGTAGTTGATGGCCC	AGG	16,48140773,48140793,+
ABCC12	ACGCAAACTCACCGCACCCG	TGG	16,48133688,48133707,-
ABCC12	CACCATCACCGGCGTGAGCC	AGG	16,48143989,48144009,+
ABCC13	CAAGTTAATAATTTCCCCAG	TGG	21,14299477,14299496,-
ABCC13	GGTGACAGCTGACTCTGCCG	GGG	21,14273960,14273980,+
ABCC13	GCTCTCCAGTACGCAGAACG	CGG	21,14274093,14274113,+
ABCC13	CGCCCCGCGGACCCGCTGAT	AGG	21,14274125,14274144,-
ABCC2	GGATTGGTATATCGAACAGC	AGG	10,99792317,99792336,-
ABCC2	GTATCGAGAGAATCCAGAAT	AGG	10,99793618,99793637,-
ABCC2	TGAGTAGCATTACCTACAGC	TGG	10,99794437,99794457,+
ABCC2	CAGACGCCTCAGCTGGCGGG	AGG	10,99836109,99836128,-
ABCC3	TGTGCTCTCTTCGCAGGTCC	TGG	17,50656685,50656705,+
ABCC3	AGCCACGACAATGGTGCCGC	AGG	17,50655953,50655972,-
ABCC3	GGATGATGTAGCCACGACAA	TGG	17,50655962,50655981,-
ABCC3	GCGGGAGAGAAAGCCAGCGC	TGG	17,50658453,50658472,-
ABCC4	GATGCTGCCCGTGTACCAGG	AGG	13,95301295,95301314,-
ABCC4	GGTGAAGCCCAACCCGCTGC	AGG	13,95301274,95301293,-
ABCC4	GGCACTTCGTCTTAGTAACA	TGG	13,95210762,95210781,-
ABCC4	TGATGTGAACAAGTTTGATC	AGG	13,95210693,95210712,-
ABCC5	CAAGTTCAGGAGAACTCGAC	CGG	3,184014265,184014284,-
ABCC5	GATCCACACAACCCTTCGCA	GGG	3,183987841,183987861,+
ABCC5	CCTTAGACACCAGCACCCAG	TGG	3,183988713,183988732,-
ABCC5	AGATCCACACAACCCTTCGC	AGG	3,183987840,183987860,+
ABCC5-AS1	CCTATCCCCAGAAATTTCAC	AGG	3,184010563,184010583,+
ABCC5-AS1	CTCAAACATCGTAGCCATTA	GGG	3,184011312,184011332,+
ABCC5-AS1	GCCATTCCTATAGATGTGCC	TGG	3,184011366,184011385,-
ABCC5-AS1	TGAGCAGGCTTACCCAAGGA	TGG	3,184010634,184010653,-
ABCC6	CCGGGTGTCCTTTGACCGTC	TGG	16,16187189,16187208,-
ABCC6	ACTGGCCTTTCTGGAGCCGC	TGG	16,16198146,16198166,+
ABCC6	AGTCCTGGGCATCCGAGGCC	AGG	16,16190240,16190259,-
ABCC6	CAGGGCATGAATCTCTCCGG	AGG	16,16178948,16178967,-
ABCC8	GCGTAGCTGCGAGAAGCCGA	TGG	11,17463512,17463532,+
ABCC8	GCTGCGAGAAGCCGATGGCG	TGG	11,17463517,17463537,+
ABCC8	GTTGTGATAGTAGACCACGG	AGG	11,17470134,17470154,+
ABCC8	GAGGGAGGTGAAGCCTCCCG	AGG	11,17461782,17461801,-
ABCC9	GTACTGCTCTTTCTAGGCGG	CGG	12,21926059,21926078,-
ABCC9	AGATCAATGTCATTCGAGTC	AGG	12,21916939,21916958,-
ABCC9	ATACCAGCAGAGCTCCACGG	AGG	12,21910821,21910841,+
ABCC9	GCAACGAATCCCATCACGGC	TGG	12,21926006,21926026,+
ABCD1	GCGCTACATGCACTCGCGTG	TGG	X,153726102,153726122,+
ABCD1	GAAGGTGCGGCTCACCAAGG	CGG	X,153725564,153725583,-
ABCD1	AAGGATGAGGTTGATCTGCG	AGG	X,153729274,153729293,-
ABCD1	ACGGATGGCACTGTTGACGA	AGG	X,153725702,153725721,-
ABCD2	TACCACTGCTCGAAATTTAC	TGG	12,39607648,39607667,-
ABCD2	GGCTTTTAACACTTTAGCAG	TGG	12,39618796,39618816,+
ABCD2	GCAGAGGAAGCACATAGAAA	AGG	12,39618749,39618768,-
ABCD2	ATTTGTGAAAAACCTTCGCC	TGG	12,39619382,39619401,-
ABCD3	ACTGAAGATACTCCTCATAG	AGG	1,94475222,94475241,-
ABCD3	AACGAGTGCAATTGGAGCTC	AGG	1,94478293,94478313,+
ABCD3	ACCACCATTACAGAACAATG	AGG	1,94458621,94458641,+
ABCD3	GACGGCGCGAAACTCCTCGC	TGG	1,94418501,94418521,+
ABCD4	TACCTGCAGCCGAAGTACGC	AGG	14,74287811,74287830,-
ABCD4	TCCATAGACCCCGCTGAAAA	TGG	14,74292786,74292806,+
ABCD4	TTGAGGTTCTTGGAATTGGC	AGG	14,74288722,74288741,-
ABCD4	GGACCAGCTCACCTGAGTCG	GGG	14,74289470,74289490,+
ABCE1	GTTAACTTGTCTGCCATAAC	TGG	4,145104409,145104428,-
ABCE1	GACAATTGATAAGGCGCCAA	AGG	4,145108024,145108043,-
ABCE1	GGAAGACTTAAACCTGATGA	AGG	4,145121208,145121228,+
ABCE1	GATCTCTAATAAATCCAGAT	AGG	4,145112306,145112326,+
ABCF1	GCGGGAGGACATCTCCGCCT	GGG	6,30583135,30583154,-
ABCF1	GTACCCGCCCCAAAACCCCG	CGG	6,30578346,30578366,+
ABCF1	GTCCTACCAGCCCGTAGCGG	CGG	6,30583681,30583700,-
ABCF1	AGCCGGCCGCCGCTACGGGC	TGG	6,30583672,30583692,+
ABCF2	GAGCTTCTCACACTCCGCTG	TGG	7,151223832,151223852,+
ABCF2	GGAGCTCTACGAGCGCCTGG	AGG	7,151223810,151223829,-
ABCF2	GAGCGGCTGGCTCATGAGGA	TGG	7,151223933,151223952,-
ABCF2	AGGCTGCCAAAGCTCGACAG	CGG	7,151226395,151226414,-
ABCF3	CACGTTGAGCAAGAGGTTGC	TGG	3,184188282,184188302,+
ABCF3	GACAACGTTACTGAAGATGC	TGG	3,184188218,184188238,+
ABCF3	GCGAGAGGATTTGCTACGGA	GGG	3,184188350,184188370,+
ABCF3	GGGCATAGTCATCTGAGCAA	AGG	3,184193212,184193231,-
ABCG1	CAAGCGCCTGGCCATCGCGC	TGG	21,42282350,42282370,+
ABCG1	TCCCGGAAATTCCTTTCAGG	AGG	21,42271082,42271101,-
ABCG1	GAGGCAAGGAGGAGAAGCGC	TGG	21,42225819,42225838,-
ABCG1	ACCCTCCTGAAAGGAATTTC	CGG	21,42271077,42271097,+
ABCG2	TACAGTGGGATCATGAAACC	TGG	4,88132620,88132639,-
ABCG2	GCTGCAAGGAAAGATCCAAG	TGG	4,88131881,88131900,-
ABCG2	TATTAGATGTCTTAGCTGCA	AGG	4,88131895,88131914,-
ABCG2	AAAAAAACGAACGGATTAAC	AGG	4,88131105,88131124,-
ABCG4	TCGTGTGGGAGCACGACATC	AGG	11,119154798,119154817,-
ABCG4	GAAGCGTCTGGCCATCGCCC	TGG	11,119154846,119154866,+
ABCG4	ACATCAGGCCCAGTGCCGTC	AGG	11,119154783,119154802,-
ABCG4	AGCCGAGTCCCTTTAGATAG	GGG	11,119156622,119156641,-
ABCG5	TGTTGTCGCCCCGCAGGCTC	CGG	2,43832079,43832098,-
ABCG5	TCCTTTAAAGCCACCGCGTG	AGG	2,43837945,43837964,-
ABCG5	CTCCGGGAAAACCACGCTGC	TGG	2,43832062,43832081,-
ABCG5	ATGTGCATCCTAGGAAGCTC	AGG	2,43837835,43837854,-
ABCG8	CACGGCGGCAAGATCAAGTC	AGG	2,43851627,43851647,+
ABCG8	GCTGCCCATTGATCCAGATC	TGG	2,43851653,43851672,-
ABCG8	AGGAGAACAATCTATCCTGG	AGG	2,43844511,43844530,-
ABCG8	AGGTTCTGGGCAGCCGCATC	TGG	2,43851776,43851795,-
ABHD1	CTGAGGGATGGCTACCAGTA	AGG	2,27129110,27129130,+
ABHD1	AGACTTTCTACCCAACGCTG	TGG	2,27128507,27128527,+
ABHD1	GTAGAAAGTCTCGGTGGTGA	TGG	2,27128498,27128517,-
ABHD1	GAAGCAGCAGCACAATGGGC	TGG	2,27129034,27129053,-
ABHD10	GGGGACAACTACGAAGATGG	CGG	3,111979045,111979065,+
ABHD10	GCAGCACGCTGAGGCCACGG	TGG	3,111979144,111979163,-
ABHD10	TACAAAAGCGTTGGCGATTG	AGG	3,111981910,111981930,+
ABHD10	TACCTTGTCGGAGCTGGGGC	TGG	3,111979098,111979118,+
ABHD11	CATGCTGCTGGCACTACAGA	GGG	7,73737563,73737582,-
ABHD11	CTGGTGCCCTGCGTCGTCGT	TGG	7,73737610,73737629,-
ABHD11	CTGTGGCCAACGACGACGCA	GGG	7,73737601,73737621,+
ABHD11	CAACGACGACGCAGGGCACC	AGG	7,73737608,73737628,+
ABHD11-AS1	CTCCAGCCGCCTGGTACTCT	GGG	7,73735409,73735428,-
ABHD11-AS1	GCCCCAGTCTCATGGACCTA	TGG	7,73735237,73735256,-
ABHD11-AS1	AGCCCAGAGTACCAGGCGGC	TGG	7,73735404,73735424,+
ABHD11-AS1	TTCCATAGGTCCATGAGACT	GGG	7,73735232,73735252,+
ABHD12	CAGAGGAGGCGACCACCGCG	TGG	20,25317061,25317080,-
ABHD12	CTTGCAGGCGAAAGGGCGTG	TGG	20,25339338,25339357,-
ABHD12	GCGCTCATGCTCCAAGGCGA	CGG	20,25390661,25390681,+
ABHD12	TGGTACCTGCGTTCCCATGC	AGG	20,25320199,25320219,+
ABHD12B	TATGAAGCAGCCCTTCGTGA	TGG	14,50880506,50880526,+
ABHD12B	CCTGTAGAGTCCCCAAATCC	TGG	14,50885764,50885783,-
ABHD12B	GCACAGACTGAAGCTGGTAA	AGG	14,50881604,50881624,+
ABHD12B	GCATCACTCCCGTGTGTCTC	TGG	14,50885852,50885872,+
ABHD13	CAAGTGCAGTGAAATAGCCT	TGG	13,108230132,108230151,-
ABHD13	TGAAAGATGGCTAATAGCCT	TGG	13,108229250,108229270,+
ABHD13	CTCGATAATCAACCAGCAAA	AGG	13,108229652,108229671,-
ABHD13	GCTAATCTCTTAGTCCGAGA	TGG	13,108230070,108230089,-
ABHD14A	GAGCACCTCGCGGTAAAAGA	TGG	3,51978042,51978061,-
ABHD14A	AGCACCTCGCGGTAAAAGAT	GGG	3,51978041,51978060,-
ABHD14A	CGAGGTGCTCCCACTCAACC	AGG	3,51978052,51978072,+
ABHD14A	CTCGCCCATCTTTTACCGCG	AGG	3,51978034,51978054,+
ABHD14A-ACY1	ACAGAGGGGCTACCGGGCCG	TGG	3,51978336,51978356,+
ABHD14A-ACY1	AGACCCCAATGTCACAGTCC	TGG	3,51977992,51978012,+
ABHD14A-ACY1	CTCCCACGTGTGAGAGTTAA	AGG	3,51978290,51978309,-
ABHD14A-ACY1	TACTGTCACAGAGGGGCTAC	CGG	3,51978329,51978349,+
ABHD14B	GATGGACTGATCACAACCGG	GGG	3,51970063,51970083,+
ABHD14B	AAACCAGAGGAGTGGCATAC	AGG	3,51969459,51969478,-
ABHD14B	CTCTGGTTTGTCCAGGTAAC	AGG	3,51969470,51969490,+
ABHD14B	GTGATCAGTCCATCACTGAG	TGG	3,51970057,51970076,-
ABHD15	CCGTCGCTGAACTGGTCCGC	CGG	17,29566781,29566801,+
ABHD15	CCTTCGCTCACCGCGAACAG	CGG	17,29566256,29566276,+
ABHD15	GGACCCGTCCGACCTCAAGG	AGG	17,29566317,29566336,-
ABHD15	ACTGGAAGCGATCATACACA	AGG	17,29562566,29562585,-
ABHD16A	AGTGAAGCCGCCGATGGACC	AGG	6,31689581,31689601,+
ABHD16A	ATACAGCATCCGGCGCCCTA	GGG	6,31691878,31691898,+
ABHD16A	CAAACTCAAGTAACCTGGGA	AGG	6,31701014,31701034,+
ABHD16A	CCCCCGCCGGTCCACAAACA	TGG	6,31691605,31691625,+
ABHD16B	CGCCTCGTGGAGCGCTACCA	CGG	20,63861936,63861956,+
ABHD16B	GAAGCACCTCAAGAACGTGG	AGG	20,63862871,63862891,+
ABHD16B	TCAGCACGACGCCAACGCCA	TGG	20,63862187,63862207,+
ABHD16B	TCATCAGGGACACGGAGCCG	GGG	20,63861878,63861897,-
ABHD17A	ACAGCTGCTCACCTGGCACC	AGG	19,1881222,1881242,+
ABHD17A	CTCGGCCTGTCCCAGGTACA	CGG	19,1880110,1880129,-
ABHD17A	ACCCTCCCGCAGCATCGAGA	AGG	19,1877417,1877436,-
ABHD17A	GACTCCAACAACCCAGCGCC	TGG	19,1880970,1880989,-
ABHD17B	GGCAACGTTCAAACAATGCG	AGG	9,71866902,71866922,+
ABHD17B	GTGATGAAAGCGGAAGCCGT	TGG	9,71874945,71874964,-
ABHD17B	AGTGTGTAAGTTGGATCAGG	TGG	9,71874970,71874990,+
ABHD17B	TGAACGTTGCCAAAGACCTG	TGG	9,71866893,71866912,-
ABHD17C	ACCTCAGCGAGCGCGCCGAC	TGG	15,80695697,80695717,+
ABHD17C	CGCTGCGCATTCATACCTCG	AGG	15,80749586,80749605,-
ABHD17C	ACCGTGTAGGTGGGCTCGGG	CGG	15,80695540,80695559,-
ABHD17C	CCTCGAGGCCAAGTCTACCG	TGG	15,80749571,80749590,-
ABHD18	CAGGCATGGAATCAATGGCA	TGG	4,128020116,128020135,-
ABHD18	AGGCCAGTTGGATACCGCTA	AGG	4,128020089,128020108,-
ABHD18	ATAATGAGGCTTGGATCAAC	TGG	4,128030514,128030533,-
ABHD18	CAAGCTAACTAACCTTAATC	TGG	4,128028530,128028550,+
ABHD2	AGGTCAATTCAATGTTGGGC	AGG	15,89155493,89155512,-
ABHD2	GAGTTCGGGAGTCTCCAGCA	TGG	15,89116337,89116356,-
ABHD2	TTACCATAGGTGAACATGCG	TGG	15,89155518,89155537,-
ABHD2	GATACATTCCACCGTTGATC	TGG	15,89151675,89151695,+
ABHD3	CAATGACTCTGAGCAAGCGA	AGG	18,21659237,21659257,+
ABHD3	AGCGAAGGTGTTCCAACCAA	CGG	18,21659252,21659272,+
ABHD3	CCGAGCCGAAGAACCCCACC	CGG	18,21704574,21704594,+
ABHD3	GCTCCCGGGACAACATCCGC	AGG	18,21704622,21704642,+
ABHD4	GCAAAACGACCGCACCCCCT	TGG	14,22603468,22603488,+
ABHD4	ACGTCCTAGGACAGATGCCA	CGG	14,22604019,22604038,-
ABHD4	AAACCATGCACCATCACCAA	GGG	14,22603487,22603506,-
ABHD4	AGATGCCACGGCTTTGACCC	AGG	14,22604007,22604026,-
ABHD5	CAGCAGCCAAGAATCCACCT	AGG	3,43702542,43702561,-
ABHD5	CAAGACCTCCTCCAAAACCA	TGG	3,43702326,43702345,-
ABHD5	CCCAAGGCTCTGATCCAAAC	TGG	3,43711787,43711806,-
ABHD5	GCACAACCTAGGTGGATTCT	TGG	3,43702533,43702553,+
ABHD6	GAGCAGGATGGATCTTGATG	TGG	3,58256579,58256599,+
ABHD6	CCATGGAGGTGCCTACCAGG	TGG	3,58270969,58270988,-
ABHD6	AACATGTTTGTGATTGCGGG	CGG	3,58256604,58256624,+
ABHD6	CAAGGGAATCTTCTCCACGG	CGG	3,58274720,58274739,-
ABHD8	AAGCGGCCATCGCTGCCCGC	CGG	19,17301224,17301244,+
ABHD8	ATTCCTGAAGCTCATCGACG	AGG	19,17292797,17292816,-
ABHD8	AGCGATGGCCGCTTGGCCCC	CGG	19,17301218,17301237,-
ABHD8	CAAACTTATCGTGCATGCCG	TGG	19,17294319,17294339,+
ABI1	AGTAGTCTGCCACCCGAGTC	AGG	10,26860766,26860786,+
ABI1	CAACAATGTACTCCAGTTGC	TGG	10,26823196,26823215,-
ABI1	GGTCCAATAGTGGGTGGCGA	AGG	10,26765219,26765239,+
ABI1	GTTCCCCGGCCTGACATGGG	AGG	10,26770250,26770270,+
ABI2	GAGGGAGCCATATTACGGGT	TGG	2,203394772,203394791,-
ABI2	GAGTACCCAGAACATGAAGA	TGG	2,203391047,203391067,+
ABI2	ACGTAATCATTTGGTACCAC	TGG	2,203394742,203394761,-
ABI2	ACTGGCTCCAGTGTGCGATA	GGG	2,203394712,203394731,-
ABI3	CTGCGAGGACAACTATGTGC	AGG	17,49210819,49210839,+
ABI3	ATATGGAGAAGGTGGCCCGA	AGG	17,49217751,49217771,+
ABI3	CCCCTCTCACGCCCTACTGC	AGG	17,49217844,49217864,+
ABI3	CCTTGATGCTCTTTCGAGAC	AGG	17,49219574,49219593,-
ABI3BP	GCGAGAACGAGTTTTACCTG	TGG	3,100898877,100898897,+
ABI3BP	CAAGTCACTGTCCCAATGAC	AGG	3,100898763,100898782,-
ABI3BP	TGGAAGTATTACACTAGCCC	TGG	3,100993332,100993351,-
ABI3BP	AGTCAAAAGAAGTCATGTTC	AGG	3,100902619,100902638,-
ABL1	TGTCCCCCAACTACGACAAG	TGG	9,130862895,130862915,+
ABL1	GAAGAAATACAGCCTGACGG	TGG	9,130862995,130863015,+
ABL1	AGAGATCAAACACCCTAACC	TGG	9,130872178,130872198,+
ABL1	AGCCGCTCGTTGGAACTCCA	AGG	9,130854115,130854135,+
ABL2	GAAGCTTTGCATCGTCCCTA	TGG	1,179131462,179131481,-
ABL2	TGATAGCCTCATTTAGTGCC	TGG	1,179131421,179131441,+
ABL2	AGTTCGCTCTAAGAATGGGC	AGG	1,179126603,179126622,-
ABL2	GTCCATCTCGCTCAGGTACG	AGG	1,179126423,179126442,-
ABLIM1	TCATCCGATCCCGAACATCC	TGG	10,114465799,114465819,+
ABLIM1	ACAGTCGGGATGCCAAACGG	TGG	10,114487990,114488010,+
ABLIM1	ATCCATCGGTCCACGAGCCA	GGG	10,114465780,114465799,-
ABLIM1	GGATTTAGCAGCCATTCCGA	AGG	10,114473080,114473099,-
ABLIM2	GGGGCGGTCGATGTCATAGA	TGG	4,8036211,8036231,+
ABLIM2	CACACGGCTCGGAGACCCTG	AGG	4,8045169,8045189,+
ABLIM2	AGATGGCCTTACTTTTAGGA	AGG	4,8036228,8036248,+
ABLIM2	AGTAGGAGATCATGTCGGGG	CGG	4,8036195,8036215,+
ABLIM3	AGGCGAAGTCATCTCGGCCC	TGG	5,149198336,149198356,+
ABLIM3	CTTCGCCTGTGATGAAGTCC	CGG	5,149198324,149198343,-
ABLIM3	GCAGCGTACACACCTGGCAC	AGG	5,149216986,149217005,-
ABLIM3	CTGCAGCGTCATCCTCACCG	GGG	5,149207098,149207118,+
ABR	CATCTACAGGATATCGGGCG	TGG	17,1011887,1011906,-
ABR	CTTCAGGCTCATATCTCGGC	TGG	17,1012746,1012766,+
ABR	GATCTTCACACCGAAGACGC	CGG	17,1012701,1012721,+
ABR	GCAGCTGGACCCACAAACCG	TGG	17,1013148,1013167,-
ABRA	GAATGAGAACAGCATCAGGC	AGG	8,106770060,106770079,-
ABRA	TGGCTGTGCGTATCTTCCGG	AGG	8,106770120,106770140,+
ABRA	GGGCGAATGAGAACAGCATC	AGG	8,106770064,106770083,-
ABRA	ATGTCCACCCGCCTACACAA	AGG	8,106761340,106761359,-
ABRACL	CTCTTAAAGCTGCAAAACGA	AGG	6,139042802,139042822,+
ABRACL	GGAAAGTTAAGCGTGAAATT	TGG	6,139042726,139042746,+
ABRACL	TTCCTACCAATGCTTCAAAG	AGG	6,139042782,139042801,-
ABRACL	GTGGAGGAAATTCATCGTTT	GGG	6,139034190,139034210,+
ABRAXAS1	AAGCTGCTCTACTCATCGAC	TGG	4,83470233,83470252,-
ABRAXAS1	CTGAGGCGGCGGTAGCATGG	AGG	4,83485068,83485087,-
ABRAXAS1	TCTGGGCATGTCTGAACAAC	TGG	4,83469098,83469117,-
ABRAXAS1	GATGGCAATTCAAGAGATCT	CGG	4,83462618,83462637,-
ABRAXAS2	GCTGGAGATTTCCATCATGG	CGG	10,124801813,124801833,+
ABRAXAS2	TCTGCTGCTGCGTATTGCGC	CGG	10,124826620,124826639,-
ABRAXAS2	CCACAGCGCCAACAGCAACG	CGG	10,124801873,124801893,+
ABRAXAS2	TCAGGTTTATAATGCACTTC	AGG	10,124829443,124829463,+
ABT1	CGAGCCCGTTCACGTCCCCC	TGG	6,26598510,26598529,-
ABT1	CTACACCAAGGACTACACCG	AGG	6,26597971,26597991,+
ABT1	GGGACGTGAACGGGCTCGCC	TGG	6,26598512,26598532,+
ABT1	GGTCGGACGCGTCTTCTTTC	AGG	6,26597194,26597214,+
ABTB1	AGCACGTGAGTGAAGACGTC	GGG	3,127677795,127677814,-
ABTB1	CTGCTGCAGTACCTGTACAC	AGG	3,127676559,127676579,+
ABTB1	GAGCACGTGAGTGAAGACGT	CGG	3,127677796,127677815,-
ABTB1	TGACTACTTCCGAGCCCTGC	TGG	3,127677695,127677715,+
ABTB2	TGCGTACTCGTGGATGCGCA	CGG	11,34356902,34356922,+
ABTB2	TCTTCGGCGCAGCAGCACCG	CGG	11,34357434,34357453,-
ABTB2	AACGAGGAGCTGGTGACCGA	GGG	11,34160942,34160961,-
ABTB2	ACTGTTTCAGTTCCTTCCGG	AGG	11,34171043,34171062,-
ACAA1	GATTCGGGCCATGATTGCCC	CGG	3,38133965,38133985,+
ACAA1	TATCCGCCCCAGCACCACCA	TGG	3,38126566,38126585,-
ACAA1	ATTCACGTCCTTGAGAACCG	CGG	3,38136625,38136645,+
ACAA1	CACCCCCGACGAGCTTCTCT	CGG	3,38136660,38136679,-
ACAA2	CAAGCTTGGATCAGATATCA	AGG	18,49795766,49795785,-
ACAA2	CTTACCAATACCCATGATAG	AGG	18,49791464,49791484,+
ACAA2	AAGGCCTCCGTAAGCTCCAA	AGG	18,49802800,49802820,+
ACAA2	ACGCCCTTTGGAGCTTACGG	AGG	18,49802807,49802826,-
ACACA	GAAGACCTTAAAGCCAATGC	AGG	17,37283268,37283287,-
ACACA	TGGCTTGCACCTAGTAAAGC	AGG	17,37284938,37284957,-
ACACA	AAAGCAGGTCAACTATGAGG	TGG	17,37200155,37200174,-
ACACA	AAGCCCTTCGAACATACACC	TGG	17,37221823,37221843,+
ACACB	CCGTGGAGCCACATACCGGG	TGG	12,109201697,109201716,-
ACACB	CCTGCACAGAGACTTTACCG	TGG	12,109166917,109166937,+
ACACB	AGCAAACCTCATCCCGAGCC	AGG	12,109139518,109139538,+
ACACB	AGGCGACTTTAGGACTACCG	TGG	12,109191648,109191668,+
ACAD10	GTACAGAATCGTATCCCTTC	TGG	12,111702169,111702189,+
ACAD10	TGCTCTCATAAATCTCATCC	AGG	12,111702236,111702255,-
ACAD10	AAATGAGTCCACAGGCACGG	AGG	12,111705747,111705766,-
ACAD10	AAGCACAGCTTGTAGATCCT	AGG	12,111709567,111709586,-
ACAD11	TCACGGAAGATTCGACCCTA	TGG	3,132642116,132642136,+
ACAD11	CTAACTGTACCTCTTTAGGG	TGG	3,132639481,132639501,+
ACAD11	ACTTGCTGTCGAACTTGTGC	TGG	3,132659681,132659701,+
ACAD11	GAAGGATATGGTATAGGTGC	TGG	3,132641990,132642009,-
ACAD8	GACGAGGACCCGGAGACCGC	CGG	11,134253652,134253671,-
ACAD8	GAGCTGCGGCGGCTATGCTG	TGG	11,134253586,134253606,+
ACAD8	TCCGAAGCTATCAATCATCC	AGG	11,134258525,134258544,-
ACAD8	ACGAGGACCCGGAGACCGCC	GGG	11,134253651,134253670,-
ACAD9	TCTTTGGCGAAAGCTCGTAC	AGG	3,128879796,128879815,-
ACAD9	AATAGCCTGGTGCGCTGCCA	GGG	3,128895387,128895406,-
ACAD9	CAATCAGTTCTTGGGACCCG	TGG	3,128884702,128884722,+
ACAD9	CAGGTCTGGATTACTAATGG	AGG	3,128899283,128899303,+
ACADL	TTCTAGACGTTCTTCCCCTC	CGG	2,210220768,210220788,+
ACADL	GCATCTTGGTGGAATTGGAG	GGG	2,210218001,210218020,-
ACADL	ATGGCCGCACGCCTTCTCCG	AGG	2,210225243,210225262,-
ACADL	AAGATGTTCTCATTCCGGAG	GGG	2,210220785,210220804,-
ACADM	TGAAGCTACCAAGTATGCCC	TGG	1,75750491,75750511,+
ACADM	CAGCGATGTTCAGATACTAG	AGG	1,75749433,75749453,+
ACADM	GATGCTGTGCAGATACTTGG	AGG	1,75761286,75761306,+
ACADM	GATACCCCAGGAATTCAGAT	TGG	1,75745884,75745904,+
ACADS	CCTGGCCTACGCCATCGCCA	TGG	12,120737059,120737079,+
ACADS	TGGCGTAGGCCAGGTAATCG	AGG	12,120737053,120737072,-
ACADS	GGCCTACGCCATCGCCATGG	AGG	12,120737062,120737082,+
ACADS	TGCTTTGCCCTCAGCGAACC	AGG	12,120737445,120737465,+
ACADSB	ATCCACTGTGCTCGTGATAG	AGG	10,123040518,123040538,+
ACADSB	AGTGAGCTGAGGCAAATAGG	TGG	10,123040643,123040662,-
ACADSB	TTAGTAGATCGTGATACTCC	GGG	10,123043069,123043089,+
ACADSB	CTACACCAAAGATTACCCTG	TGG	10,123053110,123053130,+
ACADVL	ACCTCGAAGAAACGGGACAC	AGG	17,7220812,7220831,-
ACADVL	TGTCTAACCGAGCCCTCAAG	CGG	17,7221971,7221991,+
ACADVL	GGAATCTAAGTCCTTTGCTG	TGG	17,7220602,7220622,+
ACADVL	CTTCCCTTACCGGACGGGTA	TGG	17,7220666,7220685,-
ACAN	CCCCAGAGTCATTGGAGCGC	AGG	15,88838960,88838979,-
ACAN	GCGGGTCAACAGTGCCTATC	AGG	15,88838873,88838893,+
ACAN	GCTACACCCTCGACTTTGAC	AGG	15,88840044,88840064,+
ACAN	GAACTATGACCACTTTACTC	TGG	15,88836201,88836221,+
ACAP1	AAATGCCGACAACGAAGGCG	CGG	17,7342006,7342025,-
ACAP1	CGTGAGCCTGAACCACAAGC	TGG	17,7342294,7342314,+
ACAP1	AGTTCACACTTACCGGAAAC	GGG	17,7336780,7336799,-
ACAP1	CCCTCCGCATACCGCCATCA	TGG	17,7342059,7342078,-
ACAP2	CATTACTAGAATACTGAGCC	AGG	3,195381916,195381936,+
ACAP2	GCGACGATTCTGCTTTGAGG	TGG	3,195307238,195307257,-
ACAP2	AGCCCTCGATTATGTGCTTC	AGG	3,195342472,195342491,-
ACAP2	AGATTCCGAAAAGCTGCGCC	AGG	3,195306578,195306597,-
ACAP3	TTTGACGTGGACGCGCCCAG	TGG	1,1298629,1298648,-
ACAP3	CGAGGTGGAGGAAGCCACCG	GGG	1,1300567,1300586,-
ACAP3	AAGAGCGAGTCCAGCTCGTC	GGG	1,1295487,1295507,+
ACAP3	ACTGTCAGGGCTCTCGCGGT	AGG	1,1297833,1297853,+
ACAT1	AATGCCAGTACACTGAATGA	TGG	11,108142453,108142473,+
ACAT1	TGCTCCATCATTCAGTGTAC	TGG	11,108142460,108142479,-
ACAT1	AAGTCTTATGTGTGGACATC	AGG	11,108135220,108135240,+
ACAT1	AGGAATGAAAGCCATCATGA	TGG	11,108135190,108135210,+
ACAT2	TCATATGGGTATTACAGGTA	AGG	6,159768611,159768631,+
ACAT2	GCAAGTGAGTAGAGAAGATC	AGG	6,159775191,159775211,+
ACAT2	ACTGACAGTATACTCTGTGA	TGG	6,159768564,159768584,+
ACAT2	ACTTGGATTAAACCCAGAGA	AGG	6,159778258,159778278,+
ACBD3	AGAGGAAAGGCTTCGACGGG	AGG	1,226161585,226161604,-
ACBD3	CATGTCTAAAGAGGATGCCA	TGG	1,226164885,226164904,-
ACBD3	GAGCTTGACAAACTCCACCA	TGG	1,226164865,226164885,+
ACBD3	AAGGCTTCGACGGGAGGAAG	AGG	1,226161579,226161598,-
ACBD3-AS1	CAACAGGAAGTAGTAGTGGC	TGG	1,226154798,226154817,-
ACBD3-AS1	GTCTTATTTGCTAGCCTTCC	TGG	1,226154868,226154887,-
ACBD3-AS1	TTGAGCATAGCACTTTGGTA	GGG	1,226154926,226154945,-
ACBD4	CAGCCTCACCGTTCTTGGGC	AGG	17,45136221,45136240,-
ACBD4	TCAGGGATCACCTGGTACAG	GGG	17,45137078,45137097,-
ACBD4	TCACCACTTATATCGTCCAA	TGG	17,45136604,45136623,-
ACBD4	TCGGCATGTCAGGGATCACC	TGG	17,45137086,45137105,-
ACBD5	AGGAGTTCTGATATAACCTC	AGG	10,27223339,27223358,-
ACBD5	TAGGGATGCTTGGAGTTCAC	TGG	10,27231803,27231822,-
ACBD5	AGGATGCAACACTTGAGCGA	AGG	10,27208420,27208439,-
ACBD5	GAAGATGGCAGGAATAACAG	CGG	10,27210881,27210900,-
ACBD6	CCCCCATAGCCCTGAGATCG	AGG	1,180502157,180502176,-
ACBD6	GCCATCACCGGCGACAGCGG	TGG	1,180502219,180502238,-
ACBD6	GCTTCATCATTCCTGCCCGC	GGG	1,180502243,180502262,-
ACBD6	AAACAGCTCGGCCAGGCAAC	TGG	1,180502128,180502148,+
ACBD7	CCCGCGCCCCGGGTACCTGC	AGG	10,15088700,15088720,+
ACBD7	TATCTTTCTAGGGTTGTCGA	CGG	10,15078594,15078613,-
ACBD7	GAGGTTCCATGCTTCCCATT	TGG	10,15078697,15078717,+
ACBD7	GGAGAACTGAAAGAACTCTA	TGG	10,15078963,15078982,-
ACCS	GACTTACCCGCCAGGACAGC	AGG	11,44071302,44071321,-
ACCS	GGCTCTTGCAGTAGAAAGAC	AGG	11,44074638,44074657,-
ACCS	ACTTGGCCACTTCCTCCCGG	AGG	11,44074614,44074633,-
ACCS	CTGTGTACAGCGTGCCAAAG	CGG	11,44081201,44081220,-
ACCSL	GAGCCCACTGACTTACCGCC	TGG	11,44051715,44051734,-
ACCSL	ACCGGGCCACTTCTTCCCGC	AGG	11,44051337,44051356,-
ACCSL	CTCAACCTTTGCATACAGGC	GGG	11,44052712,44052731,-
ACCSL	GCAGTTGACACAGCTTGTGC	TGG	11,44056294,44056313,-
ACD	CCCCTGATACGTCCGACGTC	GGG	16,67659982,67660001,-
ACD	GACCCACAGTGTCCGATGCC	TGG	16,67659936,67659955,-
ACD	TGTCCGATGCCTGGTGACGC	GGG	16,67659927,67659946,-
ACD	AGAAGGAGTTCGGCTTCCGC	GGG	16,67659770,67659789,-
ACE	CAGGTCCTCCAAGTTCACGG	TGG	17,63493452,63493471,-
ACE	GCCATCACATTCGTCAGATC	TGG	17,63488646,63488665,-
ACE	CTTTATGATCCGCTTGATAG	TGG	17,63486644,63486663,-
ACE	GCAGTACAAAGACTTACCTG	TGG	17,63493513,63493533,+
ACE2	ATGAGCACCATCTACAGTAC	TGG	X,15592281,15592300,-
ACE2	AATTCCATGCTAACGGACCC	AGG	X,15581283,15581302,-
ACE2	GATGGCTATGACTACAGCCG	CGG	X,15589383,15589402,-
ACE2	TACTGATGCAATGGTGGACC	AGG	X,15585476,15585495,-
ACER1	ATATGCTATAGCCACTGCCC	AGG	19,6312191,6312211,+
ACER1	CCAGACAACGTAAATGTAGC	GGG	19,6312403,6312423,+
ACER1	CCCGCTACATTTACGTTGTC	TGG	19,6312406,6312425,-
ACER1	GAGGGCGTAGGCGTTGACCG	TGG	19,6309746,6309766,+
ACER2	CCGAGTTCTACAACACGGTG	CGG	9,19409175,19409195,+
ACER2	GCTTTCATGGATTCAGGGGT	AGG	9,19434930,19434950,+
ACER2	CATCAGTCAAGATCACGTGA	TGG	9,19450616,19450636,+
ACER2	GGGCTTACCACATGCAGTGC	AGG	9,19446406,19446425,-
ACER3	TAACCCAGTCCTCTAAGCCA	TGG	11,77015025,77015044,-
ACER3	GGATGTGAAGATAGGAACCA	AGG	11,77016752,77016771,-
ACER3	CCACACAATTTCATGCATGG	TGG	11,77016712,77016732,+
ACER3	GTGGTAATACCTATGATAGG	TGG	11,77016696,77016715,-
ACHE	AAAGACGTAGGCGTAGACCC	GGG	7,100892503,100892523,+
ACHE	CCCAGCGACTGATGCGATAC	TGG	7,100892356,100892375,-
ACHE	GAAGCGGTTCCAGAAGGCGC	AGG	7,100891193,100891213,+
ACHE	ACCGTGCTTCCACGCTCTCC	TGG	7,100892479,100892498,-
ACIN1	AATATGCCGGACAGTCACTC	AGG	14,23064106,23064125,-
ACIN1	AGCCTGGTCGGAAACGACGC	TGG	14,23064420,23064439,-
ACIN1	ACAGAGCGTAATGGCGATGA	TGG	14,23064150,23064169,-
ACIN1	AGCGTCGTTTCCGACCAGGC	TGG	14,23064419,23064439,+
ACKR1	CATACCAGACACAGTAGCCC	AGG	1,159205831,159205850,-
ACKR1	GAGTCCACCAGAAGCACCAC	TGG	1,159206001,159206020,-
ACKR1	GAGAAGACCATCCTTCAGGG	AGG	1,159206401,159206420,-
ACKR1	GTATGGCTCAGCCTTTGCCC	AGG	1,159205846,159205866,+
ACKR2	GAAGAAGGAGGTTCCCGCTG	AGG	3,42864684,42864703,-
ACKR2	GCTGAGCATGAACGATCTCC	AGG	3,42864933,42864952,-
ACKR2	GAAGACCCAATGCCAGGCCA	CGG	3,42864818,42864837,-
ACKR2	ACGCAGATTTCGGCGGGCAT	GGG	3,42865088,42865108,+
ACKR3	ACTGGACGCCGAGATGGCTC	TGG	2,236581174,236581193,-
ACKR3	CATCTCGGCGTCCAGTGACC	AGG	2,236581178,236581198,+
ACKR3	GGATGGTGAGGACAACCCAC	AGG	2,236580737,236580756,-
ACKR3	CATGATTGCCAACTCCGTGG	TGG	2,236580638,236580658,+
ACKR4	ACTAAAGTCCCCAGCCAATC	AGG	3,132600820,132600840,+
ACKR4	TGCCATCTAGATTGGAGCCA	TGG	3,132600378,132600398,+
ACKR4	CTAGATTGGAGCCATGGCTT	TGG	3,132600384,132600404,+
ACKR4	GTGCGATGCTTTCTGTGACT	TGG	3,132601254,132601273,-
ACLY	ACCTACCGATGTGCTCCCGC	TGG	17,41898624,41898644,+
ACLY	AACTTCCTCCTCAACGCCAG	CGG	17,41898643,41898662,-
ACLY	GAGAGCAATTCGAGATTACC	AGG	17,41901785,41901804,-
ACLY	GATATGCCTCCCGCCCGAAG	GGG	17,41907446,41907466,+
ACMSD	GGGGTAGCTCACAACGGTGC	TGG	2,134863449,134863468,-
ACMSD	GAAAGAGCTGGGCTTTCCCG	GGG	2,134863543,134863563,+
ACMSD	CAAGGTCGTTGTTTAAAAGC	TGG	2,134863426,134863445,-
ACMSD	CACAGGTTTAAAGTGTCCTC	AGG	2,134863403,134863422,-
ACO1	AGAGTGGTATTTGATCAGGA	TGG	9,32418411,32418431,+
ACO1	AATCGTAGCTCGGTCAGCAA	TGG	9,32420925,32420944,-
ACO1	AGAAGAACTCTGATCGAAAA	TGG	9,32407271,32407290,-
ACO1	ATGACACGAGCAGGCTTAAA	TGG	9,32407394,32407413,-
ACO2	AACATTGTTCGCAAACGGTA	AGG	22,41499845,41499865,+
ACO2	AGCGAGGCAAGTCGTACCTG	CGG	22,41507864,41507884,+
ACO2	CACATAGCCGTCCCGCTCAA	TGG	22,41522970,41522989,-
ACO2	TCCTGCATGGCCACACGGTC	CGG	22,41507896,41507915,-
ACOD1	CCGATTACTGCATTTCGCCA	AGG	13,76955479,76955499,+
ACOD1	GACAAAGTGCCGAGAAGCTC	TGG	13,76957081,76957101,+
ACOD1	GGTGTCCCACTTTCAAGCCA	TGG	13,76952520,76952539,-
ACOD1	ACACTTCCGTAGTGGTTCCC	AGG	13,76952604,76952623,-
ACOT1	GGTCTCGCCCTTGTAGCGTA	AGG	14,73543182,73543201,-
ACOT1	CGCTACCGCGCCGACACCCT	TGG	14,73537571,73537591,+
ACOT1	CTCCAGGTCCAGCTCGCCAA	GGG	14,73537590,73537609,-
ACOT1	ACCCGGCACAGCAGCCGCCC	GGG	14,73537769,73537788,-
ACOT11	CACGGCTTGCCTGTCCGGTA	AGG	1,54584845,54584865,+
ACOT11	AGTGCCATGGCAGACGGCGA	GGG	1,54584717,54584737,+
ACOT11	CTTACCGGACAGGCAAGCCG	TGG	1,54584847,54584866,-
ACOT11	AACGTGGTGAGCTGAGCGTC	GGG	1,54584799,54584819,+
ACOT12	TTGGCTCATGACCACCTCGC	CGG	5,81394075,81394095,+
ACOT12	AAACTGTATGTCATCCACTG	AGG	5,81385770,81385790,+
ACOT12	GGAAGGAGCGGTTTCCACAA	GGG	5,81347891,81347910,-
ACOT12	CAGTTCAATGCTCTGAACGG	AGG	5,81347862,81347882,+
ACOT13	GCTCTGCTATGCACGGAAAG	GGG	6,24698011,24698031,+
ACOT13	GTGGAGAGTGCCTATTGCAT	TGG	6,24697949,24697968,-
ACOT13	GCAATAGGCACTCTCCACGG	CGG	6,24697951,24697971,+
ACOT13	CTTGTTGGTCAGATCCACAG	AGG	6,24701541,24701560,-
ACOT2	GAGCGTCCCGGCTGTACCAA	TGG	14,73569325,73569345,+
ACOT2	AGAGTTCGGCGCAGTTCCTG	GGG	14,73569355,73569375,+
ACOT2	AAGAGTTCGGCGCAGTTCCT	GGG	14,73569354,73569374,+
ACOT2	CTGCTGTCCTTCGAGCGTCC	CGG	14,73569313,73569333,+
ACOT4	TGAAGATCTCCCCAATAACA	TGG	14,73593822,73593842,+
ACOT4	TAGGACCTGGACCCTTCCCA	GGG	14,73593698,73593718,+
ACOT4	AGTGGCGCTCGTGCTGCGCC	TGG	14,73592324,73592343,-
ACOT4	ATAAGGAATGCTCTCGTAGG	AGG	14,73595270,73595290,+
ACOT6	TGTTCCATTGGAAAAGGCGC	AGG	14,73619496,73619516,+
ACOT6	CCTAAACTTGTCGATGATCT	AGG	14,73619389,73619409,+
ACOT6	GCGTGCACAGAAGCTCTAGA	AGG	14,73619680,73619699,-
ACOT6	CCTAGATCATCGACAAGTTT	AGG	14,73619392,73619411,-
ACOT7	GCGGCCACACAGCGCTCCTG	TGG	1,6339572,6339592,+
ACOT7	CGGTGCGCTCGACACGAGCC	AGG	1,6339549,6339569,+
ACOT7	GCATTGCAACAGCCAGAACG	GGG	1,6349750,6349769,-
ACOT7	TTTCTCGCAGTATTCCCGGC	AGG	1,6327403,6327422,-
ACOT8	CAAGTGGAGCGGACACGAAC	AGG	20,45848629,45848648,-
ACOT8	CCCGAACAAAGTAGCAGTGC	AGG	20,45855161,45855181,+
ACOT8	GCTGCCAGTACTGTACCAAG	TGG	20,45848645,45848664,-
ACOT8	AAGTGGAGCGGACACGAACA	GGG	20,45848628,45848647,-
ACOT9	GGTGGTCCTCTCCTCAGCGC	TGG	X,23706662,23706682,+
ACOT9	GAAGAGGAGCTCTTTAGACA	AGG	X,23707884,23707903,-
ACOT9	CAGTAACGACGTGGAGCTGA	AGG	X,23706695,23706715,+
ACOT9	GAAGGCATATGAACTTGCGT	GGG	X,23705530,23705549,-
ACOX1	TGACAGCCACCTCATAACGC	TGG	17,75978609,75978629,+
ACOX1	TTCACGAATAGGTACGATAA	AGG	17,75955852,75955872,+
ACOX1	AGCGCTGTATCGGATGGCAA	TGG	17,75953479,75953499,+
ACOX1	CACGTATGACCCTGAAACCC	AGG	17,75957515,75957534,-
ACOX2	GTTATAAGGCTGCCATGCGG	AGG	3,58534436,58534455,-
ACOX2	CCGGTTGATAGCTCGGCGCC	TGG	3,58534402,58534421,-
ACOX2	GTATATGCAGTCCTTTGACG	TGG	3,58535009,58535028,-
ACOX2	AGGCGCTCACCTTAGCAGCC	TGG	3,58522485,58522505,+
ACOX3	CAAGACAGCCACTCACGCGG	TGG	4,8410276,8410295,-
ACOX3	CAGCTCGCGATACTTCTCCA	AGG	4,8415912,8415932,+
ACOX3	GCTCTGACCGAATTAAGCCA	CGG	4,8414346,8414365,-
ACOX3	ATGTCGCCAACCATCACTCC	AGG	4,8405990,8406010,+
ACOXL	TCAGAGAGTGAAGTTTGCCA	TGG	2,110768406,110768426,+
ACOXL	GATGTTTGCAATGACCGAGA	GGG	2,110794092,110794112,+
ACOXL	GGACAGGAACGATGAAACAG	TGG	2,110799020,110799039,-
ACOXL	ACTGTTTCATCGTTCCTGTC	CGG	2,110799019,110799039,+
ACOXL-AS1	TAGTGTCTCCCTAGCTGGGG	AGG	2,111099502,111099522,+
ACOXL-AS1	CAGTATCATGTATTGAATCC	TGG	2,111098549,111098569,+
ACOXL-AS1	AGCTTAACCCACCTCCATTT	GGG	2,111099053,111099072,-
ACOXL-AS1	GTCCTAGTGTCTCCCTAGCT	GGG	2,111099498,111099518,+
ACP1	AGTCCAAGGACGGTACCTGC	CGG	2,272146,272165,-
ACP1	ATTCTCTGAGATGTTTTGAT	CGG	2,271919,271938,-
ACP1	GCGCGGGAAGATGGCGGAAC	AGG	2,264954,264974,+
ACP1	CCTGAAAACTGCTTCTGCAA	TGG	2,271886,271905,-
ACP2	TAGATTACAACGGTGATGGC	GGG	11,47248784,47248803,-
ACP2	GTTGAAGCGCTGCATCCCGT	TGG	11,47245738,47245758,+
ACP2	GCCGTGATAGCGCTGCCGCA	GGG	11,47247670,47247690,+
ACP2	GCTTCAACCCGAACATCTCG	TGG	11,47245726,47245745,-
ACP4	ACCCCTGGTGTTCGTGGCTC	TGG	19,50790503,50790523,+
ACP4	GAACTTCACGGGACTGTCGC	TGG	19,50792261,50792281,+
ACP4	ACACCAGGGGTCCTTCTGGC	AGG	19,50790494,50790513,-
ACP4	ACGAACACCAGGGGTCCTTC	TGG	19,50790498,50790517,-
ACP5	GCTCAAGAAACAGCTGGCGG	CGG	19,11576397,11576416,-
ACP5	GCTCCCTTCGCAAAGTGCCC	TGG	19,11576795,11576814,-
ACP5	GTTTCCGGCTAGCACGTACC	AGG	19,11576774,11576794,+
ACP5	ACTCTAAGATCTCCAAGCGC	TGG	19,11576717,11576736,-
ACP6	GATGATCGAACAGAGAGCTG	TGG	1,147652485,147652504,-
ACP6	CATTTGCTGCATGCCCACCT	TGG	1,147659478,147659498,+
ACP6	CTTCATCCTCCTGGACAACG	TGG	1,147654207,147654226,-
ACP6	GCAGCTCTATTACCACGGGA	AGG	1,147648247,147648266,-
ACP7	GGTGTATGTAGAGCTTCCGC	CGG	19,39098599,39098618,-
ACP7	CAAGTCCATCTGTCTTACCC	AGG	19,39085368,39085388,+
ACP7	GGGCCCTGAAGCGGAACCGA	CGG	19,39098993,39099012,-
ACP7	AATTGCACTTCAGAGCGGGT	TGG	19,39098501,39098520,-
ACPP	AGGGCAGCAAGCCTTAGCCT	TGG	3,132317483,132317503,+
ACPP	ACTTTCAGGATTACATGGCC	AGG	3,132342574,132342594,+
ACPP	AGACCGAAGTGTACTAGCCA	AGG	3,132317533,132317553,+
ACPP	TACTTTCAGGTGTTTCGGCA	TGG	3,132328257,132328277,+
ACR	GTGTGGGCGCTTCATTGGGC	CGG	22,50739870,50739890,+
ACR	GGCGTTATCTTTAGCAACCA	CGG	22,50738284,50738303,-
ACR	ACGATGCGGACACCACCCTG	TGG	22,50739304,50739323,-
ACR	AATGAAGCGCCCACACGAAA	TGG	22,50739866,50739885,-
ACRBP	CACCATCGGGCACTAAGCCG	TGG	12,6646790,6646810,+
ACRBP	AGCAACGGTAGTGAGTGAAC	TGG	12,6646505,6646525,+
ACRBP	AGAGGGTCTCACCTGTGAAG	TGG	12,6645207,6645227,+
ACRBP	CACAGCCTTTCGTGGCAAGC	CGG	12,6640130,6640150,+
ACRV1	TCAAAGGCTGTTCTCCGGAG	AGG	11,125677958,125677978,+
ACRV1	CCTTTGAGTGAGCTTGAGTC	AGG	11,125677945,125677964,-
ACRV1	TATCTGCTTGGATCTGCCAG	AGG	11,125680730,125680749,-
ACRV1	ACTTCAGTTCAGCAACTTCC	AGG	11,125678230,125678249,-
ACSBG1	ATGCCACGCAATTCTGGAGC	TGG	15,78234481,78234500,-
ACSBG1	CAGATCTACGACCTGTGGAC	AGG	15,78182020,78182039,-
ACSBG1	CCTACAACTACCGGCTGTAC	AGG	15,78179551,78179570,-
ACSBG1	CTGTCCACAGGTCGTAGATC	TGG	15,78182018,78182038,+
ACSBG2	CTGGGTAGGGGTTTACCGAA	AGG	19,6156547,6156566,-
ACSBG2	AGGGACCACAGGCATACCCA	AGG	19,6165969,6165989,+
ACSBG2	AAGTATCCCTGACACCCAAC	TGG	19,6165891,6165911,+
ACSBG2	GCAGGTCATCGAGAGCCAGA	AGG	19,6165915,6165935,+
ACSF2	ACATCCAGTTCACCTCGGTA	GGG	17,50462568,50462588,+
ACSF2	CAAGATCGTGGGCCGCTCTA	AGG	17,50473697,50473717,+
ACSF2	TCTGACCACAGTCATCTCGG	TGG	17,50462428,50462448,+
ACSF2	CATCTACCCCGCAGAGCTCG	AGG	17,50473745,50473765,+
ACSF3	AAACTGCACGCAAGAAATCC	TGG	16,89112210,89112229,-
ACSF3	CCAGTATTCTCGAAACACGG	AGG	16,89133187,89133206,-
ACSF3	CGGTATGGCATGACCGAGAT	CGG	16,89114420,89114440,+
ACSF3	GGAGTTCCGGATATGACATG	GGG	16,89145951,89145971,+
ACSL1	TTCTCTTCTAATTAAGGACC	TGG	4,184773871,184773890,-
ACSL1	AGTCACCAGCATGAAGGCGA	TGG	4,184776488,184776507,-
ACSL1	GGAAGATCAGCCGGTCCCAC	AGG	4,184766632,184766652,+
ACSL1	GGATGCCTACGGCAGTGAAC	TGG	4,184776539,184776558,-
ACSL3	CAACAGTGATGATGTGCCGC	AGG	2,222919089,222919108,-
ACSL3	AGCTATCATCCACTCGGCCC	TGG	2,222916445,222916464,-
ACSL3	ATGTACACAAGTGGATCCAC	AGG	2,222921326,222921346,+
ACSL3	CTTTCTCACGGATGCCGCAT	TGG	2,222922777,222922797,+
ACSL4	GGAACAGCAGCCATAAGTGT	GGG	X,109674402,109674422,+
ACSL4	GGTTCTACTGGCCGACCTAA	GGG	X,109678336,109678355,-
ACSL4	TCTGTAAACATCCATCGGGA	TGG	X,109663216,109663236,+
ACSL4	TGCAATCATCCATTCGGCCC	TGG	X,109682749,109682769,+
ACSL5	CAGATGGCTATCTTACAAAC	AGG	10,112404553,112404573,+
ACSL5	AGCGTCATCTGCTTCACCAG	TGG	10,112410604,112410624,+
ACSL5	CAGACACAGCGAGTCCTCTT	TGG	10,112398989,112399008,-
ACSL5	CAGGATGCAGATCAACGCCG	GGG	10,112394989,112395008,-
ACSL6	ATAGAGCGGGACCACCACCA	TGG	5,131988847,131988867,+
ACSL6	ATGTACCAGGTGTTCCGCCG	TGG	5,131990869,131990888,-
ACSL6	CGGCGATCTGTGATTGGGTC	TGG	5,131990932,131990951,-
ACSL6	AGCCTAAGCAGCCTTACCAG	TGG	5,131990117,131990136,-
ACSM1	GAATGACTATGAAGTACCGG	AGG	16,20691049,20691068,-
ACSM1	AGGGTTGTAAGGCCAACCCA	TGG	16,20671543,20671563,+
ACSM1	CAATCCATCCTGAGTCCGAC	AGG	16,20669921,20669941,+
ACSM1	AACGTCTTCACACAGACCTG	TGG	16,20685278,20685297,-
ACSM2A	ACAGAACTGCGTCACTGTAG	GGG	16,20475667,20475687,+
ACSM2A	TAGCAACATCCGGTAAACAA	TGG	16,20475404,20475423,-
ACSM2A	CTACAGAACTGCGTCACTGT	AGG	16,20475665,20475685,+
ACSM2A	CTTAGATGTCTCACTGCGCA	CGG	16,20486668,20486687,-
ACSM2B	CATCTACAGAACTGCCTCGC	TGG	16,20548152,20548171,-
ACSM2B	AGGTTGGATACTGAACATCT	TGG	16,20552229,20552248,-
ACSM2B	ACAGGCTCCCGAGAGGATGT	TGG	16,20559321,20559341,+
ACSM2B	GGAAAAGCCCGTGCGCAGTG	AGG	16,20537258,20537277,-
ACSM3	CGGATATCCACTTGTTCCAC	TGG	16,20780781,20780800,-
ACSM3	GATGCAACAGCGTCTACTGC	TGG	16,20777479,20777498,-
ACSM3	GGAATACCTCAGATACGGGC	TGG	16,20781008,20781028,+
ACSM3	AATGTGGCCTGTCTGCGAAC	AGG	16,20776027,20776047,+
ACSM4	AATGTAGCTTGCATACGAAC	AGG	12,7306721,7306741,+
ACSM4	AATACAATGGACTCCACCGC	TGG	12,7310645,7310664,-
ACSM4	GGTGATCTTTGTGTAAGCGC	CGG	12,7304393,7304412,-
ACSM4	ACCTCTCCGCGGATTTGATC	TGG	12,7324580,7324599,-
ACSM5	AGTGTGGCTTGCATGCGGAC	AGG	16,20418247,20418267,+
ACSM5	AATGTGCTGGGGGGTGCATG	CGG	16,20418163,20418183,+
ACSM5	TGTGCCATTGACCCACCAGA	AGG	16,20418086,20418105,-
ACSM5	GCACAGGAGCAGAGATCAAG	TGG	16,20418101,20418121,+
ACSM6	AAGTTCCCAAGACAGCGCTC	AGG	10,95211949,95211968,-
ACSM6	GAAACTCCGGACCAAGGAGA	AGG	10,95194507,95194526,-
ACSM6	TGCCTCACCCAAGCGCACAC	AGG	10,95202183,95202202,-
ACSM6	TTTGGCACTAACCTTCCAGA	GGG	10,95202012,95202031,-
ACSS1	AAGAGGCATGGAGTCCACCG	TGG	20,25030898,25030917,-
ACSS1	GACGGGGCTTACCGAACTGA	GGG	20,25012902,25012921,-
ACSS1	GGCGGCTATTACCAGATCAC	AGG	20,25012881,25012900,-
ACSS1	GGGAGCACCGGAATGCCCAA	GGG	20,25022994,25023013,-
ACSS2	CAGCAATGTTCTCCGAAAAC	AGG	20,34913164,34913184,+
ACSS2	CCACAGTAGACATGTCCCCG	AGG	20,34927138,34927157,-
ACSS2	GCTCAGAATGACCATGACCT	CGG	20,34927118,34927138,+
ACSS2	GGAGTGCAAAGCCCCAATGC	GGG	20,34913470,34913489,-
ACSS3	GATACGCTGTCATGCTACAC	TGG	12,81151865,81151885,+
ACSS3	TCCATATACGGACTTCAACC	CGG	12,81151897,81151917,+
ACSS3	AACAACAGCACAGTCTGCCA	CGG	12,81253328,81253347,-
ACSS3	GCAGGTCACAGAATTTCTGC	AGG	12,81233435,81233455,+
ACTA1	GCCGCCCCCGACACCAGGTC	AGG	1,229432983,229433002,-
ACTA1	CAACGTGCCCGCCATGTACG	TGG	1,229432603,229432622,-
ACTA1	CGCGCGCACAGGCATCGTGC	TGG	1,229432422,229432441,-
ACTA1	CGGTGAGATCGCGGCCCGCC	AGG	1,229432320,229432340,+
ACTA2	CCTACCAGTTGTGCGTCCAG	AGG	10,88941779,88941799,+
ACTA2	GCGGAAACGTTCATTTCCGA	TGG	10,88939540,88939560,+
ACTA2	TTGTCTCCCAGGCATCGTGC	TGG	10,88941381,88941400,-
ACTA2	CAGCTGAGCGTGAGATTGTC	CGG	10,88939681,88939700,-
ACTA2-AS1	ATGACGTAGTAGGGCCACCA	GGG	10,88939847,88939867,+
ACTA2-AS1	TGTTGCCTACCGATGAAGGA	TGG	10,88939496,88939516,+
ACTA2-AS1	AATGACGTAGTAGGGCCACC	AGG	10,88939846,88939866,+
ACTA2-AS1	CCTGAGGTGTGGGCTACAAC	AGG	10,88938454,88938474,+
ACTB	TCCTTCCCAGGGCGTGATGG	TGG	7,5529390,5529409,-
ACTB	GCCGCGCTCGTCGTCGACAA	CGG	7,5529622,5529641,-
ACTB	GATAGCAACGTACATGGCTG	GGG	7,5528674,5528694,+
ACTB	CAGTCTCCACTCACCCAGGA	AGG	7,5528266,5528286,+
ACTBL2	GCCTCATGCCATTCTACGCC	TGG	5,57482172,57482191,-
ACTBL2	GGAAGTTCATAGCTCCGTTC	CGG	5,57481976,57481996,+
ACTBL2	GTATCCTATCGAGCATGGAG	TGG	5,57482481,57482500,-
ACTBL2	GGAGGGAGCACCATGTACCC	AGG	5,57481784,57481803,-
ACTC1	GGGAAGTTTACCTGGTGCCG	CGG	15,34794668,34794688,+
ACTC1	GTGCGACAACGGCTCTGGGC	TGG	15,34794756,34794775,-
ACTC1	TCCCCGGGCAGGCATTGTTC	TGG	15,34792560,34792579,-
ACTC1	TGCATACGATCAGCAATACC	AGG	15,34791156,34791176,+
ACTG1	GGAAGAAGAGATCGCCGCGC	TGG	17,81512332,81512351,-
ACTG1	CAACACCTACCCAGGAAGGA	AGG	17,81511177,81511197,+
ACTG1	GTGTCTGGGGCGCCCGACGA	TGG	17,81512234,81512254,+
ACTG1	GATGGAAGGAAACACGGCTC	GGG	17,81512252,81512272,+
ACTG1P17	TGAATGGCCCTGTACTTGAC	TGG	15,82727024,82727044,+
ACTG1P17	ACGTGGTGAAGATCCTCGAG	GGG	15,82726851,82726870,-
ACTG1P17	GGGGATTGTGCGTGACATCC	AGG	15,82726797,82726816,-
ACTG1P17	TACGTGGTGAAGATCCTCGA	GGG	15,82726852,82726871,-
ACTG1P20	CTCAAGTATTAGTGCAAGAA	TGG	1,27324624,27324643,-
ACTG1P20	AGAGTTTAAGTCATAGTGGA	AGG	1,27323929,27323949,+
ACTG1P20	GGGAACATGAACCCTTTGAC	AGG	1,27324589,27324608,-
ACTG1P20	GGGATACTCAGGAAATGTAT	TGG	1,27324347,27324367,+
ACTG1P4	GTGTGCAACCACAGGTGTAG	AGG	1,103569976,103569995,-
ACTG1P4	TCTGGTGGCAACATGTACCC	AGG	1,103570446,103570466,+
ACTG1P4	GTTGCACACTGGCATTGTCA	TGG	1,103569987,103570007,+
ACTG1P4	GTAGTGTCTGATCTCCCGCT	CGG	1,103570163,103570182,-
ACTG2	GCGAGGGCGGCCCACAATGG	AGG	2,73901411,73901430,-
ACTG2	CCACTAGGCATGGAGTCCGC	TGG	2,73916576,73916596,+
ACTG2	GAGGGCGGCCCACAATGGAG	GGG	2,73901409,73901428,-
ACTG2	CAGACTGAGTACTTCCGCTC	TGG	2,73919446,73919465,-
ACTL10	ACATGGCCCGAGTTATCCAG	CGG	20,33668171,33668190,-
ACTL10	CATGGCTAGCACCGCGTTGC	TGG	20,33667496,33667516,+
ACTL10	CCATCCGGCCAGTTTCAGCG	TGG	20,33667799,33667819,+
ACTL10	GACACCGTGGTGCTAGCCGG	CGG	20,33667977,33667997,+
ACTL6A	GTAATAAAGTCTCCAGCAAG	AGG	3,179576636,179576655,-
ACTL6A	TTACTCACAGTGTGTTATCC	AGG	3,179580629,179580649,+
ACTL6A	GGCGATAAAGGCAAACAAGG	CGG	3,179570135,179570155,+
ACTL6A	TCTCAGGAAGCTGTTCGTGA	AGG	3,179576817,179576837,+
ACTL6B	GGCTCCTTCTCAGTCCGCGC	TGG	7,100655830,100655849,-
ACTL6B	ATGACCTCCGCTCCATCCCG	AGG	7,100655443,100655463,+
ACTL6B	AAGCACTCCCAGTCCTCGAC	TGG	7,100655100,100655120,+
ACTL6B	ACTATGAGCGGGGGCGTCTA	CGG	7,100656337,100656356,-
ACTL7A	GTTCCTCGTACTCAAAGCGG	TGG	9,108863575,108863594,-
ACTL7A	CCACAAGATCTCAACAACGG	TGG	9,108862597,108862617,+
ACTL7A	GTAGGCGATGTGCATTGCAG	GGG	9,108862902,108862921,-
ACTL7A	ACAAGAGATGAAGATCGCCC	CGG	9,108862786,108862806,+
ACTL7B	CGTAGCCGCACTTGCAGTAC	TGG	9,108855734,108855754,+
ACTL7B	CTTGCGGGTGTCGCCAGCGT	CGG	9,108855648,108855668,+
ACTL7B	GCTGAAGCACGGCATCGTGG	TGG	9,108855569,108855588,-
ACTL7B	GGAACCGCCGGTCCACACGG	AGG	9,108854775,108854795,+
ACTL8	GAACTCCAGCGTCTTGCCGC	TGG	1,17825923,17825942,-
ACTL8	CACGCCTACGGGCATAGCTG	GGG	1,17823139,17823158,-
ACTL8	GGACCGAAAGAAGATGCTGG	AGG	1,17823334,17823354,+
ACTL8	TCTCCAACACAAATGACCAG	AGG	1,17823250,17823269,-
ACTL9	CCACGACGATGCCGCTGCGC	AGG	19,8698340,8698360,+
ACTL9	CGACTGCGATGCCACGTACA	TGG	19,8698158,8698178,+
ACTL9	GTGGCGCCAGATGAGCTCGG	CGG	19,8698308,8698328,+
ACTL9	ACGACGATGCCGCTGCGCAG	GGG	19,8698342,8698362,+
ACTN1	GGCCTTACCTTCGGCTCCGA	TGG	14,68920997,68921017,+
ACTN1	GGATCAAAGCACAGAAGCCG	AGG	14,68909361,68909381,+
ACTN1	CAAGGTGTTGGCCGTCAACC	AGG	14,68893701,68893720,-
ACTN1	GATCCAAACAGGTGAACGCT	TGG	14,68921116,68921135,-
ACTN1-AS1	GAGCGTTCCCGCCTCGCCGC	AGG	14,68979968,68979988,+
ACTN1-AS1	GAAGAGTTCCTGCGGCGAGG	CGG	14,68979979,68979998,-
ACTN1-AS1	AGATTTACCTAGATCACTCG	GGG	14,68980175,68980194,-
ACTN1-AS1	AAGAGTTCCTGCGGCGAGGC	GGG	14,68979978,68979997,-
ACTN2	AGGCCTCAACGCACGAGACT	TGG	1,236743013,236743033,+
ACTN2	GATCCTGACGAGAGATGCGA	AGG	1,236757553,236757573,+
ACTN2	GCAGATCGCAGCCATCGCGC	AGG	1,236744746,236744766,+
ACTN2	TGTGCTTCCGGCGGTAATCC	CGG	1,236739396,236739415,-
ACTN3	AAGCCGAATCGTAGTCGCGC	TGG	11,66559257,66559276,-
ACTN3	AGGGCCGCAGCCCATACGTC	TGG	11,66560676,66560695,-
ACTN3	GACATCGCCAACGCCTGGCG	GGG	11,66558026,66558046,+
ACTN3	TGACCGCCAGCACATCCGCG	TGG	11,66562011,66562031,+
ACTN4	CAACAATGTGAACAAAGCGC	TGG	19,38701050,38701070,+
ACTN4	CATGGGCGACTACATGGCCC	AGG	19,38647825,38647845,+
ACTN4	GGAGTTGCACCATGCCGTGA	AGG	19,38700603,38700622,-
ACTN4	AGGCTGAAACTGCCGCCAAC	CGG	19,38714466,38714486,+
ACTR10	GCTCCCCAACAATTTAGAAC	TGG	14,58213648,58213667,-
ACTR10	TTATACTGAACAACTCTGAC	AGG	14,58207938,58207957,-
ACTR10	GATCTAACCTGATTGATCCA	AGG	14,58223844,58223863,-
ACTR10	GTTTTAGGTTCAGTTCCGGA	AGG	14,58219686,58219706,+
ACTR1A	GCTTTCAATCCGCTATCCCA	TGG	10,102488241,102488260,-
ACTR1A	ATCATGCGCATCGACATCGC	GGG	10,102484259,102484278,-
ACTR1A	GGTTTAAAGGCGCCTCAGTC	AGG	10,102485699,102485719,+
ACTR1A	AAGCACGTTCGTGTCATGGC	AGG	10,102489105,102489124,-
ACTR1B	CGCTCAACCCGAGTAAGAAC	CGG	2,97658958,97658977,-
ACTR1B	CTGGCAGTACGTCTACTCCA	AGG	2,97659380,97659399,-
ACTR1B	GGTTCGGGGGTGATTAAAGC	TGG	2,97661926,97661945,-
ACTR1B	TACGCAACAGGACGCACGAC	AGG	2,97658622,97658641,-
ACTR2	GCGACAACGGCACCGGGGTA	AGG	2,65227940,65227960,+
ACTR2	GGTGTGCGACAACGGCACCG	GGG	2,65227935,65227955,+
ACTR2	TATAACTAGATATCTTATCA	AGG	2,65253842,65253862,+
ACTR2	TCATTCCAGTTTGTGAAGTG	TGG	2,65239842,65239862,+
ACTR3	AGAACGGACGTTGACCGGTA	CGG	2,113934322,113934342,+
ACTR3	AAGATTGGGACTTAATGGAA	AGG	2,113927369,113927389,+
ACTR3	TAATAGTGGCCAATCCGCCA	TGG	2,113927338,113927358,+
ACTR3	CTGTAAAATAGCCTTACCAC	AGG	2,113934383,113934402,-
ACTR3-AS1	TGAAGATGACTCAGCAAACG	TGG	2,113831399,113831418,-
ACTR3-AS1	AACAGGCCTTCCCGAAGGCT	AGG	2,113831258,113831277,-
ACTR3-AS1	AGTCTAACAGGCCTTCCCGA	AGG	2,113831263,113831282,-
ACTR3-AS1	TTGCTGAGTCATCTTCACAC	TGG	2,113831402,113831422,+
ACTR3B	AGGACATGACTCCAAAGACG	GGG	7,152854531,152854550,-
ACTR3B	CTCGTAGCCCGAGTTCTTTC	AGG	7,152854450,152854470,+
ACTR3B	AGAAGGACTATGAAGAGTAC	GGG	7,152854485,152854505,+
ACTR3B	GGGGTTGTGGCGGCAGATGC	TGG	7,152854512,152854531,-
ACTR3C	GCGGACGCCGCACATCGATG	GGG	7,150284760,150284780,+
ACTR3C	TTCGAATCATTTAACGTTCC	AGG	7,150295273,150295292,-
ACTR3C	ATGATGTGGATCCCCAGAAG	TGG	7,150286471,150286490,-
ACTR3C	CAATGAAATGGAGGTGACAG	AGG	7,150248986,150249006,+
ACTR5	GGGTCGTTCCAAGTCCGCGC	TGG	20,38748589,38748609,+
ACTR5	GAGCGCAGCATCCAGCGCAG	TGG	20,38748745,38748764,-
ACTR5	AACTGCAAGCGCATCAATCT	TGG	20,38752143,38752163,+
ACTR5	AGCGGAAGTCAACCTCGAGG	TGG	20,38755993,38756013,+
ACTR6	TAAACCCGATCCCTAAATCC	TGG	12,100220066,100220085,-
ACTR6	AGCTCCATTATCCAGCACTA	AGG	12,100200861,100200880,-
ACTR6	GGAGCTTACAACGCCAAAAT	CGG	12,100200875,100200895,+
ACTR6	CTGGGGCTCTCAGTGCACAT	AGG	12,100210072,100210092,+
ACTR8	CGCACCTCTTGCAGCGACTC	CGG	3,53881973,53881993,+
ACTR8	GGACAGTTGGCTCCTAAGGG	AGG	3,53879949,53879968,-
ACTR8	CATCGTGCCCGCGCTGGTGC	CGG	3,53881995,53882014,-
ACTR8	GATGTACAGCTCCATCCTAG	TGG	3,53870103,53870122,-
ACTRT1	GAGGGCTCGGTCATAAGTAC	AGG	X,128051871,128051891,+
ACTRT1	AAAGAGCTACGCAAGAGCCG	GGG	X,128051505,128051524,-
ACTRT1	GTCACCAAACTCTGTATGGC	AGG	X,128051655,128051674,-
ACTRT1	TTGCACTACCCCATTGAGCG	TGG	X,128051979,128051998,-
ACTRT2	GAAGCCGGTCATCCAGCCCG	TGG	1,3022612,3022631,-
ACTRT2	CTGCACTCCCCTTTCGAGCG	TGG	1,3021896,3021916,+
ACTRT2	AGCGTGGCCTGATCACAGGG	TGG	1,3021912,3021932,+
ACTRT2	CCGAGAAGGAGCTTTCCCGG	AGG	1,3022365,3022385,+
ACTRT3	CGCAGAGTTCTAGCCCGCCC	TGG	3,169769363,169769383,+
ACTRT3	GAGCCGTTGTCGATCACCAC	CGG	3,169769479,169769499,+
ACTRT3	GGGCGGGCTAGAACTCTGCG	TGG	3,169769363,169769382,-
ACTRT3	GAACCACTGCCAGCTACCGG	TGG	3,169769498,169769517,-
ACVR1	TTGGATCATTCGTGTACATC	AGG	2,157774161,157774180,-
ACVR1	AGAGCAATCATGATAAGCAC	AGG	2,157799446,157799466,+
ACVR1	AAGCCGTGGAGTGCTGCCAA	GGG	2,157780382,157780401,-
ACVR1	ACGGCTTGGCCAGGGGACGG	CGG	2,157780395,157780415,+
ACVR1B	GAACAGGAGGAACACCGGGC	CGG	12,51976392,51976411,-
ACVR1B	GAGCTGGTAGGCATCATCGC	CGG	12,51976370,51976390,+
ACVR1B	AGCCTGAGCACCCGTCCATG	TGG	12,51976338,51976358,+
ACVR1B	CCCCACATGGACGGGTGCTC	AGG	12,51976343,51976362,-
ACVR1C	GCATCAGTCATGCTAACCAA	TGG	2,157587329,157587348,-
ACVR1C	TGCCATAGCGGACTTAGGGT	TGG	2,157542775,157542794,-
ACVR1C	TTTACTGGGAAATAGCCCGG	AGG	2,157541105,157541124,-
ACVR1C	CGAGCTGACATCTATTCTGT	TGG	2,157541133,157541152,-
ACVR2A	AAGTCTGCAGGCGATACCCA	TGG	2,147920317,147920337,+
ACVR2A	ATATGCCAATCCTCTAGCCA	TGG	2,147918516,147918535,-
ACVR2A	ACTTGAGTTGGAACAAGTAC	AGG	2,147899880,147899899,-
ACVR2A	CCACATATTCGTTAAGCAAC	TGG	2,147915291,147915310,-
ACVR2B	ATGGATGTCCACATGACCGT	AGG	3,38478269,38478288,-
ACVR2B	GCGATGCCGGTACATCCAAA	AGG	3,38478239,38478258,-
ACVR2B	CACAGCAGCAGAAGTACACC	TGG	3,38477893,38477912,-
ACVR2B	ACAGCAGCAGAAGTACACCT	GGG	3,38477892,38477911,-
ACVR2B-AS1	CGCGTCCCGGCCCCCATCGC	AGG	3,38454611,38454630,-
ACVR2B-AS1	TCCTAGAGGCGCCCCTGCGA	TGG	3,38454595,38454615,+
ACVR2B-AS1	AAGGTATCTGGTAATAACAC	AGG	3,38452119,38452138,-
ACVR2B-AS1	GCTACACTTAGTGACTCTGA	GGG	3,38454800,38454819,-
ACVRL1	GCGACAGCATGTTGGGGGTA	TGG	12,51913753,51913773,+
ACVRL1	GTAGTGGTTGACGAACTCGG	TGG	12,51913281,51913300,-
ACVRL1	GCATCAGAAGGCCTTTCCTG	GGG	12,51912491,51912510,-
ACVRL1	CCCGCCACACTTCGCCATAG	CGG	12,51914448,51914467,-
ACY1	CCAAGCTCATACTTACACCA	GGG	3,51986657,51986676,-
ACY1	GCGCTGCGCGTGGTGAGCTG	GGG	3,51984043,51984062,-
ACY1	TGGCGGAAGAGCGTCACCGA	TGG	3,51984097,51984116,-
ACY1	GACCAGCAAGGGTCCCGAGG	AGG	3,51984066,51984086,+
ACY3	GATGGAAGCCTATAGACCCG	TGG	11,67644827,67644846,-
ACY3	GGTCATGGTCCACGTAGCGG	CGG	11,67646838,67646858,+
ACY3	GGGGAAGTCCACGACGCCCA	CGG	11,67644807,67644827,+
ACY3	TCAGCCCGCAGCACACCCTG	TGG	11,67645109,67645129,+
ACYP1	ATTGCAAGGTCCCATCTCCA	AGG	14,75053571,75053590,-
ACYP1	AGGAAACACCCTGATATCAG	TGG	14,75063525,75063544,-
ACYP1	CAGGAATGGCTTGAAACAAG	AGG	14,75053537,75053556,-
ACYP1	CTCCAAGGTGCGTCATATGC	AGG	14,75053556,75053575,-
ACYP2	TGGGTGAAGAATACCAGCAA	AGG	2,54138677,54138697,+
ACYP2	CACCGTGACAGGCCAAGTGC	AGG	2,54138700,54138720,+
ACYP2	GCTAGGAAAATAGGAGTGGT	TGG	2,54138653,54138673,+
ACYP2	ACCGTGACAGGCCAAGTGCA	GGG	2,54138701,54138721,+
ADA	GGGACACGGCTACCACACCC	TGG	20,44622881,44622900,-
ADA	AGAGGGCGTGGTGTATGTGG	AGG	20,44626522,44626541,-
ADA	TGTTGAGCGAGTAGTTAGCC	TGG	20,44621112,44621132,+
ADA	GCTCATCTTCAAGTCCACCC	TGG	20,44621082,44621101,-
ADA2	GCTTAACGCCATCCTTGGCG	GGG	22,17188368,17188388,+
ADA2	GTCAAACCCTGCCACCACCG	TGG	22,17189944,17189964,+
ADA2	AAATCATTTATTCGGATCAC	AGG	22,17191684,17191703,-
ADA2	CCACTCCTTGCATGACTACA	AGG	22,17188407,17188426,-
ADAD1	GAGGTTGTAGCTATAGGCAC	AGG	4,122407918,122407938,+
ADAD1	GGGAATTGCAGTGATACCAG	AGG	4,122415383,122415403,+
ADAD1	CAAGTGACAAATTGACCAGA	TGG	4,122412713,122412733,+
ADAD1	GCTAGTTCAGATAAAACAAC	AGG	4,122393614,122393633,-
ADAD2	TTGCTATTCGCAGTGCCCGC	AGG	16,84194494,84194513,-
ADAD2	GAAGGAGATCTACAAGCTGG	TGG	16,84195320,84195340,+
ADAD2	AGGGCGGTCCGGACGTAGGG	AGG	16,84196215,84196234,-
ADAD2	AGTTCCGCGCTCACCGAGAA	GGG	16,84194455,84194474,-
ADAL	AAACTCCAAGCCTTACCCAG	TGG	15,43349041,43349060,-
ADAL	GCGTCAAGTACCTGGAACTA	AGG	15,43340301,43340321,+
ADAL	TTACAGTAGGGTCTCCACTG	AGG	15,43345964,43345983,-
ADAL	CCCAGAAGAGAAAATGCTAC	TGG	15,43340330,43340350,+
ADAM10	AAAATGTGCCACCACGAGTC	TGG	15,58679201,58679221,+
ADAM10	CGTCTAGATTTCCATGCCCA	TGG	15,58717582,58717601,-
ADAM10	TCTGCTCCTCTCCTGGGCGG	CGG	15,58749491,58749510,-
ADAM10	GGATTCATCCAGACTCGTGG	TGG	15,58679212,58679231,-
ADAM11	CCGGCTCATGGTCTACCGAC	GGG	17,44773364,44773384,+
ADAM11	CTCGTTCACACCCCCGCCGT	GGG	17,44774359,44774378,-
ADAM11	GTACGGCAACATGGGGGCGA	TGG	17,44774490,44774510,+
ADAM11	GCAGCGGGGCAGCCTACGTG	GGG	17,44774317,44774337,+
ADAM12	TACCGTGTAATTTCGAGCGA	GGG	10,126155223,126155243,+
ADAM12	TTGGAGTCGAAGCTCTTCAC	TGG	10,126330412,126330432,+
ADAM12	AGTGAAGAGCTTCGACTCCA	AGG	10,126330413,126330432,-
ADAM12	GCAGGGCGCGAGCAGAGCAC	CGG	10,126388067,126388087,+
ADAM15	AGCGCCACATTCGCCGGGTG	AGG	1,155054489,155054509,+
ADAM15	CTGGAGGGTACCACTAGGGG	CGG	1,155062349,155062368,-
ADAM15	TAATTGGGAGATCGTCCTGA	AGG	1,155052737,155052756,-
ADAM15	GAAGCTATACCCTGGAGCAG	GGG	1,155054339,155054359,+
ADAM17	CCAATTCATGAGTTGTAACC	AGG	2,9510100,9510120,+
ADAM17	AACGTTCAGTACTTGATGTC	AGG	2,9536790,9536810,+
ADAM17	CAGCACGAAAGGAACCACGC	TGG	2,9555557,9555577,+
ADAM17	AAAGCGAGTACACTGTAAAA	TGG	2,9536728,9536747,-
ADAM18	GCAGTCTTCCAAGCTCAGTG	AGG	8,39584645,39584664,-
ADAM18	GGAAGACTGCAAGCCCACGA	AGG	8,39584655,39584675,+
ADAM18	CAGATGCATTGCCATTACCA	AGG	8,39609481,39609501,+
ADAM18	TTTCCGAGATGTAGAGTGTA	AGG	8,39606339,39606358,-
ADAM19	ACTCACCTCCAATTTCCGTG	TGG	5,157537906,157537926,+
ADAM19	AGACCAAGAAGCGACCTCGC	AGG	5,157519841,157519860,-
ADAM19	AGGTGTTGGCCCTTGCTGTC	AGG	5,157519959,157519979,+
ADAM19	CCGGCCTCCATACAACATCC	TGG	5,157502859,157502879,+
ADAM1A	TGAAAGGCGATTCTTGCCCC	AGG	12,111899662,111899681,-
ADAM1A	ATCCCTACGCTTGCGGCCCC	TGG	12,111900546,111900565,-
ADAM1A	GTGGCATTTCTACCAGTCCT	GGG	12,111900969,111900989,+
ADAM1A	CTTTGTGTTCTCGAAGGAAC	TGG	12,111900496,111900515,-
ADAM2	GTTTACAGTTATAGTGGCAC	AGG	8,39824852,39824871,-
ADAM2	AAGCCAACTGAAGACTCCAG	GGG	8,39821107,39821127,+
ADAM2	TAACTCATTAGCTTCTCCAG	TGG	8,39788155,39788175,+
ADAM2	TGTACAGACACATTTGGCAA	AGG	8,39766849,39766868,-
ADAM20	CCATCAGCGGTTTGTTGAGC	TGG	14,70524126,70524145,-
ADAM20	ACCCTCCCACACATGATATC	AGG	14,70523066,70523086,+
ADAM20	GTAGCTCGCACACACACCAC	TGG	14,70523673,70523693,+
ADAM20	ATTCAACCGCCTCCATATCC	AGG	14,70523555,70523574,-
ADAM20P1	GTCAGCCACATTCCCGGTGG	AGG	14,70469472,70469491,-
ADAM20P1	CAAACAGTTCTACAGCAACG	TGG	14,70470378,70470398,+
ADAM20P1	CACGTTGCTGTAGAACTGTT	TGG	14,70470380,70470399,-
ADAM20P1	ACGTATGGAAAATTAGTGTA	TGG	14,70469991,70470011,+
ADAM21	CCCAATGACAAGCATAGAAC	AGG	14,70458299,70458319,+
ADAM21	TCCATTGAGAGAAATCGTTC	AGG	14,70458326,70458345,-
ADAM21	TAAGAAGCCCGACAGTAAAC	AGG	14,70459592,70459611,-
ADAM21	CTGAGACCTGCAATATGAAG	GGG	14,70459405,70459425,+
ADAM21P1	CCATGAGTTAGGTCATACGT	TGG	14,70246621,70246640,-
ADAM21P1	GGCCTTAGAGTGCAGTTCAA	TGG	14,70246335,70246355,+
ADAM21P1	ATGGGACCCTAGTGTACATC	AGG	14,70247630,70247649,-
ADAM21P1	CTGCCAGGACACAGATCCGT	AGG	14,70247770,70247789,-
ADAM22	AGGAGAGCACTGTTACTACC	AGG	7,88108177,88108197,+
ADAM22	GAGAATGAATGACGTTCCAA	AGG	7,87978375,87978394,-
ADAM22	TGACGGCAGCACCATGCAGG	CGG	7,87934452,87934472,+
ADAM22	ACTGCGCCTCATCTACCGCT	CGG	7,87935095,87935115,+
ADAM23	GTTTCATTCCAATGCGGAGC	TGG	2,206445305,206445324,-
ADAM23	TGGGAAACCACAGTACTCTA	AGG	2,206530926,206530946,+
ADAM23	AACCGTACCTTAGAGTACTG	TGG	2,206530936,206530955,-
ADAM23	CAGAGGCGTCAAAGACTCCA	AGG	2,206542083,206542103,+
ADAM28	TGTGGTGATCTCCTTTCCAG	TGG	8,24310206,24310225,-
ADAM28	TCATCCACTGCATAAAAGAG	AGG	8,24300034,24300054,+
ADAM28	CCCCATACATCGGGATGGAC	AGG	8,24313435,24313455,+
ADAM28	GAACTTGCTGGAACGACTGT	GGG	8,24326560,24326580,+
ADAM29	ACAATTGCACAACTACGGTG	TGG	4,174976452,174976471,-
ADAM29	GTGGTGCCAGTTATCCTCAC	AGG	4,174975633,174975652,-
ADAM29	CCGACTTCCACTTGCAATAC	AGG	4,174976328,174976347,-
ADAM29	AGGATAACTGGCACCACCAG	AGG	4,174975636,174975656,+
ADAM30	GACACAACCCAAATTGACGA	GGG	1,119894267,119894287,+
ADAM30	TTAAGCACATAACCTAGTCC	TGG	1,119895137,119895157,+
ADAM30	GGATCATCCTTACATACCAA	AGG	1,119896014,119896033,-
ADAM30	CCTGAGAAATGCAATACCCG	GGG	1,119894414,119894433,-
ADAM32	ACACTGTGCACCTTAAACAA	AGG	8,39136696,39136716,+
ADAM32	GCTCACCGGGTCTTGACGCC	AGG	8,39107819,39107838,-
ADAM32	AATTCAACTGCAGATTCCAG	AGG	8,39151419,39151438,-
ADAM32	GAAAGGCTTTCGAGTAGGGT	AGG	8,39233930,39233949,-
ADAM33	AACCCACGAGATCTTTCGGA	TGG	20,3674598,3674617,-
ADAM33	ACCCTGGCGCACCGTCAGCC	TGG	20,3679502,3679521,-
ADAM33	CCTGGAAGTCGCCAACTACG	TGG	20,3674071,3674090,-
ADAM33	CTCCAGGCTGACGGTGCGCC	AGG	20,3679497,3679517,+
ADAM3A	TAGCCACAAGGAGTCCCTTG	GGG	8,39477926,39477945,-
ADAM3A	GTTGCTAGTGATATCCTTTG	TGG	8,39473650,39473669,-
ADAM3A	CCCACTGTGGGTGGGCGCGC	GGG	8,39522975,39522994,-
ADAM3A	TGCAGTTATATCTTCTGTAT	AGG	8,39473496,39473516,+
ADAM3B	CTTTGTGGAAAGATTGTCAC	TGG	16,49518335,49518354,-
ADAM3B	TGGCTTCGAAGTTATCACTT	GGG	16,49517747,49517767,+
ADAM3B	GTGATAACTTCGAAGCCATA	GGG	16,49517745,49517764,-
ADAM3B	GATATTGGCGGCTCACAATC	TGG	16,49518036,49518056,+
ADAM5	AACCGGCTAATATGATTTGT	AGG	8,39375682,39375702,+
ADAM5	GGACACTTAGTACCACCAAC	TGG	8,39393364,39393384,+
ADAM5	TGGAAAATTAGTCTGTACAT	GGG	8,39381515,39381535,+
ADAM5	TTCCATGTGTGGTCCTGATA	TGG	8,39381713,39381733,+
ADAM6	ATTTATGTCATAGCAGACCT	CGG	14,105970560,105970580,+
ADAM6	TTGTACAGCACTCTCCTATA	TGG	14,105970799,105970819,+
ADAM7	CAAGACATACCTTTAACCTG	AGG	8,24441150,24441169,-
ADAM7	GATGACCATTTCTGCGATAC	TGG	8,24476431,24476450,-
ADAM7	GCAAGGAATTTCTTATCCAG	GGG	8,24485300,24485320,+
ADAM7	GGAAAGATCTACTGCACTGG	AGG	8,24493055,24493075,+
ADAM8	GAGGTGACGGAGCAGCCTCG	CGG	10,133273957,133273976,-
ADAM8	AGGCACGGCAACGGACACGG	CGG	10,133272447,133272466,-
ADAM8	CCACTCACCTGTTCTTCCGC	AGG	10,133274150,133274170,+
ADAM8	CCGACCCATACCTGCCCGCG	AGG	10,133273939,133273959,+
ADAM9	TGACTCAGCTACTTCGAGTA	AGG	8,39017397,39017417,+
ADAM9	CACTGACCATCCCAATATAC	AGG	8,39014021,39014041,+
ADAM9	TCGAATTGTGCTAGTTGGAC	TGG	8,39023175,39023195,+
ADAM9	ACAGCAACCACCGGACACGA	AGG	8,38997098,38997117,-
ADAMDEC1	CATTGATCTCTATTTGGTGC	TGG	8,24397711,24397731,+
ADAMDEC1	GAAACATTGTACTCACCCAG	AGG	8,24394093,24394113,+
ADAMDEC1	TGAGAAGCTGAGCATGGTCG	TGG	8,24399019,24399038,-
ADAMDEC1	AAGCCTGGAACTGATTGCGG	AGG	8,24404044,24404064,+
ADAMTS1	AATGCTTTAGACCACTGCCG	TGG	21,26842574,26842594,+
ADAMTS1	AAAGCATTGACGCCATCATG	TGG	21,26841072,26841092,+
ADAMTS1	CATTCGTAATTCAGTTAGCC	TGG	21,26842505,26842524,-
ADAMTS1	CGACATGGGGAACGCGGAGC	GGG	21,26844887,26844906,-
ADAMTS10	AGAAGTTGAAGCCTTCCGCT	AGG	19,8589534,8589554,+
ADAMTS10	AGAGGACACGCCGCCGCCAC	AGG	19,8591983,8592003,+
ADAMTS10	CAGACAGTACTTGCCCCCGA	TGG	19,8591835,8591855,+
ADAMTS10	CCCTTTGGGTCGCGCCCAGA	GGG	19,8592059,8592078,-
ADAMTS12	ACCACCCGCACATCGTTTAC	AGG	5,33751452,33751471,-
ADAMTS12	GAAACCAAGGAGCCAACCTG	TGG	5,33751414,33751433,-
ADAMTS12	GAATCATGCCATGTGCCCAG	AGG	5,33891841,33891860,-
ADAMTS12	ACCCGCACATCGTTTACAGG	AGG	5,33751449,33751468,-
ADAMTS13	AAGTAAGAAGACACGGCCTG	TGG	9,133423124,133423143,-
ADAMTS13	ACCTAGTGATATAGAGGACC	AGG	9,133426044,133426063,-
ADAMTS13	AGGCGGTATGGCGAGGAGTA	TGG	9,133442404,133442424,+
ADAMTS13	CTGGAGCTGCCTCATTACCG	AGG	9,133426273,133426293,+
ADAMTS14	ACATGTGGTGTACCGCCGGG	AGG	10,70702397,70702417,+
ADAMTS14	GCGACACAGAGCGGAAGCGG	CGG	10,70708641,70708661,+
ADAMTS14	AAGTCGCCGGAGCAGACATA	TGG	10,70738868,70738888,+
ADAMTS14	ACACTCCAGTCACCTCCGGG	TGG	10,70674706,70674726,+
ADAMTS15	TTAACGGCCGCCGCTACTAC	TGG	11,130449076,130449096,+
ADAMTS15	AAGAAGAGATTCGACAAGTG	TGG	11,130471300,130471320,+
ADAMTS15	AGCGGCGGCCGTTAATGTCC	GGG	11,130449071,130449090,-
ADAMTS15	AGGGGTTGGCACGGTCGATC	TGG	11,130462183,130462202,-
ADAMTS16	AAGGTGAAGAGACTCAACCT	CGG	5,5146231,5146250,-
ADAMTS16	GAACGTGGAGACCTTGGTGG	TGG	5,5186157,5186177,+
ADAMTS16	AAATCATGCACCATCAGCGG	CGG	5,5146186,5146206,+
ADAMTS16	CCTCCACCCGCGGAGCGGCC	GGG	5,5140726,5140746,+
ADAMTS17	GCTCACCAGCGAGCACACGG	TGG	15,100281317,100281336,-
ADAMTS17	TTACGGGACGTTGTCGTAGC	AGG	15,100262347,100262367,+
ADAMTS17	AAGGTACAGGTCGCGCCCGA	AGG	15,100341206,100341226,+
ADAMTS17	CAGCTCTGCAAGGTTCTAAC	AGG	15,100330890,100330909,-
ADAMTS18	GATAATTCCGGCCAGAGCCG	GGG	16,77367545,77367565,+
ADAMTS18	AAATATCCGGACAAACTACC	AGG	16,77353814,77353833,-
ADAMTS18	ACTTCGACCAGGCGGACCAC	TGG	16,77335822,77335842,+
ADAMTS18	CAGCGGTACCGTGGCTACCC	CGG	16,77367565,77367584,-
ADAMTS19	GCGCACCTCGCGTGAGCTGC	CGG	5,129461260,129461279,-
ADAMTS19	ACAGGTCCCGAGAGAAGGCC	GGG	5,129461537,129461556,-
ADAMTS19	AGCAACACTTCGTCGCCATC	CGG	5,129461508,129461527,-
ADAMTS19	CAACGCCGCGCACCCAGCCC	GGG	5,129461207,129461226,-
ADAMTS19-AS1	GCCCGCCAAGCGTGACTTTG	CGG	5,129459690,129459709,-
ADAMTS19-AS1	CGTACGTTCGCGGTCTCCGC	TGG	5,129460526,129460545,-
ADAMTS19-AS1	CCCGCCAAGCGTGACTTTGC	GGG	5,129459689,129459708,-
ADAMTS19-AS1	CCTGCCGACCCGTACGTTCG	CGG	5,129460536,129460555,-
ADAMTS2	GGCGATACACCACATGCACA	CGG	5,179272958,179272978,+
ADAMTS2	GGGCCGCTTGGTGTCCCACG	TGG	5,179344080,179344099,-
ADAMTS2	CAGTGCGCACGGGCACCGCC	AGG	5,179344107,179344127,+
ADAMTS2	CCCTGGGCGTCAGTGCGCAC	GGG	5,179344097,179344117,+
ADAMTS20	ACGAAGTAGTGATCCCCGAG	CGG	12,43551223,43551242,-
ADAMTS20	GAAAGGATGCATCGGCGGTC	AGG	12,43551063,43551083,+
ADAMTS20	AAGCGATAGTGGGTTCGGAA	CGG	12,43551116,43551136,+
ADAMTS20	ATAGTGGGTTCGGAACGGCA	TGG	12,43551121,43551141,+
ADAMTS3	GAGATATAGAGAGTATGAGC	TGG	4,72548851,72548870,-
ADAMTS3	ATCGGGACCAGTGGTAACGA	TGG	4,72319362,72319382,+
ADAMTS3	ATGGGATCGGTTATATTCCC	AGG	4,72548610,72548630,+
ADAMTS3	CACATTTATATGCACTCCGA	GGG	4,72323049,72323069,+
ADAMTS4	ACACTGCAAGTCCTAGTGGC	TGG	1,161191288,161191307,-
ADAMTS4	AGCCATTCTGTTTACCCGTC	AGG	1,161196558,161196577,-
ADAMTS4	AGGCGTGTTACAATATCGGG	GGG	1,161198158,161198177,-
ADAMTS4	AGTCTCCACTTGCGACACGC	TGG	1,161196272,161196291,-
ADAMTS5	GACCAACTCTACTCCGGCGG	CGG	21,26966140,26966159,-
ADAMTS5	GGACGCGGGGGTTTCGCAGC	TGG	21,26965749,26965769,+
ADAMTS5	GAATTCCTGGATGATGGCCA	TGG	21,26943381,26943400,-
ADAMTS5	GATAGAAGCAGTGGCTCCGG	TGG	21,26965994,26966014,+
ADAMTS6	TCAACGTAGTACAACTAAAG	TGG	5,65470803,65470822,-
ADAMTS6	ACCAGCTAACTATTCCAATA	AGG	5,65471095,65471114,-
ADAMTS6	GATAGATGTCGAGTCTGTGG	AGG	5,65224985,65225004,-
ADAMTS6	GCACTCTCCCCATAGTGACC	AGG	5,65262872,65262892,+
ADAMTS7	CCCCCCGCGTCGACTCGAAC	CGG	15,78800483,78800503,+
ADAMTS7	ACACCCACCTGGTGCGGGTC	CGG	15,78811112,78811132,+
ADAMTS7	CACCCACCTGGTGCGGGTCC	GGG	15,78811113,78811133,+
ADAMTS7	CTACAGTGAAGGCCAGCGGC	AGG	15,78789707,78789727,+
ADAMTS7P1	TATCGTGCACCAGGTTCGCG	TGG	15,82298578,82298598,+
ADAMTS7P1	CCCCAGCGTCCACGCGAACC	TGG	15,82298590,82298609,-
ADAMTS7P1	CAGGCTGGGGCACCGTCCAG	GGG	15,82301044,82301063,-
ADAMTS7P1	ACCAGGTTCGCGTGGACGCT	GGG	15,82298586,82298606,+
ADAMTS8	GGCGCAGACGTCCTGAGCAG	AGG	11,130414677,130414697,+
ADAMTS8	AGCAGGAGCGGAGGCCACCG	GGG	11,130428242,130428262,+
ADAMTS8	AGCCCTTGCCGAAGGCGGAC	AGG	11,130428096,130428116,+
ADAMTS8	ATCGAGCGCCTCGGGGGCTC	CGG	11,130428026,130428045,-
ADAMTS9	GACGTAGCAGCATTAAACAG	CGG	3,64658694,64658713,-
ADAMTS9	ACACGATTTCGTATTCGCTC	AGG	3,64686929,64686949,+
ADAMTS9	CGCTGCGCCTATAAATGATG	TGG	3,64681248,64681268,+
ADAMTS9	CTGGGCTCCCCATCTCGGCC	AGG	3,64687587,64687607,+
ADAMTS9-AS1	TCGCGCATTCGCTCCAACAA	GGG	3,64561414,64561433,-
ADAMTS9-AS1	GTCATCTTCCATACTACCCC	TGG	3,64587687,64587707,+
ADAMTS9-AS1	TAGGTTATTATGGTATTCAT	GGG	3,64589684,64589703,-
ADAMTS9-AS1	AAGAGCTTTCAGATAGCTGC	GGG	3,64583408,64583428,+
ADAMTS9-AS2	GAAGTGAGTTGGTATATTAC	AGG	3,65010804,65010824,+
ADAMTS9-AS2	AGACCAGAAGGGGCTTGGTT	GGG	3,65010464,65010484,+
ADAMTS9-AS2	CTGAGCCCTCAGCGTTTGAA	GGG	3,64799680,64799699,-
ADAMTS9-AS2	CCTTTCCCTTCAAACGCTGA	GGG	3,64799672,64799692,+
ADAMTSL1	GTGTGCCAGGAGTTGCCCGA	CGG	9,18474246,18474265,-
ADAMTSL1	CAGGACCGCACGCTCCGAGG	AGG	9,18504833,18504853,+
ADAMTSL1	TATACTGCCCTCGGACCAGC	CGG	9,18622325,18622344,-
ADAMTSL1	ACCGTCAAGGAAGATAACTG	TGG	9,18622272,18622292,+
ADAMTSL2	GGACGGGAGGAGCTTCCGCG	AGG	9,133539781,133539801,+
ADAMTSL2	AAGCACCCCGTCACAGCCGA	TGG	9,133540881,133540900,-
ADAMTSL2	AAGTCCGCTGACGTGCTAGG	TGG	9,133544531,133544551,+
ADAMTSL2	ACAACGGGCGGACGCACCAG	TGG	9,133539834,133539854,+
ADAMTSL3	GAGAAAGTGCAAACTCGGGA	AGG	15,83704423,83704442,-
ADAMTSL3	GAGGAGCATCATATTCTCTG	CGG	15,83773610,83773630,+
ADAMTSL3	GGTCATCATAGCGATAAGTG	AGG	15,83704486,83704505,-
ADAMTSL3	ACTTACGACTGGGAGTACGC	TGG	15,83913323,83913343,+
ADAMTSL4	TCCTGGCCGCTCGAATCTCC	TGG	1,150553232,150553251,-
ADAMTSL4	GGACATAGAAGCGGAAGCCA	CGG	1,150555468,150555487,-
ADAMTSL4	GATCCAAGCAGAGCTGAGGG	AGG	1,150552575,150552594,-
ADAMTSL4	AGTGCTCCGTGCGGTGCGGC	CGG	1,150558470,150558490,+
ADAMTSL4-AS1	GTATCTGCGCCTTTCCGCTG	GGG	1,150561198,150561218,+
ADAMTSL4-AS1	TGAGGGGTCCATAGCCGACA	AGG	1,150560949,150560968,-
ADAMTSL4-AS1	GGTATCTGCGCCTTTCCGCT	GGG	1,150561197,150561217,+
ADAMTSL4-AS1	GAGCTCTTCCTTGTCGGCTA	TGG	1,150560938,150560958,+
ADAMTSL5	TTCCTGGGGAAGAACCGTGC	TGG	19,1510406,1510425,-
ADAMTSL5	GGCTTACTGGCAACTGGCAG	AGG	19,1510360,1510380,+
ADAMTSL5	GACGAGTCCTTACAAGGCAG	CGG	19,1508429,1508449,+
ADAMTSL5	GCACCCAGAAGACCTACCAG	TGG	19,1510168,1510187,-
ADAP1	CCGGGCCAAGTACGAGCGAC	AGG	7,920009,920028,-
ADAP1	TCAAAAACTGCCCGTTGTCC	CGG	7,905118,905138,+
ADAP1	TTCCCCCACAGGGTACCGTG	AGG	7,905163,905182,-
ADAP1	CCTTCGAGAGCAGTGGATCC	GGG	7,920027,920046,-
ADAP2	CGCTCGCGATCGCCCATGGC	CGG	17,30922011,30922030,-
ADAP2	GCTGCTTAAGGTAACCGAGA	AGG	17,30934174,30934194,+
ADAP2	ATCGCGAGCGCAACAAGAAG	CGG	17,30922021,30922041,+
ADAP2	ATTCCTGTGGAAGCGAGGAA	GGG	17,30934197,30934217,+
ADAR	AATAGTATCCGCGCAGCACC	AGG	1,154601232,154601251,-
ADAR	AGCCATGACAATTCTGCTAG	AGG	1,154598475,154598494,-
ADAR	CTCGGCCATTGATGACAACC	TGG	1,154598553,154598573,+
ADAR	GCTAGAGGAAGCCAAAGCCA	AGG	1,154598460,154598479,-
ADARB1	GAGGGCTCTCAGCTCTCCAA	TGG	21,45175809,45175829,+
ADARB1	TCTTTCAGAAATCAGAGCGA	GGG	21,45183387,45183407,+
ADARB1	ATCTTGAACGAACTGCGCCC	AGG	21,45176415,45176435,+
ADARB1	CAACGCGTGCTTACACAGGC	GGG	21,45220964,45220983,-
ADARB2	GCACGCCCGCCATAAAGCGC	TGG	10,1270978,1270997,-
ADARB2	CACGGGGTTGCGCTCGCCCG	GGG	10,1363264,1363284,+
ADARB2	CCACCGCTACCGCGAAGACC	GGG	10,1363623,1363643,+
ADARB2	CGATTCCTGCCAGCGCTTTA	TGG	10,1270966,1270986,+
ADARB2-AS1	TGACTCACGCACTTGGTGCG	TGG	10,1526809,1526829,+
ADARB2-AS1	ACATTGCGCTCCAAGTACCC	CGG	10,1556644,1556664,+
ADARB2-AS1	TCACGCACTTGGTGCGTGGA	GGG	10,1526813,1526833,+
ADARB2-AS1	TCCTGGAGGTGAAAATTGTC	TGG	10,1556967,1556986,-
ADAT1	AGTAGAAGCCAGTAGTAACC	TGG	16,75612756,75612775,-
ADAT1	GTAGTGACAAGATGGCCCGA	TGG	16,75612370,75612389,-
ADAT1	ACCTGGTGAAACGCAGCACC	CGG	16,75612443,75612463,+
ADAT1	CTCAAGCATCGGAATGATGG	AGG	16,75612829,75612849,+
ADAT2	GACAGCCATATACAACCAGC	GGG	6,143432584,143432604,+
ADAT2	CCAATCGAGGACCTGATCGA	TGG	6,143433933,143433953,+
ADAT2	CTCGATTGGTGTCGTCAAAG	TGG	6,143433922,143433941,-
ADAT2	GCTTCCTCAGCCCGATATCC	AGG	6,143428655,143428675,+
ADAT3	GCGCACCGTAGAAGACGCGC	AGG	19,1913006,1913025,-
ADAT3	GGAGAAGAGCCGCCCAGCCA	GGG	19,1912573,1912592,-
ADAT3	GCAGCTGCAGTCGTGGCCGG	TGG	19,1912723,1912742,-
ADAT3	CATGGCGGCGCGCTCCTGCG	TGG	19,1912594,1912613,-
ADCK1	AAGACCAACGACCTGCTGCG	TGG	14,77931607,77931627,+
ADCK1	CTTAGAGATTCGCAACAACG	CGG	14,77931519,77931539,+
ADCK1	AAGATGAGCAGCATCTGGCG	CGG	14,77931586,77931605,-
ADCK1	AGCCACATAAACTCAAACTC	TGG	14,77899132,77899151,-
ADCK2	CCGAGTGCCCTCGCGATGCC	AGG	7,140673421,140673441,+
ADCK2	AAACAGATCGCGCCGGGTGC	TGG	7,140673787,140673806,-
ADCK2	ATCCTGGTTCAGGGTGCCAA	CGG	7,140687034,140687054,+
ADCK2	CCTCACCCACGTCCCCGCAC	AGG	7,140673488,140673507,-
ADCK5	GGTGCACCACCAGTAGTCCA	GGG	8,144390699,144390718,-
ADCK5	GAGGAAGGTGCTCTCCACCG	CGG	8,144383104,144383124,+
ADCK5	AAACCTCTTCCACCCCTCGA	AGG	8,144390730,144390749,-
ADCK5	ATGGCATGGGGCGCTTTGGC	AGG	8,144383208,144383228,+
ADCY1	CAAGTTCGATGAATTAGCCA	CGG	7,45622721,45622741,+
ADCY1	CAATGCAGCTCCGGGCCTGC	AGG	7,45592850,45592869,-
ADCY1	GAATCTTGATGCGGCGACAG	TGG	7,45648677,45648696,-
ADCY1	GTCGGTCCTCAATGCAGCTC	CGG	7,45592859,45592878,-
ADCY10	ACCTTAACTGCTCTCTGATC	TGG	1,167899420,167899440,+
ADCY10	CACCGCAGGACTTACTGAAC	AGG	1,167854337,167854357,+
ADCY10	CCTGTTCTTTATTACGGCCC	TGG	1,167856265,167856285,+
ADCY10	TTCACAAACACAATCGTCAC	TGG	1,167883563,167883583,+
ADCY10P1	TGGATAAGCAGTTATCATTC	TGG	6,41117505,41117524,-
ADCY10P1	AGTTTCTTGAAGTTGTAAGC	AGG	6,41117573,41117592,-
ADCY10P1	CAGATACATACTCTATAGGC	TGG	6,41109726,41109745,-
ADCY10P1	GCATGTTGTCTCTACCTATG	TGG	6,41137352,41137372,+
ADCY2	CATGTGGACTAGTTCTCCCG	GGG	5,7695804,7695823,-
ADCY2	GTACCGGGTCATGCGGACCG	AGG	5,7709280,7709299,-
ADCY2	AGGACTCGTAGAGCCAGTCC	CGG	5,7396385,7396404,-
ADCY2	ATGATCGTGAGAGAGATCCG	TGG	5,7757526,7757545,-
ADCY3	TTACGAGATGGCCTCCACCA	TGG	2,24841254,24841274,+
ADCY3	GCGTCCTGGGCCAGAAGCGC	TGG	2,24839940,24839959,-
ADCY3	GCACCGCAAGGCCTTCCTGG	AGG	2,24872625,24872644,-
ADCY3	AGCCAGTATGCCGAGGAACC	AGG	2,24918974,24918993,-
ADCY4	CAGCGCGACCCATACCAAGC	CGG	14,24332847,24332867,+
ADCY4	GCTCCCTGCACTCACGCCGG	CGG	14,24331814,24331833,-
ADCY4	GATCGTGCTCTGTGCGCTCG	CGG	14,24334528,24334547,-
ADCY4	AGATGATGAACTGGACACCG	GGG	14,24326124,24326143,-
ADCY5	AGGCGCGGCTCCACTCGCAG	CGG	3,123352449,123352468,-
ADCY5	CTGCACCCACTATCCGGCTG	AGG	3,123352514,123352533,-
ADCY5	GATGGGCATGGACATGATCG	AGG	3,123330898,123330917,-
ADCY5	GCCCAACTGCAACTTCCCCG	AGG	3,123303056,123303075,-
ADCY6	CCGGAGGCAGCTCATATAGC	GGG	12,48783290,48783310,+
ADCY6	TGGGTGGCTCTGCATCCCGG	AGG	12,48783274,48783294,+
ADCY6	ACAGCCTGGGGTGAACGCAA	TGG	12,48783366,48783385,-
ADCY6	ACGGCAGCCCGCATGCGGAT	GGG	12,48782652,48782672,+
ADCY7	AAGAACCGAGCACCAGGAGG	TGG	16,50291833,50291852,-
ADCY7	ACTTCTCGTAGAGCGCATCT	TGG	16,50288232,50288251,-
ADCY7	AGACCCACGTCCCCAACGGG	CGG	16,50304519,50304539,+
ADCY7	CCTCCGCCCGTTGGGGACGT	GGG	16,50304525,50304544,-
ADCY8	CGTAGCCTATGCCGTCGCCC	AGG	8,131039513,131039533,+
ADCY8	TCCATCGCTATGAGAACGTC	AGG	8,130951869,130951888,-
ADCY8	GACCCATTTCAACACAGCAG	TGG	8,130937094,130937114,+
ADCY8	AAAGTCTTCCCGGAACGCAG	CGG	8,131039995,131040014,-
ADCY9	CAAGTTCGACTCGGTGAACC	TGG	16,4115144,4115163,-
ADCY9	CACGCTGTTGCTGTCCCCGC	TGG	16,4115358,4115378,+
ADCY9	CGCATACCGGAACCGGCGCT	GGG	16,4115085,4115105,+
ADCY9	CGGCCCCCACGACGGTGGCG	AGG	16,3977521,3977541,+
ADCYAP1	AGGCCTCGTTAAGGATCCCG	TGG	18,908276,908295,-
ADCYAP1	CCCGTTAGAGATGTCGCCCA	CGG	18,908256,908276,+
ADCYAP1	GAGCCATCGAAGTCTGGCAG	CGG	18,907695,907714,-
ADCYAP1	CCAGCACCTACCTGATCCCG	GGG	18,905487,905506,-
ADCYAP1R1	GTGTTGGAAGCCCGCCCATG	TGG	7,31078018,31078038,+
ADCYAP1R1	ATGCAGTCAGAATGCATGGC	AGG	7,31064836,31064855,-
ADCYAP1R1	GGTGGAATGTAAGGCCGTCA	TGG	7,31086382,31086402,+
ADCYAP1R1	GTGAAGGCCCTCTACACGGT	TGG	7,31084754,31084774,+
ADD1	GACCAGAGTGAACTCCGAGC	AGG	4,2894011,2894031,+
ADD1	GAAAGCGCCTCCGGGGAGAT	TGG	4,2898213,2898232,-
ADD1	CTCCAACTGACACGAGCCCA	TGG	4,2898452,2898471,-
ADD1	CTGACACGAGCCCATGGTTC	CGG	4,2898446,2898465,-
ADD2	AGTACATGCGCCTTCGCAAC	CGG	2,70706300,70706319,-
ADD2	TGAAGTCCGCGATCTGTCGC	AGG	2,70704362,70704382,+
ADD2	AAGATGTCGGGAAGACTGCG	TGG	2,70704326,70704346,+
ADD2	CAGCAGTGTCTACCGACTCC	TGG	2,70696288,70696307,-
ADD3	TTACCATTGATTACAGGTGC	AGG	10,110122093,110122113,+
ADD3	GTGTTGAATAGATTGCAGCA	TGG	10,110118666,110118685,-
ADD3	ACTTGGAGAAACATTAGAGG	AGG	10,110119497,110119517,+
ADD3	AATAGGAGAAGTGGTTGACC	AGG	10,110118600,110118620,+
ADD3-AS1	GGACGCGGGCACCCGCGCGG	GGG	10,110008350,110008370,+
ADD3-AS1	ACATGGACTAAGAGGGGCTA	TGG	10,109946233,109946252,-
ADD3-AS1	TCCTGGCTGCACTGTTCCTT	AGG	10,109953838,109953858,+
ADD3-AS1	TTTGAACCACATGGACTAAG	AGG	10,109946241,109946260,-
ADGB	AATATCTTGTGGACGTTTCC	AGG	6,146644833,146644852,-
ADGB	ACGGTTATTCATGCGCTCAC	AGG	6,146666852,146666872,+
ADGB	AGTGCTTTTCGAATAAGTCG	TGG	6,146801229,146801248,-
ADGB	ATTAAGAAAGGAATACCTCC	AGG	6,146700959,146700979,+
ADGRA1	CGCCAGGAACATCTACAAGC	AGG	10,133102752,133102772,+
ADGRA1	CAGACCAGCCACCGTACCCC	AGG	10,133102805,133102825,+
ADGRA1	AGGTTTTACCTCGTCAGCGG	AGG	10,133127230,133127250,+
ADGRA1	GAATTACGGGACAGAGGACG	AGG	10,133127298,133127318,+
ADGRA1-AS1	CTGCGGCACCGGCTGACCAC	AGG	10,133085367,133085386,-
ADGRA1-AS1	TGGTCCTGGACAAGAGGGCT	GGG	10,133086612,133086631,-
ADGRA1-AS1	AGTGGGGTCTAACCTGCAAC	TGG	10,133085627,133085647,+
ADGRA1-AS1	GCCTGCGTGATCCTCCAGGG	GGG	10,133085550,133085570,+
ADGRA2	GCTGCGCGTGTACACAGCCG	AGG	8,37833728,37833748,+
ADGRA2	CATCCCGTCCCTACGCCAAG	TGG	8,37830740,37830760,+
ADGRA2	ACAAACGCTTCAGCTCCCCC	AGG	8,37828941,37828960,-
ADGRA2	CGCTGTCTCACATCGGCGTG	TGG	8,37831430,37831450,+
ADGRA3	GCTACCTACCGGCTAGCCGG	TGG	4,22424212,22424231,-
ADGRA3	AGTTATGCCGCAAACAATGA	TGG	4,22389134,22389154,+
ADGRA3	ATACTCACAGGGTGACCGTG	CGG	4,22515519,22515539,+
ADGRA3	CACTTTCTGGAACACGGTAC	AGG	4,22421005,22421025,+
ADGRB1	ATGTAGAGAGTGTAGCGCCG	CGG	8,142464429,142464448,-
ADGRB1	CCCCACCGACGACTTCTCCG	TGG	8,142464689,142464709,+
ADGRB1	CCCGCGTGCATTCGCCCCAC	AGG	8,142475495,142475514,-
ADGRB1	AGAGTGTAGCGCCGCGGGTC	CGG	8,142464423,142464442,-
ADGRB2	AGGGAGTACTTGGTGGGGTC	AGG	1,31756600,31756620,+
ADGRB2	AGTACGTGATGCTGATGACG	TGG	1,31741681,31741700,-
ADGRB2	ATCAGCCGAGGGCACGTAGG	TGG	1,31740355,31740375,+
ADGRB2	CAAGACCTCGACAAAGCGGA	AGG	1,31756278,31756298,+
ADGRB3	CCCAAGTCTGCAATCTTACC	AGG	6,68639384,68639404,+
ADGRB3	TAACCGAACATGTGCTCCAC	TGG	6,68936546,68936565,-
ADGRB3	AGTCTGCAATCTTACCAGGG	AGG	6,68639388,68639408,+
ADGRB3	CCTTACGGGACACACTGCAG	CGG	6,68936610,68936630,+
ADGRD1	ACCTGGATGGTCCTGCGATC	TGG	12,130954642,130954661,-
ADGRD1	TCACGCTTCTCTATTACGGC	AGG	12,130971511,130971531,+
ADGRD1	AGCACCGTTCTCATAACACT	TGG	12,130987256,130987275,-
ADGRD1	CAGCACGCCCCAGGTCACCG	TGG	12,131003258,131003278,+
ADGRD1-AS1	TGAGGAGTGCTACAACTCGC	TGG	12,130990636,130990655,-
ADGRD1-AS1	ACAAGGACAGGTCTTCCTCG	TGG	12,130990940,130990960,+
ADGRD1-AS1	GCCGAGTGCCGAGAGAATTG	TGG	12,130993844,130993863,-
ADGRD1-AS1	CGGGAGACTCCCTCCTCGTC	AGG	12,130993937,130993957,+
ADGRE1	TCACCTTTGCATCGCACTCC	TGG	19,6896525,6896544,-
ADGRE1	AAGGGCACATAAGACCCACA	CGG	19,6890504,6890524,+
ADGRE1	AACCGATTCCATGCCCACAA	AGG	19,6919574,6919593,-
ADGRE1	ACCACTATAACTGTGCAAAC	TGG	19,6928193,6928212,-
ADGRE2	CCAGAGCATCTTACAGGCGC	TGG	19,14764594,14764613,-
ADGRE2	CGAGAAAGACGAGAAAGACG	CGG	19,14776725,14776745,+
ADGRE2	AGTTCAACAGCCCATTGGAA	AGG	19,14764453,14764473,+
ADGRE2	CATCCTCTAGGCCATCCAGC	AGG	19,14764498,14764518,+
ADGRE3	TGTGACCCACCTTCACGTGC	TGG	19,14647170,14647190,+
ADGRE3	GAACGTCCAAATGAACTCAA	TGG	19,14651126,14651145,-
ADGRE3	GACTCTTGTTCACGTGTATC	AGG	19,14644169,14644189,+
ADGRE3	TTACCGTTACATGTCTCCAA	GGG	19,14663413,14663433,+
ADGRE4P	TATCACTTATCAATCTCTTG	GGG	19,6974636,6974655,-
ADGRE4P	AATGAATCTTGGTACCTTGG	GGG	19,6972224,6972244,+
ADGRE4P	CTTCTTGAATCTGCCCGTGC	TGG	19,6963701,6963721,+
ADGRE4P	GGGTGATCACGGTCAGCACA	GGG	19,6971335,6971355,+
ADGRE5	CTCCAAGACAAGCTCAGCCG	AGG	19,14398105,14398125,+
ADGRE5	GGGGGACAAGAACGTCACTA	TGG	19,14401677,14401697,+
ADGRE5	GGAGAGGATGCCCGCCACGG	CGG	19,14402602,14402621,-
ADGRE5	AGGCCTCACCTGTGTTCGAA	GGG	19,14401552,14401571,-
ADGRF1	AGCAGCTGATATTCTTCGAC	TGG	6,47025978,47025998,+
ADGRF1	ACCTTCACTGACGGCCACGG	TGG	6,47029005,47029024,-
ADGRF1	GCAGCTGATATTCTTCGACT	GGG	6,47025979,47025999,+
ADGRF1	AAATGAAAGTTGGAGTGCTG	TGG	6,47029043,47029062,-
ADGRF2	AGGAGTTGACTGAATGTAGC	AGG	6,47681353,47681372,-
ADGRF2	ATTTTCCCAGGTGTATGCGA	TGG	6,47678972,47678992,+
ADGRF2	GATCAGGTTTACTACCACGA	TGG	6,47682399,47682418,-
ADGRF2	GGCAATGTTTCCTGGTATCC	AGG	6,47680215,47680234,-
ADGRF3	AGCAGGGTCAGTAAGTCGGA	GGG	2,26313012,26313032,+
ADGRF3	GAATGGGCTGGTACTAGCCA	TGG	2,26310891,26310910,-
ADGRF3	GCCCTGCGTACCCTGGATGA	TGG	2,26313748,26313768,+
ADGRF3	GTAAGCTGAAGGCGAAGGGG	TGG	2,26311911,26311931,+
ADGRF4	CGAAAGTCTAGAATATGCAG	AGG	6,47712404,47712423,-
ADGRF4	ATCGATGACCGACAAAGTTC	TGG	6,47714426,47714446,+
ADGRF4	GATAAACTTCAAAGCCCTGA	AGG	6,47708229,47708249,+
ADGRF4	ACCATTGAGAGTGTAGCTCA	AGG	6,47712434,47712454,+
ADGRF5	CGACACCTATTACGGGATCC	TGG	6,46863057,46863077,+
ADGRF5	GTAGGACCTATAGAGGGCGG	AGG	6,46883579,46883599,+
ADGRF5	AGCCAATCTAACAATAACCC	CGG	6,46869074,46869093,-
ADGRF5	TTGTGAAGACACCTTTCCCG	AGG	6,46884192,46884212,+
ADGRG1	ACCGGATCAACGCCACGGTG	TGG	16,57654056,57654076,+
ADGRG1	AGCGAGCCGGTGGCCCTGAC	AGG	16,57659494,57659514,+
ADGRG1	CCCCACTCACCGGCTGTAGC	TGG	16,57655982,57656001,-
ADGRG1	GAAGGGTAGATGACGCCCTC	TGG	16,57660853,57660872,-
ADGRG2	TTACTCCCTTCAAACGAAAC	AGG	X,19035943,19035962,-
ADGRG2	AGAGTAAAGATTCGACCAAT	GGG	X,19021105,19021124,-
ADGRG2	AGCCTGGAGCCTAACCTCGC	AGG	X,19010684,19010703,-
ADGRG2	CACCACTGGGATGGATTGGC	TGG	X,19013992,19014012,+
ADGRG3	CGGCGTGTTGAACAATCGCC	TGG	16,57679205,57679225,+
ADGRG3	GACTCACAGGGGGCGGTCGC	TGG	16,57679298,57679317,-
ADGRG3	GTGGTTGTAGGTTCCGAGGC	AGG	16,57678159,57678179,+
ADGRG3	AGTGCCGATGACCATCAGGG	CGG	16,57684398,57684417,-
ADGRG4	TATTACTAATAACGCCCTCC	TGG	X,136322934,136322954,+
ADGRG4	AGCATGATGCGTAGCTTTCC	TGG	X,136323223,136323243,+
ADGRG4	GCAGATAGCAAATCTGACGG	TGG	X,136372949,136372969,+
ADGRG4	ACAGAGTCCCATGAGGTGTC	AGG	X,136323162,136323181,-
ADGRG5	GCAAGGTCAGGTTGTAGCCT	GGG	16,57563135,57563154,-
ADGRG5	GACACCCACCATCCAGTCTC	TGG	16,57563156,57563176,+
ADGRG5	GCAGGAGGTCAGCATGCCCG	GGG	16,57563847,57563867,+
ADGRG5	GCACAGGGCATGGATCACTG	TGG	16,57562084,57562104,+
ADGRG6	TGGGCTCCCTACCTTGACAG	AGG	6,142382011,142382030,-
ADGRG6	TGCTCACTTACTTAAACAGT	TGG	6,142402049,142402068,-
ADGRG6	GCTGAAAGCAACCTAAGCTG	TGG	6,142370771,142370791,+
ADGRG6	CCAACCCATTGGTAACCTAC	TGG	6,142402007,142402027,+
ADGRG7	GGAATTTGTCAGCGAAGGAC	TGG	3,100646614,100646634,+
ADGRG7	ACGATGAATGACCACAACAG	CGG	3,100659733,100659752,-
ADGRG7	TCGCAGTGCACATGGGATTC	GGG	3,100655020,100655039,-
ADGRG7	AAGAACTTGCAGACAAGTGA	TGG	3,100654934,100654954,+
ADGRL1	GCGAGGGTTGTAGTCAACGG	AGG	19,14162684,14162704,+
ADGRL1	TGGGACCTACAAGTACCTGG	AGG	19,14170708,14170727,-
ADGRL1	AAAGACCGACATTGACCTGG	CGG	19,14163004,14163023,-
ADGRL1	AAGGCTACCCCATCGAGCTG	CGG	19,14177670,14177689,-
ADGRL2	TTCTATAGATCTGCGATGCC	CGG	1,81907077,81907097,+
ADGRL2	ATGATTGAGAGCGCTAACTA	TGG	1,81907114,81907134,+
ADGRL2	TATAATACCCGATTAAACCG	AGG	1,81943600,81943620,+
ADGRL2	TCATGATGACATCACTGCCC	GGG	1,81907098,81907117,-
ADGRL3	CCCGGAGTTTGAACAAGGTA	AGG	4,61909728,61909748,+
ADGRL3	GATTTGCCTCCCCATCGGTA	AGG	4,61733121,61733140,-
ADGRL3	TTACCTGATCTACTATCCAG	AGG	4,61733538,61733557,-
ADGRL3	TAACAGAACCCAGTGTGCAG	TGG	4,61676831,61676851,+
ADGRL4	AGCGGGAGGCGTTTCATTGG	CGG	1,79006637,79006657,+
ADGRL4	GCTGAGCACTCACCTAGGAG	CGG	1,79006619,79006639,+
ADGRL4	GAACAACACTATCTCAGCCA	AGG	1,78938128,78938147,-
ADGRL4	AAATCCCATGTTGCAATAGC	AGG	1,79005097,79005117,+
ADGRV1	CGCGCGGATGTCGGTGTTCC	TGG	5,90558888,90558908,+
ADGRV1	AAAGGGGCCTATATCATCCG	GGG	5,90637818,90637837,-
ADGRV1	ATACTCTGAAGGAATCTCAC	GGG	5,90627324,90627343,-
ADGRV1	ATTCAAATACGCCATGAGCG	TGG	5,90681366,90681385,-
ADH1A	TCACCTTAATACGAACTTCA	TGG	4,99287559,99287579,+
ADH1A	TATGGGCTGTAAAGCAGCTG	GGG	4,99282527,99282546,-
ADH1A	CCACGTGGTTAGTGGTACCA	TGG	4,99286936,99286955,-
ADH1A	CTGTGGCACAGATGACCACG	TGG	4,99286951,99286970,-
ADH1B	CCAGGTTGCCACTAACCACG	TGG	4,99318129,99318149,+
ADH1B	TGACTGGACGCACCTGGAAG	GGG	4,99311536,99311555,-
ADH1B	TGGAAGGGGGCTGTTTATGG	TGG	4,99311522,99311541,-
ADH1B	ACCATAAACAGCCCCCTTCC	AGG	4,99311521,99311541,+
ADH1C	AGAATCTGTCCCCAAACTTG	TGG	4,99339682,99339701,-
ADH1C	ACCTCTTTCCAGAGCGAAGC	AGG	4,99339574,99339594,+
ADH1C	AGGTGCTGACGCCGACGAAG	TGG	4,99344989,99345009,+
ADH1C	TGCTGACGCCGACGAAGTGG	TGG	4,99344992,99345012,+
ADH4	GGAGTGACCAACGTCAAACC	AGG	4,99141542,99141561,-
ADH4	ATTAGTTGTTGATCACTAGC	AGG	4,99136661,99136681,+
ADH4	TAATGGAAGACAAAACCAGC	AGG	4,99136645,99136664,-
ADH4	GGCTGCAATCAACAATGCCA	AGG	4,99136467,99136486,-
ADH5	GTGCTCATTGAGATGACCGA	TGG	4,99076340,99076359,-
ADH5	CTGATAGATCATTGCCACTG	CGG	4,99082103,99082122,-
ADH5	ATCGGTGTGGCAAACCGCAG	TGG	4,99082086,99082106,+
ADH5	GGCTCATGAAGTTCGAATCA	AGG	4,99085116,99085135,-
ADH6	TCCATACAGGTTGTGGCCAC	CGG	4,99213736,99213755,-
ADH6	GAGGTACATTCTCCACACTG	TGG	4,99210453,99210473,+
ADH6	GATTGCAGCACCAAACCCAG	TGG	4,99210093,99210113,+
ADH6	GTATGTGTTTAGGTGACTCC	AGG	4,99208920,99208939,-
ADH7	AACAGCAGCGCCATATCCAG	TGG	4,99427784,99427804,+
ADH7	AATGCTTGTCGCAACCCAGA	TGG	4,99428110,99428129,-
ADH7	AGGAACTCCTACAACCACGC	TGG	4,99419061,99419081,+
ADH7	GAAATGACAGGCAACAACGT	GGG	4,99420572,99420591,-
ADHFE1	GAATCCATAGCTACTTGCAC	AGG	8,66444662,66444681,-
ADHFE1	GCCACTGTTGGCGACCACTC	GGG	8,66448936,66448955,-
ADHFE1	TAGGAAATCAGAATGAGGGC	TGG	8,66445327,66445346,-
ADHFE1	CGTGAAAGTGAACACCGCTG	GGG	8,66457100,66457119,-
ADI1	CCATGAAGATCCGGATCCAC	TGG	2,3500875,3500895,+
ADI1	GCAGTGGGTACTTCGATGTG	AGG	2,3500912,3500931,-
ADI1	GAAGAGAGAGGAACTACTCC	TGG	2,3513910,3513929,-
ADI1	TGAGGGACAAGGAGGACCAG	TGG	2,3500894,3500913,-
ADIG	CTACGCTTCTTACTTAGCCA	AGG	20,38581352,38581372,+
ADIG	TCGTTCACCAGCGGCATCAA	AGG	20,38581262,38581281,-
ADIG	AAATGACTCCAGTGTGTGCT	TGG	20,38586038,38586058,+
ADIG	GACACTCCACGGCCAAGAGA	AGG	20,38586107,38586127,+
ADIPOQ	GGGCGACCAAGTCTGGCTCC	AGG	3,186854589,186854609,+
ADIPOQ	TAGGCAAAGTAGTACAGCCC	AGG	3,186854434,186854453,-
ADIPOQ	GACTCCGGGCCCTTGAGTCG	TGG	3,186853119,186853138,-
ADIPOQ	GTTGGATGGCGGGCATCCCA	GGG	3,186853170,186853190,+
ADIPOQ-AS1	CACATGTCGACGTGCTATTT	GGG	3,186852174,186852194,+
ADIPOQ-AS1	GTGCCCTGGTAATATGGTTT	GGG	3,186852212,186852231,-
ADIPOQ-AS1	AGTTGGCTTTCCCCGTTGGA	GGG	3,186855365,186855384,-
ADIPOQ-AS1	ACATGTTCTCTTTGGAGTGT	TGG	3,186855152,186855172,+
ADIPOR1	AAGAGTTTGTGTACAAGGTA	TGG	1,202948300,202948319,-
ADIPOR1	CCTGCAAGCCCACCACGCCA	TGG	1,202948332,202948351,-
ADIPOR1	TTGAAGCAAGCCCGAAAGGA	GGG	1,202946491,202946511,+
ADIPOR1	GCTCTTGAAGCAAGCCCGAA	AGG	1,202946487,202946507,+
ADIPOR2	GAGGCCGGTGTCCATGCAAG	AGG	12,1777924,1777943,-
ADIPOR2	TATAAAAGATCCCCAGGCAC	AGG	12,1780466,1780485,-
ADIPOR2	CATGATGGGCTTGTAAGAGA	GGG	12,1772909,1772928,-
ADIPOR2	CAACTGGATGGTACACGAAG	AGG	12,1754418,1754438,+
ADIRF	CTGGTTAGCAGTCTTGTCGA	TGG	10,86970511,86970530,-
ADIRF	CATCGACAAGACTGCTAACC	AGG	10,86970509,86970529,+
ADIRF	CCCGAAGCCATGGCAAGCAA	GGG	10,86968535,86968555,+
ADIRF	GCAGGACCTGAAGCAACAGG	TGG	10,86968561,86968581,+
ADK	TTCAAAGTCGAATATCATGC	TGG	10,74314688,74314708,+
ADK	ATTATTGATACCAATGGAGC	TGG	10,74670229,74670249,+
ADK	GAATCGTGATCTTCACCCAA	GGG	10,74600445,74600465,+
ADK	GCTTGACATCTCTGCTGTAG	TGG	10,74200796,74200816,+
ADM	GGCCGAATAAGGGTCTGGGC	AGG	11,10306039,10306058,-
ADM	AATAAGTGGGCTCTGAGTCG	TGG	11,10305952,10305972,+
ADM	ACCCAGGTACATCAGGGCGA	CGG	11,10305716,10305735,-
ADM	CTTCACGTCAGCGAGCCCGG	TGG	11,10306010,10306029,-
ADM2	CGCCATGGCCCGGATCCCGA	CGG	22,50481843,50481863,+
ADM2	GGCTGCGGGACAGCGAGCCA	GGG	22,50481906,50481925,-
ADM2	GAGGCTGATGCAACCCAGGG	CGG	22,50481869,50481888,-
ADM2	AACTCATGGGACCGGCCGGC	CGG	22,50482832,50482852,+
ADM5	ACAGCTATGGGCGCCGCCGG	TGG	19,49690255,49690275,+
ADM5	AGGATTCCGGCCTGCAGCGA	GGG	19,49690306,49690326,+
ADM5	CCTACAGCTATGGGCGCCGC	CGG	19,49690252,49690272,+
ADM5	AGAAGGCGAGGAGCAACAGC	AGG	19,49689860,49689879,-
ADNP	GAGGCTGCTACTTGGTGCGC	TGG	20,50894293,50894313,+
ADNP	GATGGCCGCACACATGCGGA	TGG	20,50893116,50893135,-
ADNP	AACGGAAGGTCTTATGGGCT	TGG	20,50893574,50893593,-
ADNP	AGCATCAAGGGTTTGGATCG	GGG	20,50893904,50893924,+
ADNP2	AACAGTCCAAGCCCAGCCGC	AGG	18,80136307,80136327,+
ADNP2	CCGTCACGGGTTCTTCCCCC	AGG	18,80136892,80136912,+
ADNP2	GACTTATTGACAGGTCCGAC	TGG	18,80136544,80136563,-
ADNP2	TATTGGGCTTGACAGCTGCA	AGG	18,80117616,80117636,+
ADNP-AS1	ATTATTGTCCCTCCAGTTCA	GGG	20,50944654,50944673,-
ADNP-AS1	AAATGGCGGCCGAGAAAGAG	CGG	20,50931419,50931439,+
ADNP-AS1	ACGTCACTTCCGCTCTTTCT	CGG	20,50931431,50931450,-
ADNP-AS1	AGCAGACAATACAAGCGCCT	CGG	20,50931369,50931389,+
ADO	TTCGCGGGCCGAGTACACCG	AGG	10,62805571,62805591,+
ADO	CCTGCACCAGATCGACGCCG	TGG	10,62805631,62805651,+
ADO	GACAAGCTAGACGCGGGCGG	CGG	10,62805458,62805478,+
ADO	GATCCAACGGATCGCCCGCC	AGG	10,62805085,62805105,+
ADORA1	CAATCTGAGTGCGGTGGAGC	GGG	1,203165359,203165379,+
ADORA1	CGGTGGCCATAGCCGGCTGC	TGG	1,203165292,203165312,+
ADORA1	CTCGAACTCGCACTTGATCA	CGG	1,203165415,203165434,-
ADORA1	GAAGGCGGGGTCTAGTCATC	AGG	1,203165891,203165910,-
ADORA2A	GAGGGCAAGAACCACTCCCA	GGG	22,24440700,24440720,+
ADORA2A	AGCACACCAGCACATTGCCC	AGG	22,24433469,24433488,-
ADORA2A	AGGCAATGAAGAGGCAGCCG	TGG	22,24433628,24433647,-
ADORA2A	AGCGCAGAACCCGGTGCTGA	TGG	22,24433600,24433619,-
ADORA2A-AS1	TGCTGGAACCAGCCCCCGCA	AGG	22,24494785,24494805,+
ADORA2A-AS1	CCCTACTAGGAGCCTGGGAA	TGG	22,24431300,24431319,-
ADORA2A-AS1	TCACATGGACAATGGGGTAG	AGG	22,24431458,24431478,+
ADORA2A-AS1	CATTCCCAGGCTCCTAGTAG	GGG	22,24431298,24431318,+
ADORA2B	AGTGTTCGCCGTGCCCACCG	CGG	17,15945339,15945358,-
ADORA2B	CAGGTATCTGTCGACTGCCA	CGG	17,15945543,15945562,-
ADORA2B	GACGCCCACCAACTACTTCC	TGG	17,15945364,15945384,+
ADORA2B	GTTCCGGTAAGCATAGACAA	TGG	17,15975205,15975224,-
ADORA3	CAAGTATCGGTCCACAGCGA	TGG	1,111503024,111503044,+
ADORA3	CATTGGACTCTGCGCCATAG	TGG	1,111503272,111503291,-
ADORA3	CGCTGTGGACCGATACTTGC	GGG	1,111503023,111503042,-
ADORA3	GCCCTGGCTGACATTGCTGT	TGG	1,111503172,111503191,-
ADPGK	GGGTCTTTACACACCAATAC	TGG	15,72752416,72752436,+
ADPGK	TGGACACTGGGCCAACCAGC	TGG	15,72752636,72752655,-
ADPGK	GTCTATGGTTTCTGTGGCGC	AGG	15,72752571,72752591,+
ADPGK	AGCCCAAGGGAAGTCACCGC	GGG	15,72752863,72752883,+
ADPGK-AS1	GGGTAGGATGAACTGCGGGA	AGG	15,72784798,72784817,-
ADPGK-AS1	CTGACTGACATGTCTCCCTA	AGG	15,72784968,72784987,-
ADPGK-AS1	CCAGGGAACAAGACTAGGCC	GGG	15,72784596,72784615,-
ADPGK-AS1	GATGGCATGGTCAGGTAGGC	TGG	15,72784819,72784838,-
ADPRH	ATCCAAGTGAGCATCGAGAG	TGG	3,119586439,119586459,+
ADPRH	GAACCTGAGACCGATGCACA	TGG	3,119586392,119586411,-
ADPRH	CCAATCAGGCTACTTTGTAG	AGG	3,119586606,119586626,+
ADPRH	CCACCACCCAACAGGCTACC	TGG	3,119586474,119586494,+
ADPRHL1	CCAATAACTACCTTCTCGCC	TGG	13,113444449,113444468,-
ADPRHL1	GTTTAGAATACCAGGAGCAC	TGG	13,113425165,113425184,-
ADPRHL1	GCGGCTGGAGACCCTCATCG	AGG	13,113433786,113433805,-
ADPRHL1	AAGTGGAGCTCGGAAGGTCG	AGG	13,113424320,113424339,-
ADPRHL2	AGGAGCCTTTCCCGTTAAAC	TGG	1,36091734,36091753,-
ADPRHL2	GCAGCCTCGGAAGCGCGAGA	GGG	1,36088962,36088981,-
ADPRHL2	GGCTAGCAGGGACTGCACCA	GGG	1,36091285,36091304,-
ADPRHL2	CATGACGCAGGACTGACGTC	AGG	1,36089047,36089066,-
ADPRM	TCAGCCAAGAACAGCTAAAC	TGG	17,10706476,10706496,+
ADPRM	TACAGGGTGCCATTGAAGAC	TGG	17,10705080,10705100,+
ADPRM	ATGAACCGGAATTTAGGGAA	TGG	17,10705388,10705407,-
ADPRM	ACACATTGTCAGAGGCGTCC	GGG	17,10710852,10710871,-
ADRA1A	CCATTGGACCCCTGTTCGGC	TGG	8,26864477,26864496,-
ADRA1A	GTTGCAGAAGACCCTGCCGA	AGG	8,26864669,26864689,+
ADRA1A	AGTAGTGCGTGACTGAGTGC	AGG	8,26864779,26864799,+
ADRA1A	CTACGTGCTCTTCTCAGCGC	TGG	8,26864401,26864420,-
ADRA1B	AGGCCCGATGGAGATGACGG	TGG	5,159917425,159917444,-
ADRA1B	AAGGCGCACAGCTCGACTGG	CGG	5,159972240,159972259,-
ADRA1B	AGCGAGCCGCCGCGCGTCCA	CGG	5,159972099,159972118,-
ADRA1B	ATGAATCCCGACCTGGACAC	CGG	5,159916905,159916925,+
ADRA1D	GCAGCACAGCACGTCCACGG	CGG	20,4248417,4248437,+
ADRA1D	ACCTTGAAGACGCCCTCCGA	TGG	20,4222084,4222104,+
ADRA1D	AGCCATCATGACCGAGCGCA	AGG	20,4248323,4248342,-
ADRA1D	AGCCCCCTGCGCTGCTGTCC	GGG	20,4248890,4248910,+
ADRA2A	CGGACGCGGGCAACGCGAGC	TGG	10,111078057,111078077,+
ADRA2A	GCGTGGCACGGAGCACCCGA	CGG	10,111079236,111079255,-
ADRA2A	CAGCTCGCGTTGCCCGCGTC	CGG	10,111078059,111078078,-
ADRA2A	CCCGACGGCCGTGAGCGTGT	AGG	10,111079221,111079240,-
ADRA2B	GGGCGGCAGCGAGATGACGG	CGG	2,96115708,96115728,+
ADRA2B	CCAGTGCAAGCTCAACCAGG	AGG	2,96115644,96115663,-
ADRA2B	CTTCCGGCGCACGTGGTGCG	AGG	2,96115893,96115912,-
ADRA2B	AACGGACACTCGAAGTCCAC	TGG	2,96115391,96115410,-
ADRA2C	GATGAGCCACACGGCCACGA	TGG	4,3767120,3767139,-
ADRA2C	GCGGCCTCAACGACGAGACC	TGG	4,3767210,3767230,+
ADRA2C	TAGTCGGGGACGCACCGTCG	GGG	4,3767364,3767383,-
ADRA2C	GCCGGACGAGAGCAGCGCAG	CGG	4,3767457,3767477,+
ADRB1	ACGGGCGTGCGGGTAAGCGG	CGG	10,114045039,114045059,+
ADRB1	CAGCCGCGGCGTCTTGGCGA	TGG	10,114044379,114044398,-
ADRB1	GGAGACTACGGACGAGGCGA	TGG	10,114044808,114044827,-
ADRB1	TACGGACGAGGCGATGGCGT	AGG	10,114044802,114044821,-
ADRB2	CGTCATGTCTCTCATCGTCC	TGG	5,148826944,148826964,+
ADRB2	GACCCTGTGCGTGATCGCAG	TGG	5,148827196,148827216,+
ADRB2	GATCCACTGCGATCACGCAC	AGG	5,148827202,148827221,-
ADRB2	ACGAAGACCATGATCACCAG	GGG	5,148827464,148827483,-
ADRB3	CAACGTGTTCGTGACTTCGC	TGG	8,37966234,37966253,-
ADRB3	CGGCCCCTACGCGCCACCAC	TGG	8,37965922,37965942,+
ADRB3	GATGCTCTTCGTCTACGCGC	GGG	8,37965793,37965812,-
ADRB3	GAGGCGAAGGCACAGCAGCG	CGG	8,37965870,37965890,+
ADRM1	ACCAGCCCTTTCCGCTTATC	CGG	20,62303688,62303707,-
ADRM1	TCCGGATAAGCGGAAAGGGC	TGG	20,62303684,62303704,+
ADRM1	GGCGGGAAAGATGTCCCTGA	AGG	20,62303648,62303668,+
ADRM1	CGCCTAGCGCAGAGAGTTCG	TGG	20,62306300,62306319,-
ADSL	GGAGAACATCGACTTCAAGA	TGG	22,40349884,40349904,+
ADSL	GGCTCGTTCCTTAGCAAAGT	CGG	22,40354275,40354294,-
ADSL	GGCAAGCCGAGAGATCACTC	TGG	22,40354254,40354273,-
ADSL	CCTGCGCTTCCGGGGAGTAA	AGG	22,40358956,40358976,+
ADSS	GTTCGCCGAGACCTACCCGG	CGG	1,244451792,244451811,-
ADSS	CCTTTCTAGGACTAGAAGGC	TGG	1,244432584,244432603,-
ADSS	AGTTTGGTGTAACTACTGGA	AGG	1,244417698,244417717,-
ADSS	CACCGAGCACCACCGTCACC	CGG	1,244451711,244451731,+
ADSSL1	AATGTCGAGGAGGGCGGCGT	TGG	14,104741216,104741235,-
ADSSL1	ACATTGAAGGCCAACTCAAA	AGG	14,104740891,104740911,+
ADSSL1	GACTTCATCCAACTGCACCG	TGG	14,104741863,104741883,+
ADSSL1	GCAGACCCGCGGCCACGAGT	GGG	14,104743083,104743103,+
ADTRP	GACGACTTCAGCCAATGTGA	TGG	6,11735644,11735664,+
ADTRP	CCGGCTGATGTAAGCAATGC	TGG	6,11735566,11735586,+
ADTRP	GCATGTAGAAGTCTTCGTCA	TGG	6,11778738,11778758,+
ADTRP	GGCAAACACAGGATACACCC	AGG	6,11723448,11723468,+
AEBP1	GAGATCGAGGAGTTCCTCGA	GGG	7,44104761,44104781,+
AEBP1	GGGCGCCCCTCTCAAATAAC	TGG	7,44107438,44107458,+
AEBP1	CCCGCGGGTCCGAAAAGCCC	AGG	7,44104853,44104873,+
AEBP1	CGGCCATGGCGGCCGTGCGC	GGG	7,44104660,44104680,+
AEBP2	AGTTGAAGCAAGCCTGGCAC	TGG	12,19462638,19462657,-
AEBP2	GTTCTGCTGACTGAAGTGTG	TGG	12,19493863,19493882,-
AEBP2	TGTGCATCGAAGAAATCATG	TGG	12,19500104,19500123,-
AEBP2	GAAGAATCTCCTTCTAAAGC	TGG	12,19493916,19493936,+
AEN	GCGGGTACGGTAGTCAGCGA	TGG	15,88626666,88626685,-
AEN	CAGCTCGCTTACCCGCCCTC	GGG	15,88626576,88626595,-
AEN	CCGAGGGCGGGTAAGCGAGC	TGG	15,88626574,88626594,+
AEN	TGTCGCTGCCCCGAAAGGGG	TGG	15,88626405,88626424,-
AES	CACATTCGAGCTTGAGGCTG	AGG	19,3057725,3057745,+
AES	GCTGAACGGGATTTGTGCCC	AGG	19,3055689,3055708,-
AES	GATAGAGTTCAGCTCGGGAG	CGG	19,3054125,3054145,+
AES	GCTGAAATTCGTCTTTGATG	CGG	19,3061181,3061201,+
AFAP1	ACGTGCTCTCCAACAGCCGC	TGG	4,7800624,7800643,-
AFAP1	ATAAGAGCTGCTCATCGCAT	CGG	4,7843318,7843338,+
AFAP1	GAAGCTGTGCCGCTGAGCCC	CGG	4,7855494,7855513,-
AFAP1	AGCGCAGTCTTACCGCAGGT	GGG	4,7809600,7809620,+
AFAP1-AS1	GCAGGCGTGTTTACTGCTCT	GGG	4,7772199,7772219,+
AFAP1-AS1	ATGACTCTGCAAGCAACCTC	CGG	4,7776305,7776325,+
AFAP1-AS1	ATAACTTACGTTGCAAGAAT	TGG	4,7776590,7776609,-
AFAP1-AS1	CACCGATTTCAAAGCTTCCG	TGG	4,7776082,7776102,+
AFAP1L1	GTACCTCAGCGATACCACCC	TGG	5,149299563,149299583,+
AFAP1L1	GCAGAGCCGAGAGCAGGCCG	AGG	5,149310101,149310121,+
AFAP1L1	CGCTGAGGTACTCGTGGTCC	AGG	5,149299554,149299573,-
AFAP1L1	GACTCACGTTTCTCAGGCGT	GGG	5,149301217,149301236,-
AFAP1L2	ACGCGCAACCTGTCCTTCAC	AGG	10,114300204,114300224,+
AFAP1L2	ACGGTGGTGCCTAACGTCAC	AGG	10,114297253,114297273,+
AFAP1L2	AGGTTGCGCGTGACCAGTGC	AGG	10,114300195,114300214,-
AFAP1L2	CCGGCGAGGGCCACTGGTAA	GGG	10,114315672,114315692,+
AFDN	AGATGTAATCGAAACGCTCG	CGG	6,167864651,167864671,+
AFDN	CGTCGTTTCATAACCACCTC	AGG	6,167875410,167875429,-
AFDN	TATGAAGTGCATGTCAGCGG	AGG	6,167864724,167864744,+
AFDN	AGAGGAAGAGCGCCGGCGGC	AGG	6,167962509,167962529,+
AFDN-DT	AGAAACACGCAGCAGCCCCG	GGG	6,167825771,167825791,+
AFDN-DT	GATTTAAAATGACGATCACG	TGG	6,167825404,167825424,+
AFDN-DT	GGTTCAGTGAACGCTGCGTC	AGG	6,167824684,167824704,+
AFDN-DT	CCAGCGGAAAGGAATCACCC	TGG	6,167825747,167825767,+
AFF1	GAAGATAAACAGCCGCCCGC	AGG	4,87115212,87115232,+
AFF1	ACGGCGGCACCCAGAGAGTA	AGG	4,87114467,87114487,+
AFF1	GAACACGGTACCTCCGGAGC	TGG	4,87108306,87108325,-
AFF1	TGACTGGGACCCTACGGAGC	TGG	4,87134517,87134536,-
AFF1-AS1	CACCTATGTGAGTCCCAAGA	GGG	4,86926214,86926233,-
AFF1-AS1	TGGACCCGTTGACTTCATTA	GGG	4,86926263,86926283,+
AFF1-AS1	TCGCGAGGGTGACCCTGCCC	CGG	4,86934763,86934782,-
AFF1-AS1	GGCGCTTCCGTTTCATTATT	TGG	4,86934491,86934511,+
AFF2	ACTTTGTAAGGTGAATCCTG	GGG	X,148842984,148843003,-
AFF2	GGAATTTTCTGAGTGGGCCG	TGG	X,148955839,148955858,-
AFF2	AAGATTTCTTCAACACAGCT	TGG	X,148809896,148809915,-
AFF2	GAATCGCAGCATCTGACCCC	AGG	X,148842965,148842985,+
AFF3	GTAGTGCTACAGATAGACGA	GGG	2,100007248,100007268,+
AFF3	TGTAGTGCTACAGATAGACG	AGG	2,100007247,100007267,+
AFF3	CAGATAGAAATGCATTACGG	AGG	2,100008901,100008920,-
AFF3	GCTTGAATAGCAGAAAGTGG	TGG	2,99752263,99752283,+
AFF4	ATTGTGATAAGACAATGCCG	AGG	5,132899120,132899139,-
AFF4	CTTTCATACGCAGCACATTC	CGG	5,132937152,132937172,+
AFF4	GTATGAATAGCCGTTAGAGG	GGG	5,132927163,132927183,+
AFF4	CAGTCTCAGAAACGGTCCTC	AGG	5,132934690,132934709,-
AFG1L	TCGTACGGAGTTCAAGATGG	CGG	6,108295063,108295083,+
AFG1L	TATGATTTAGCCATGAATCC	TGG	6,108356730,108356749,-
AFG1L	ACATCCAACAGGCCACCGGA	AGG	6,108366310,108366330,+
AFG1L	GGTAACCAAGAGCGACCAGG	AGG	6,108295089,108295108,-
AFG3L1P	CCTGGCCACCGCTCTACTGC	CGG	16,89972658,89972677,-
AFG3L1P	TATTGGCGTTGGGCCAGCAA	GGG	16,89990981,89991001,+
AFG3L1P	GGTACTCACCAGTGTAAATC	TGG	16,89992817,89992836,-
AFG3L1P	GACTCTGATTGTCCTTCAGC	AGG	16,89996125,89996145,+
AFG3L2	CCCAGGTAGGACTCACCGTC	CGG	18,12376952,12376972,+
AFG3L2	AGGTAGGACTCACCGTCCGG	AGG	18,12376955,12376975,+
AFG3L2	AAGGCGATGATGAGCACCGT	AGG	18,12358898,12358918,+
AFG3L2	AGGACTCACCGTCCGGAGGC	AGG	18,12376959,12376979,+
AFM	TAACCCTGCCCACACAACCT	CGG	4,73481833,73481853,+
AFM	TGTGCAGTGCATCCGTGACA	CGG	4,73488737,73488757,+
AFM	ATTATGCACTGGCCGCGCTC	TGG	4,73491952,73491971,-
AFM	CAGCAACAGTTAGAAGTGTA	GGG	4,73487011,73487030,-
AFMID	CAGTCGGACAACCCATCGGC	TGG	17,78190994,78191013,-
AFMID	GGTCCACCCGCTGACGGCAC	AGG	17,78204676,78204696,+
AFMID	ATGCAGCAGGCTCTTCCTGG	TGG	17,78202519,78202538,-
AFMID	GCCGTAAGCCACTATTACCA	CGG	17,78204708,78204727,-
AFP	ATGCTGCAAACTGACCACGC	TGG	4,73447520,73447540,+
AFP	GTACATGAGCACTGTTGCAG	AGG	4,73445071,73445091,+
AFP	AAACTGACCACGCTGGAACG	TGG	4,73447527,73447547,+
AFP	GATGGCCATCAGCTCCGACG	AGG	4,73450655,73450674,-
AFTPH	CATGGTGGCTGTCTGACCGA	TGG	2,64573009,64573028,-
AFTPH	GATGAGATTCAGTAGCCTGC	TGG	2,64553246,64553265,-
AFTPH	GTTTCGGGTGTCTATTCCCA	AGG	2,64569195,64569214,-
AFTPH	GATAACAAAGGAGACACTGA	TGG	2,64552329,64552349,+
AGA	TGGTGTGGCACGGAAAGTAC	TGG	4,177439614,177439633,-
AGA	GCGTGGAGGGCATTAGCATC	TGG	4,177440407,177440426,-
AGA	ACCACCTGGTATCTTAAAGC	AGG	4,177437458,177437477,-
AGA	AGGGCCAAGTGTTGACGACC	AGG	4,177442269,177442289,+
AGAP1	AGATGCCTTCGTGAACAGCC	AGG	2,235709176,235709196,+
AGAP1	GGTGGACCGACTCGAAGCGC	TGG	2,235494739,235494758,-
AGAP1	CCATAAGTTCTGCTAACCCG	AGG	2,235750356,235750376,+
AGAP1	CTACTCCATCTACGAGCTGC	TGG	2,235494766,235494786,+
AGAP11	GCCAATTCAGACATCGGGCT	GGG	10,87008888,87008908,+
AGAP11	TGTCAGCCAATTCAGACATC	GGG	10,87008883,87008903,+
AGAP11	GGAGATACATCATCATATCA	CGG	10,87004333,87004353,+
AGAP11	ACCCTCAATAGAGTCAACGA	GGG	10,87009502,87009522,+
AGAP1-IT1	GGCAGCTGGTTACCTCGCGC	TGG	2,235507013,235507033,+
AGAP1-IT1	AGGCAACGGTGTCACTTACA	AGG	2,235507430,235507449,-
AGAP1-IT1	GTCAGGGTCGCCCCAGCGCG	AGG	2,235507028,235507047,-
AGAP1-IT1	GCAGCTGGTTACCTCGCGCT	GGG	2,235507014,235507034,+
AGAP2	ACATCTGGTGCTAATCCGAG	AGG	12,57734344,57734363,-
AGAP2	GAAGGGAACTCAGCTGCCCA	TGG	12,57734073,57734093,+
AGAP2	CCTTGGCGTTCCGGATCGCC	TGG	12,57727713,57727733,+
AGAP2	CTTGACGAGCCCGTTAATGC	TGG	12,57730824,57730844,+
AGAP2-AS1	CCTAGGAGCCCGTACCGCTG	GGG	12,57726243,57726263,+
AGAP2-AS1	ACATCAGGGAGGACGGTCTT	GGG	12,57728146,57728165,-
AGAP2-AS1	GACCCGTGCTGGACACGATC	AGG	12,57728046,57728066,+
AGAP2-AS1	GGGGAGGTCCCCAGCGGTAC	GGG	12,57726254,57726273,-
AGAP3	CAGCTTCCGCAACGCCAGCG	AGG	7,151117727,151117747,+
AGAP3	GGTGCACCGCTTCAGATCTG	TGG	7,151118269,151118288,-
AGAP3	CATGGTGCTTGTGGGCACGC	AGG	7,151117754,151117774,+
AGAP3	GTGCACGGCCGGGATGGAGG	CGG	7,151118603,151118622,-
AGAP4	GATACTACACACACTTGTCG	GGG	10,45825910,45825930,+
AGAP4	GCAGGGCCATGGCCTTGCTC	TGG	10,45826573,45826593,+
AGAP4	TAGGCCATTGCTTTTAGAGG	TGG	10,45826886,45826906,+
AGAP4	AGAGGTGGAGATGGGTGTGC	AGG	10,45826901,45826921,+
AGAP5	GCATCTCCTGGTCACGAATG	TGG	10,73697538,73697558,+
AGAP5	GAGGTCCTCACCAACTTCAA	CGG	10,73697569,73697589,+
AGAP5	TAGCCTTTCTGCCAATCCAG	AGG	10,73697133,73697152,-
AGAP5	GACGCTAGGGTGCACACAAC	AGG	10,73697716,73697736,+
AGAP6	GATCGCACACGGGAAAGGTG	GGG	10,50009658,50009677,-
AGAP6	ATAATAGGTGAGCATGCCAT	TGG	10,50009053,50009072,-
AGAP6	GATGGCTCTACCGCTCCCGA	TGG	10,50008951,50008970,-
AGAP6	ATCGCACACGGGAAAGGTGG	GGG	10,50009657,50009676,-
AGAP9	TAACTCTTCTGCCAATCCAG	AGG	10,47520537,47520556,-
AGAP9	GCCATGACGTCCACCCCGTC	AGG	10,47502180,47502200,+
AGAP9	TCCTGACGGGGTGGACGTCA	TGG	10,47502184,47502203,-
AGAP9	TGGAGCAGCTCCTGACGGGG	TGG	10,47502193,47502212,-
AGBL1	GCCAGGAAGAACCTATCCCA	TGG	15,86154488,86154508,+
AGBL1	GAAAGCGCACCCAAGCAATC	AGG	15,86159004,86159024,+
AGBL1	GCACTGCTGGCTGTGACCAA	GGG	15,86256939,86256958,-
AGBL1	GCTGGGAATTAATGGAGCCA	TGG	15,86158948,86158968,+
AGBL1-AS1	GCTCTTGTGTAGGATGATTG	TGG	15,86316930,86316950,+
AGBL1-AS1	TTGTCAATAGCAGCCTCTCG	AGG	15,86312329,86312349,+
AGBL1-AS1	AATCTCAGCATTCTGTAATC	TGG	15,86312147,86312166,-
AGBL1-AS1	ACAAGAGCACTGCTTCTCAC	AGG	15,86316918,86316937,-
AGBL2	GCAAGCTCCAAACTTTATGC	AGG	11,47690428,47690447,-
AGBL2	TAAGGACTTCAGATCTTCGA	TGG	11,47680026,47680046,+
AGBL2	TAGGGTTGTTTGCCACTGAC	AGG	11,47690463,47690483,+
AGBL2	CCCCAAGAGAGCCATTCAAC	AGG	11,47710424,47710444,+
AGBL3	GCAAGCCACCAAAATGCCAG	AGG	7,135076438,135076458,+
AGBL3	AATCAGGAACAGCTTTACCA	TGG	7,135044101,135044121,+
AGBL3	AGAGCAAAGAAGGAACAGGA	AGG	7,135044058,135044078,+
AGBL3	AAGCCCGTTGGGATATACAC	TGG	7,135017077,135017096,-
AGBL4	GTAATCCACGCTTCCGAGTC	TGG	1,49697351,49697370,-
AGBL4	TGAAGACCAGGTATTCCCGG	AGG	1,48653385,48653405,+
AGBL4	TGTTTACTACTACCGCTGCC	CGG	1,49045759,49045778,-
AGBL4	TTACTTCTTTCGGGAGCAGC	TGG	1,49045597,49045616,-
AGBL4-IT1	ATTCTGACACTACACAAGCA	AGG	1,49472021,49472040,-
AGBL4-IT1	TTACCTCCAATAGGATGCAA	AGG	1,49423058,49423078,+
AGBL4-IT1	TTCTATTAATAGGATATATG	TGG	1,49423126,49423145,-
AGBL4-IT1	ATAGGATATATGTGGTTCGT	AGG	1,49423118,49423137,-
AGBL5	TCTCGAATGCGTTCCCAGCG	TGG	2,27053537,27053556,-
AGBL5	AATTCCGTTTCAGCACAGTC	TGG	2,27053138,27053157,-
AGBL5	ATCGTTTCGTGGAGGGCCGT	GGG	2,27053929,27053949,+
AGBL5	CACACGTTGAATTCATAGTC	AGG	2,27053108,27053127,-
AGBL5-AS1	ACAAAGATGGGGGAACCCGT	GGG	2,27049781,27049801,+
AGBL5-AS1	GGGTCAAGGAGTGACCCCAC	GGG	2,27049799,27049818,-
AGBL5-AS1	GACAAAGATGGGGGAACCCG	TGG	2,27049780,27049800,+
AGBL5-AS1	CAGCCTCCGAGGCCCACGTG	AGG	2,27049995,27050014,-
AGER	TCTTACGGTAGACACGGACT	CGG	6,32183548,32183568,+
AGER	GGTGGAGCAGTAGCTCCTGG	TGG	6,32182634,32182653,-
AGER	ACTGGTGCTGAAGTGTAAGG	GGG	6,32183921,32183940,-
AGER	CAAAACATCACAGCCCGGAT	TGG	6,32183950,32183969,-
AGFG1	GAGGATTAAATCCACCACAC	AGG	2,227491548,227491568,+
AGFG1	GGAGCAGGAGGTACACACGA	AGG	2,227472560,227472579,-
AGFG1	GCCAGAACAAGCCAAAGTCG	TGG	2,227523771,227523791,+
AGFG1	AAATAAGGGCACACCTAGTC	AGG	2,227523903,227523923,+
AGFG2	GTAGTATTCCTGCAATCCCG	TGG	7,100548885,100548905,+
AGFG2	GATCACCCAGAAGTGTCCGA	AGG	7,100553439,100553458,-
AGFG2	CCACGTAGGTGACCCCGCGC	TGG	7,100539501,100539520,-
AGFG2	CCTGCAATCCCGTGGAAATG	AGG	7,100548893,100548913,+
AGGF1	AGAAGTTGGAACGTGAACTG	CGG	5,77030854,77030874,+
AGGF1	GACGAAGCCATTACCAGTGA	AGG	5,77046622,77046642,+
AGGF1	AAAGTCACTGTTCCAACTAG	TGG	5,77046469,77046489,+
AGGF1	CTCTATTATGATCCTTCCAC	TGG	5,77039539,77039559,+
AGK	TACTGGGCACAACCACAGGA	TGG	7,141641376,141641396,+
AGK	ACGGATGTGATCATTGTTGC	AGG	7,141611242,141611262,+
AGK	CATACCCTCTTTGCCGAAAG	TGG	7,141615530,141615550,+
AGK	AAACTACTGGTCTCTCCCAG	TGG	7,141615506,141615525,-
AGL	GATAGTCCAAGAGTCTGCAA	TGG	1,99864411,99864430,-
AGL	ATCAGCACCAACACGTAAAA	TGG	1,99862297,99862316,-
AGL	GATGTTGTCTACAATCATAC	TGG	1,99864567,99864587,+
AGL	GGCAGATTAGTTTACCGATA	TGG	1,99880663,99880683,+
AGMAT	GATTCGGACCTCGCCGCATC	CGG	1,15583376,15583395,-
AGMAT	CACCGGCCGGGCCACGAACT	CGG	1,15584805,15584825,+
AGMAT	ATATCCCATATTGCAAGCGA	TGG	1,15580103,15580122,-
AGMAT	ATTCGGACCTCGCCGCATCC	GGG	1,15583375,15583394,-
AGMO	GCTTTAACGTCAATCTCAGC	TGG	7,15560164,15560183,-
AGMO	AAAGCATCATCCAGGCGACC	TGG	7,15560179,15560199,+
AGMO	GAGTTGACTTTGGCTACTAC	TGG	7,15544793,15544812,-
AGMO	TAATGAAGCAAACCCTCAGA	AGG	7,15366179,15366199,+
AGO1	AACGCGCTGAGAGTCCGTGA	GGG	1,35894129,35894148,-
AGO1	CAAAGCCGTGCAGGTTCACC	AGG	1,35919555,35919575,+
AGO1	CCTTACCCGTTCGTTGCCAA	TGG	1,35892663,35892682,-
AGO1	GAACCTGCACGGCTTTGGCC	AGG	1,35919552,35919571,-
AGO2	ACTCTCCTCGGGCACTTCTC	TGG	8,140585124,140585144,+
AGO2	ATGTACTCGGGAGCCGGCCC	CGG	8,140635486,140635505,-
AGO2	CCCATGTTTACAAGTCGGAC	AGG	8,140557120,140557139,-
AGO2	CCTAGCAGTCGCTCTGATCA	TGG	8,140556202,140556222,+
AGO3	GTTAGAAAACGGCCAAACTG	TGG	1,36008908,36008928,+
AGO3	AAGGCATTACTTCTAGTGGC	AGG	1,36009034,36009053,-
AGO3	ACTTTACCCGTCCTCCATAC	TGG	1,36013739,36013758,-
AGO3	ATGGAGTATGGGACATGCGA	GGG	1,36013939,36013959,+
AGO4	ATATTTGGTGATCGGCAGCC	TGG	1,35822901,35822921,+
AGO4	AACGGCCTCGTAGAGTCAAC	AGG	1,35817025,35817045,+
AGO4	AAGCCGGGCATAATATGCAG	GGG	1,35850986,35851005,-
AGO4	GCATACATACTTGCCACTCG	AGG	1,35831552,35831572,+
AGPAT1	ACAACAACATAGGGCTGCGA	GGG	6,32170968,32170988,+
AGPAT1	CAGGAGTCATCTTCATCGAC	CGG	6,32170490,32170509,-
AGPAT1	CCTCCACTCGGATCCCGTAC	AGG	6,32171014,32171034,+
AGPAT1	CTCGACGTTGCGTCCTCGCA	CGG	6,32171304,32171324,+
AGPAT2	GCAGACGAGCGAGGCCACGG	CGG	9,136687213,136687233,+
AGPAT2	GCGATCTGCACGCAGCGCTC	CGG	9,136677096,136677116,+
AGPAT2	GCTCCGGAAGGACCTCCATG	AGG	9,136677112,136677132,+
AGPAT2	CGGGCTCCGCTTCGAGGTGC	GGG	9,136677497,136677516,-
AGPAT3	AGCGCGTCCCCTCGCAGTAC	AGG	21,43970660,43970679,-
AGPAT3	AGTACCACGTCCAGCCGATG	AGG	21,43969161,43969180,-
AGPAT3	GAACAGTGTACACTCCGTGC	AGG	21,43967975,43967994,-
AGPAT3	GGAGGAGGACCGGGACACCG	TGG	21,43969212,43969232,+
AGPAT4	CATACTTGAGGTAGGCGCGC	GGG	6,161166339,161166359,+
AGPAT4	GAAAGGGTAGAGCACCAGCG	AGG	6,161139497,161139517,+
AGPAT4	GAGACTTCAGCAGTCCCGCG	AGG	6,161232185,161232205,+
AGPAT4	ACAGTCTGCAGTTGATCTTC	CGG	6,161232053,161232073,+
AGPAT4-IT1	CGAGGTAGCAGGCGAACCAC	TGG	6,161161344,161161363,-
AGPAT4-IT1	CTCTTACCATTCACTGGGTT	TGG	6,161161422,161161441,-
AGPAT4-IT1	GAGGCAGCACAGGGCTTTAT	GGG	6,161161843,161161863,+
AGPAT4-IT1	TTATGGGCGCCCTCACGCAC	AGG	6,161161859,161161879,+
AGPAT5	CGCCCGCTTCTACCAAGCGC	TGG	8,6708796,6708816,+
AGPAT5	GTGCGCTACGTGCTGAAAGA	AGG	8,6730763,6730783,+
AGPAT5	AAACAAGTTGCAGAGCTACG	TGG	8,6732613,6732633,+
AGPAT5	GAGGCGGCTCACCTGGACCC	CGG	8,6708879,6708898,-
AGPS	GGGAGCCTGTCACATCACCA	TGG	2,177523780,177523800,+
AGPS	CAAGGCGGTAGCCATGGCGG	AGG	2,177392776,177392796,+
AGPS	CTACGGGTCTGCAGCGGACC	GGG	2,177392842,177392862,+
AGPS	GGTCTGCAGCGGACCGGGAC	CGG	2,177392847,177392867,+
AGR2	GCTGACTCCTACCTCTGGAG	AGG	7,16801645,16801665,+
AGR2	GATGAGTGCCCACACAGTCA	AGG	7,16801152,16801171,-
AGR2	AACTTACAACCAGATTGAGG	AGG	7,16799736,16799756,+
AGR2	TCGGCTCTAACTGTCAGAGA	TGG	7,16794994,16795014,+
AGR3	ATTTGTGAATACTTACATAG	GGG	7,16860483,16860503,+
AGR3	GATGGGGAGATGACATCACT	TGG	7,16873823,16873842,-
AGR3	GAGAGTATTGACAATCCTCC	AGG	7,16862612,16862632,+
AGR3	TTACATAGGGGTAAATCCCG	AGG	7,16860495,16860515,+
AGRN	CGTGTGCGAGCCCAACGCGG	AGG	1,1040695,1040715,+
AGRN	GAGGCGTCCGACCCACACAC	AGG	1,1040777,1040796,-
AGRN	GCAACGAATGCGAGCTGCAG	CGG	1,1040805,1040825,+
AGRN	ATCGTCACCGATGGCCGGAG	TGG	1,1045492,1045512,+
AGRP	TCTTCTTCAGTGGGGCCCGC	AGG	16,67483080,67483100,+
AGRP	CAGCCTTACGCAGCGACGTG	AGG	16,67482764,67482784,+
AGRP	GCCCATCTGGGCTCCTCGCG	TGG	16,67483326,67483346,+
AGRP	GAAGAAGACAACTGCAGAAC	AGG	16,67483068,67483087,-
AGT	GGAAGGGGTGTATGTACACC	CGG	1,230710726,230710746,+
AGT	AATTGAGCAATGACCGCATC	AGG	1,230704204,230704223,-
AGT	AGTTGAGGGCCGCAATGGTC	GGG	1,230710532,230710551,-
AGT	CTGAAGCAGCCGTTTGTGCA	GGG	1,230710176,230710195,-
AGTPBP1	GAGCAGCTGTAGCTTCGTAG	TGG	9,85579032,85579051,-
AGTPBP1	TGTCCCAGAATATTCAGAGG	TGG	9,85632740,85632759,-
[truncated: 90,919 more rows]

## Sheet: Library3
Gene	gRNA	PAM	gRNA_info
A1BG	CGAGCGCTTGGAGCTGCACG	TGG	19,58350375,58350394,-
A1BG	CGTCAGCGTCACATTGGCCA	AGG	19,58353123,58353143,+
A1BG	CTCAATGGTCACAGTAGCGC	TGG	19,58352289,58352309,+
A1BG	GATCAGCTCGAGGTTCGCCG	CGG	19,58347458,58347478,+
A1BG-AS1	AAGAGTGTGTGGGAGCTGTA	CGG	19,58352723,58352743,+
A1BG-AS1	ATCCTAGAACCTGTTCTAGA	AGG	19,58353719,58353739,+
A1BG-AS1	GACCATCATGTCCATGCTCG	TGG	19,58353424,58353443,-
A1BG-AS1	GCTGGTGTTGGGACTGCCAA	AGG	19,58354973,58354992,-
A1BG-AS1	ACTCCGGTGCAGTGAGTGTC	TGG	19,58353450,58353470,+
A1CF	CGTGGCTATTTGGCATACAC	AGG	10,50813989,50814008,-
A1CF	GAGTCATCGAGCAGCTGCCA	TGG	10,50836097,50836116,-
A1CF	GATCCCACCACAACCTACCT	TGG	10,50816121,50816140,-
A1CF	GGGATGCTGCACCCCCTGAA	AGG	10,50844062,50844081,-
A2M	GCTTGAGGCCACCCTCTAAC	TGG	12,9109974,9109994,+
A2M	TAGATGAGCAACCGAGCGAC	AGG	12,9099453,9099473,+
A2M	GAGCCGCTGTGACTCGCAGG	TGG	12,9098686,9098706,+
A2M	AACTCACCAACTCATTCAGG	GGG	12,9112151,9112171,+
A2M-AS1	GAGTCCATAGGATTGCTTAT	GGG	12,9067984,9068003,-
A2M-AS1	GGATTGTATAAACTAAGAAC	TGG	12,9066785,9066804,-
A2M-AS1	GTGTAAAGTGTGTTTGGTTA	TGG	12,9067487,9067506,-
A2M-AS1	AAACAGCTTCCCCCTGGACC	AGG	12,9066370,9066389,-
A2M-AS1	GAGAGTCTGAGGACAATCGT	AGG	12,9066867,9066886,-
A2ML1	GCAGCCTGAGGGAGTCCTGG	TGG	12,8854775,8854795,+
A2ML1	GAAGGCAGGGCTGCTGACGG	AGG	12,8857281,8857301,+
A2ML1	GAAGGTCAGTGAGAGAGAGA	AGG	12,8846091,8846110,-
A2ML1	TATTTCCAACTCCCGACACC	CGG	12,8823763,8823782,-
A2MP1	TCCAGTTGCCAGAGGTTCCA	GGG	12,9232409,9232428,-
A2MP1	GACCCTCTATTCTCAACCCT	GGG	12,9233626,9233645,-
A2MP1	CGATCCACTGGCAACGTCCT	GGG	12,9233666,9233685,-
A2MP1	ATATGAAGACACAACCATCT	GGG	12,9233405,9233424,-
A2MP1	GAGTACAGCACAACCATGTC	AGG	12,9232386,9232405,-
A3GALT2	CCTGGAAGAGAATCTTCTGG	CGG	1,33312868,33312887,-
A3GALT2	AGCTGGGACATTGTGGCCGA	AGG	1,33312533,33312553,+
A3GALT2	CGAATGCGCGTCGCGTTCGA	AGG	1,33307068,33307088,+
A3GALT2	CTACGTGTTCACCGAGCTTC	CGG	1,33307358,33307377,-
A4GALT	CCCGCTGCCTTGGGGCGCCC	CGG	22,42693893,42693913,+
A4GALT	CGACTGGTACGCGGCCGTGC	AGG	22,42693464,42693483,-
A4GALT	CGTGCGTCGTGGGGCAGTAG	CGG	22,42692912,42692932,+
A4GALT	CTACTGCCCCACGACGCACG	AGG	22,42692912,42692931,-
A4GNT	ACCCCATCTCCTATCGAGAG	TGG	3,138124485,138124504,-
A4GNT	ACCTGAGGTCGCTCACCTCC	TGG	3,138124541,138124561,+
A4GNT	GGCAGCAGACTCTACGGAAC	AGG	3,138131031,138131051,+
A4GNT	GCTTCTCGGTACTCTAGTAA	TGG	3,138124711,138124730,-
AA06	ATGGATGAGTAGCGAGCCGG	AGG	17,33529907,33529926,-
AA06	TCTAAGGACTTGGAAGCCCC	AGG	17,33530111,33530130,-
AA06	TGTCTTGCGGAAGTCATAGC	CGG	17,33533731,33533751,+
AA06	TTGGCCCTTGTGTAAGAACG	AGG	17,33530142,33530162,+
AA06	GAGAGCCTCGTTCTTACACA	AGG	17,33530150,33530169,-
AAAS	ATATGAGCACAATAACGAGC	TGG	12,53321392,53321411,-
AAAS	GCATACACCTGTTACCAGCT	TGG	12,53309662,53309681,-
AAAS	GGGTGAAGACGGCATCCGGC	TGG	12,53315397,53315416,-
AAAS	GGTGAAGACGGCATCCGGCT	GGG	12,53315396,53315415,-
AACS	GTTATGATGACTTGTACCAT	TGG	12,125073878,125073898,+
AACS	ATGTCCAAGGAGGAGCGCCC	CGG	12,125065584,125065604,+
AACS	CACGCAGATGGACCGCTTCC	GGG	12,125065661,125065681,+
AACS	CATGCACTTGGGTGCGCCCG	TGG	12,125107233,125107252,-
AACSP1	ACCCCTGCATGAAGCGTAGT	GGG	5,178768604,178768623,-
AACSP1	GCCGCACAGACAAGCCCACG	CGG	5,178772466,178772486,+
AACSP1	CCTGCTGCTCACAGTGCGCG	TGG	5,178818390,178818410,+
AACSP1	ACCAGTGTCTGTCACGATAA	TGG	5,178765173,178765193,+
AACSP1	TCGCCCTTGATGGGAGCTTC	AGG	5,178766147,178766166,-
AADAC	GAACCCCAGTGTTGCGAAGT	CGG	3,151828036,151828055,-
AADAC	GCCTCTCCCAGATAACGTTG	AGG	3,151814224,151814244,+
AADAC	GTCACCCGACTTCGCAACAC	TGG	3,151828028,151828048,+
AADAC	TCCTCAACGTTATCTGGGAG	AGG	3,151814228,151814247,-
AADACL2	TGTTTGCCGTCCATCTATTC	AGG	3,151744114,151744133,-
AADACL2	AGCAACAGCGGTCACTCAAC	AGG	3,151745658,151745678,+
AADACL2	TGACTTCCTGAATAGATGGA	CGG	3,151744105,151744125,+
AADACL2	AGTTTTAGCGATGGCATCCA	AGG	3,151734141,151734160,-
AADACL2-AS1	AATCACTATTGGGTAATTGT	TGG	3,151751310,151751329,-
AADACL2-AS1	TGTAAAATTGCATAGCAGTC	TGG	3,151751231,151751251,+
AADACL3	TCACCCAACTGCCAGAACCA	CGG	1,12720930,12720949,-
AADACL3	AAGTTGTTGACAAACCACTG	CGG	1,12725370,12725389,-
AADACL3	ACAAACGAGAGCATATGCCA	TGG	1,12720892,12720911,-
AADACL3	ACCTGGGAGTGCCCGTGACC	TGG	1,12725856,12725876,+
AADACL4	AAGCGTCGGAGGTGCAGCGG	TGG	1,12666086,12666106,+
AADACL4	ACCATGTCACGCGGACCCCC	TGG	1,12666599,12666618,-
AADACL4	GTAGAAGATGATGCCTCGCC	GGG	1,12651288,12651307,-
AADACL4	GTGGTGACCGACCTGCGTTT	TGG	1,12651215,12651235,+
AADACP1	AAGGTCCTCATAGCCATAGT	GGG	3,151784534,151784554,+
AADACP1	TGTTCTTCAACATGTACCAA	TGG	3,151784018,151784038,+
AADACP1	AGCTCAGAACTACCACGAGT	TGG	3,151784124,151784143,-
AADAT	TAGATCCATTTGTCCTTGAC	TGG	4,170087151,170087171,+
AADAT	ATGGATCTATGTGTCACATC	TGG	4,170087140,170087159,-
AADAT	CCAAATGGCAACAACCCTAC	TGG	4,170073178,170073197,-
AADAT	CAGCCAACAAGGTCTTTGTA	AGG	4,170087117,170087136,-
AAGAB	CAGACCAAGATCATCACCTC	AGG	15,67236427,67236447,+
AAGAB	GAATCCCTCTCTGATCATCG	GGG	15,67208608,67208627,-
AAGAB	GATTCAGTACTATCTGCTGC	TGG	15,67208623,67208643,+
AAGAB	GGCTTCCACTGGCAAAAGCA	TGG	15,67236456,67236475,-
AAK1	GGACTCAGATTCTCTCACCG	GGG	2,69479049,69479068,-
AAK1	GTCCTATCGAGCACCAGAAA	TGG	2,69530674,69530693,-
AAK1	TCGGAAGAGTCTTCGGCATC	GGG	2,69642917,69642936,-
AAK1	TGAGAATATCGAGAATTATC	AGG	2,69530027,69530047,+
AAMDC	GGACTGCAAAGTATGGCCAG	GGG	11,77842567,77842587,+
AAMDC	ACAACTTCCTTCACATCTGC	AGG	11,77869742,77869761,-
AAMDC	GCTGCACACCAGGAGAATGC	TGG	11,77869720,77869739,-
AAMDC	TCCCAAGTCCGACTACCCCC	TGG	11,77842586,77842605,-
AAMP	GGAGGTCTGGTCCTTTGAAG	CGG	2,218266860,218266879,-
AAMP	AGGTCCACTCACCTTGCCGG	TGG	2,218265818,218265838,+
AAMP	CTCCAGGTCTCCCGCTTCAA	AGG	2,218266846,218266866,+
AAMP	GATCCCGGTCCGCCGGACCC	AGG	2,218269967,218269986,-
AANAT	GGCGCTGACAGCGTCCTCCG	GGG	17,76468870,76468889,-
AANAT	CCGGGCCGCGCTCATGTGCG	AGG	17,76469807,76469827,+
AANAT	CGCGTCCTCGCACATGAGCG	CGG	17,76469815,76469834,-
AANAT	CGCTGACAGCTCGGGGACTC	GGG	17,76468809,76468828,-
AAR2	CATCTTCACGCCCCGGAACT	TGG	20,36239998,36240017,-
AAR2	GAAGCACACCAAGGACCGCG	TGG	20,36240368,36240388,+
AAR2	GAGGGATCATCTTCACGCCC	CGG	20,36240005,36240024,-
AAR2	GAGGTCGGGCCCAAGTTCCG	GGG	20,36239985,36240005,+
AARD	CAGGAGCACGGACATCCAGG	AGG	8,116938362,116938382,+
AARD	AAAAGATGATGCTGCGAATC	CGG	8,116942673,116942693,+
AARD	AAGAAGTCGCACGCGGGACG	AGG	8,116938333,116938352,-
AARD	AGTCGCACGCGGGACGAGGT	GGG	8,116938329,116938348,-
AARS	CCACGCTCGGACCATCACTG	TGG	16,70269660,70269679,-
AARS	CGCCGCACATCTTGTCAACC	AGG	16,70271835,70271854,-
AARS	CGGCGTCCCGACCACCAATC	CGG	16,70271850,70271870,+
AARS	GAACTCCTCACCCAAGAGTT	TGG	16,70276587,70276606,-
AARS2	AAGCGGAGGGCACCAGCCGG	TGG	6,44313136,44313156,+
AARS2	CCATTCGAAGGTCGCCCGCA	TGG	6,44313260,44313279,-
AARS2	CCCTTACTTGGGCCGAGTAG	GGG	6,44307360,44307379,-
AARS2	CCGACGAAGAACCAGCCTAA	AGG	6,44307015,44307035,+
AASDH	GTGAGGTGGAGGTCAGACAC	AGG	4,56349462,56349481,-
AASDH	CTTGTTGGTACATCAGTACC	TGG	4,56349927,56349946,-
AASDH	AAAGTGGGTATTACAACCAG	CGG	4,56349417,56349437,+
AASDH	AAATGGAGTTACATGTGAGG	TGG	4,56349476,56349495,-
AASDHPPT	GCTCGGCAGCCAAGTGCCGC	AGG	11,106077777,106077796,-
AASDHPPT	GAGCCGAGCCGAATGGCTGC	TGG	11,106077793,106077813,+
AASDHPPT	GACTAGGATTTGAATTGCAG	CGG	11,106091352,106091372,+
AASDHPPT	AGGCTGGTCGTCTGATGATA	AGG	11,106079464,106079484,+
AASS	AAGCTGTGTTGGCCGTCCGG	AGG	7,122133639,122133658,-
AASS	CGTGGGGTTACCCACCGCCA	TGG	7,122077861,122077880,-
AASS	CTGTGCCGGCAAATTGTCAA	TGG	7,122113177,122113197,+
AASS	GATGTGCTTGGGAGCTAGCG	GGG	7,122133585,122133605,+
AATBC	TGGCCAGAACAGACACGGCC	CGG	21,43806102,43806121,-
AATBC	CCATGTGAATTACCTCTCGA	TGG	21,43805916,43805935,-
AATBC	AGGCAGGCGAGTGGAACCAC	AGG	21,43806570,43806589,-
AATBC	GTTCCGGGCCGTGTCTGTTC	TGG	21,43806096,43806116,+
AATBC	TCTGACTTTGTGACCAGGAC	GGG	21,43806539,43806559,+
AATF	ACTGTTCCAGTTGCAGCGCC	AGG	17,36949145,36949164,-
AATF	AGTCAAGATTGAGCGTTCAA	AGG	17,36989259,36989278,-
AATF	ATCAAACCTGTCAATCACCC	TGG	17,36950225,36950244,-
AATF	CGCTCTGTCTATCGAGTTCT	TGG	17,36989336,36989356,+
AATK	CCCGCGCCAAGCTTCTGCGA	GGG	17,81122131,81122151,+
AATK	CCGTGAGCAGGCAGTTCCGC	AGG	17,81124982,81125002,+
AATK	GCCACCCGTCGACGTCCCCT	GGG	17,81122173,81122192,-
AATK	GGGGGCGATTCCTTGGCGCC	CGG	17,81120027,81120047,+
ABALON	TGTGGGTCTTACGAAGGTCT	GGG	20,31722431,31722451,+
ABAT	CCAGCACAGCTACCGCCTGC	TGG	16,8735780,8735800,+
ABAT	GACCATCTTCATGTGGTACC	GGG	16,8764808,8764828,+
ABAT	GGGACTTCCGTCTTCATCAG	AGG	16,8746062,8746081,-
ABAT	GTGGACGAGGTCCAGACCGG	AGG	16,8774907,8774927,+
ABCA1	AGGATCTTCCCAACGAGCAG	CGG	9,104837470,104837490,+
ABCA1	GCACCATCCGGCAGAACCTG	GGG	9,104821409,104821428,-
ABCA1	GCGAGTACTTCGTTCCAACA	TGG	9,104858544,104858563,-
ABCA1	GGTTCTATGCCCGCTTGAAA	GGG	9,104820026,104820045,-
ABCA10	CTTCCTTAAAGAACACTGTT	GGG	17,69221886,69221905,-
ABCA10	GAATCATCAGAGGAATGCTC	AGG	17,69201544,69201564,+
ABCA10	TATCGCCTGAAGTTTAATTG	GGG	17,69222576,69222595,-
ABCA10	ATATCGCCTGAAGTTTAATT	GGG	17,69222577,69222596,-
ABCA12	GCTGCCATACCGTATGTCCC	TGG	2,214987774,214987794,+
ABCA12	GGTGTCATCCTGAACCGGGG	AGG	2,214989416,214989436,+
ABCA12	GGTCTTGAGACTCATCCGGA	TGG	2,215000910,215000930,+
ABCA12	AGTATTACCTGGTGAACCTC	TGG	2,215026811,215026831,+
ABCA13	GATGGATCTCAATAAGACCG	AGG	7,48227260,48227280,+
ABCA13	GGATCTCAATAAGACCGAGG	AGG	7,48227263,48227283,+
ABCA13	GTAGAACGATCCAACACTCC	AGG	7,48219483,48219503,+
ABCA13	TACTTGAGCAACTTGATTCC	TGG	7,48376550,48376570,+
ABCA17P	ACTGGATGGACAAACCATCT	GGG	16,2426346,2426365,-
ABCA17P	CCAGGTGCGTTTCCTTAGAA	AGG	16,2426011,2426031,+
ABCA17P	ACCCAGGTATGGCGGTGGAT	TGG	16,2422573,2422593,+
ABCA17P	AATACAGATCCTGGTCCCTC	TGG	16,2406685,2406705,+
ABCA17P	TGTCCAATAGCGCCAGAGCC	AGG	16,2410326,2410345,-
ABCA2	CTCGGTGGCCAGAAACCCGC	AGG	9,137022439,137022458,-
ABCA2	GAAGCCCACCATCTCCGTGA	AGG	9,137024148,137024167,-
ABCA2	GAGTGCTTGGGCCGTGCTAT	TGG	9,137022377,137022397,+
ABCA2	GCGGATGTCGTGCCCGTAGA	TGG	9,137016107,137016127,+
ABCA3	CCGTCACTGAGACAGTGCGC	AGG	16,2326034,2326053,-
ABCA3	CGTCCACGTTGACGGGACTC	AGG	16,2304102,2304122,+
ABCA3	CTACCCGGGCCAGTCCATCC	AGG	16,2326141,2326160,-
ABCA3	CTGCGATGAACGGCGGGTAC	GGG	16,2319696,2319716,+
ABCA4	CGGAGATGTTCCTGTCCGTC	AGG	1,94024993,94025013,+
ABCA4	GAAGGACATCGCCTGCAGCG	AGG	1,94098942,94098961,-
ABCA4	GCAGAGCTTACTGTCTCCGG	TGG	1,94055299,94055318,-
ABCA4	GGTATTGATTGACCAGGCGG	AGG	1,94077694,94077714,+
ABCA5	ACTGCCTTACTTGGCCACAG	TGG	17,69291274,69291293,-
ABCA5	CCATACAATATGTCGAGAAC	AGG	17,69287691,69287711,+
ABCA5	GCTACTGAAAGCCTATCCCA	TGG	17,69260347,69260367,+
ABCA5	GCTGCTCAGTACTGGTCCTC	AGG	17,69308325,69308344,-
ABCA6	GATGATCAACAGGCTGGTAC	GGG	17,69105471,69105491,+
ABCA6	GGGGTCTTGGATATCACCTA	AGG	17,69112184,69112203,-
ABCA6	TAAGAAACGGAGCCGTGCCA	TGG	17,69106062,69106082,+
ABCA6	TGGGGCCTCTCAATACTTCT	AGG	17,69137477,69137496,-
ABCA7	ATTGGAACTGTCGTTCATGA	AGG	19,1043806,1043825,-
ABCA7	CACGTAGCGCAGGTCGGTCA	GGG	19,1046261,1046280,-
ABCA7	CTCCGGCTACTACCTGACGC	TGG	19,1052068,1052088,+
ABCA7	GCACTCTCCCAGGTATACCG	TGG	19,1059010,1059030,+
ABCA8	GAAACCAGTGATTACCCGCC	AGG	17,68918031,68918051,+
ABCA8	GCATTTCCTCATCCATCGGA	CGG	17,68928010,68928029,-
ABCA8	GGATGAGGCCGACATCCTGG	CGG	17,68918049,68918068,-
ABCA8	GAAATCTTTCCTCACCGGCC	TGG	17,68929179,68929198,-
ABCA9	GCACAAATTGTCGTCCTGAC	TGG	17,69035708,69035727,-
ABCA9	GGGACAATTACAAACTGATG	GGG	17,69020553,69020572,-
ABCA9	TATAGGAAGCCTTGTTGAGC	TGG	17,69020523,69020542,-
ABCA9	AATGGTGCTATCATTGTGTC	AGG	17,69017668,69017687,-
ABCB1	GGTCGGAATGGATCTTGAAG	GGG	7,87600171,87600190,-
ABCB1	GGGCAAGGACAACTTACATG	AGG	7,87549833,87549853,+
ABCB1	GAAGCTAACCCTTGTGATTT	TGG	7,87566116,87566135,-
ABCB1	TTGGACTGTCAGCTGCTGTC	TGG	7,87566078,87566097,-
ABCB10	CAGCGGCTGCGGGACCGCCC	GGG	1,229558276,229558296,+
ABCB10	CAGCTAGCTGAGGAACGTAT	TGG	1,229540735,229540754,-
ABCB10	CCCGCGCCCCATAGCCGCGC	CGG	1,229558488,229558508,+
ABCB10	CTGCGGGACCGCCCGGGAAC	CGG	1,229558282,229558302,+
ABCB11	TGGAGCAGCCACCATTGGTC	TGG	2,168993712,168993731,-
ABCB11	GTGTGAATAACACCATTGTA	TGG	2,169013321,169013340,-
ABCB11	CAATGACCCAAAAGCATATC	TGG	2,168995463,168995483,+
ABCB11	AGGTCATGCGCTGAATGAAA	AGG	2,168993817,168993837,+
ABCB4	AGGACTGTGATAGCTTTCGG	GGG	7,87449991,87450010,-
ABCB4	CAATACGCGGCTAACAGAGT	AGG	7,87452941,87452960,-
ABCB4	TCAACTCGGAATCGTGTCTC	AGG	7,87406424,87406443,-
ABCB4	TCCTTGTCGCTGCTAAATCC	AGG	7,87454564,87454583,-
ABCB5	AAATGCGTATGATTTTATCA	TGG	7,20651589,20651609,+
ABCB5	GAAATTTAATACATTGGTAG	GGG	7,20658504,20658524,+
ABCB5	CTTGATATTGTTACTGATGG	TGG	7,20651516,20651535,-
ABCB5	AAGGAGCTCAAATGAGTGGA	GGG	7,20658530,20658550,+
ABCB6	GACAGCGAATCAGCACCAGC	GGG	2,219218485,219218505,+
ABCB6	GTAGGTGCCAAACCAATTGA	GGG	2,219213594,219213614,+
ABCB6	GGAGCCCGAGCCCAATCACC	AGG	2,219213875,219213895,+
ABCB6	CCCAGAGCCATCCGCGTCGA	GGG	2,219218554,219218574,+
ABCB7	GGATCAGAATCGCGGAGTGC	CGG	X,75156187,75156207,+
ABCB7	GGCACTCCGCGATTCTGATC	CGG	X,75156188,75156207,-
ABCB7	GTAGGCTCGAGCGGTTCCCA	AGG	X,75156107,75156127,+
ABCB7	TAAAGGCCGGATCAGAATCG	CGG	X,75156179,75156199,+
ABCB8	AGTACACAAGGGACCACGTA	GGG	7,151034345,151034365,+
ABCB8	CAGCCATGCGCTCGCCAACG	TGG	7,151034542,151034561,-
ABCB8	CAGTCATGAAACTCCCTACG	TGG	7,151034361,151034380,-
ABCB8	CCGCTTGACAACTGACGTGC	AGG	7,151034771,151034791,+
ABCB9	AATGTACGTCCACACGAACA	GGG	12,122959860,122959880,+
ABCB9	CGAACAGGGCCCAAAACCAG	GGG	12,122959874,122959894,+
ABCB9	CTCCTACACCAAGCCCGACG	TGG	12,122959682,122959701,-
ABCB9	CTGCTGTCCACCGTGCGGCC	AGG	12,122959810,122959829,-
ABCC1	ACCAGAAGGTGATCCTCGAC	AGG	16,16033140,16033159,-
ABCC1	ATATTACAGGTCCGTGATAC	AGG	16,16083454,16083474,+
ABCC1	CCAGCCGAAAGAGAGTTCCA	AGG	16,16044488,16044508,+
ABCC1	CCCCACCATGTAGGATGCCC	AGG	16,16016482,16016502,+
ABCC10	GCACCGGCTGGCTGACCCAG	GGG	6,43447687,43447707,+
ABCC10	ATCCGAGACAACATCCTCTT	TGG	6,43438705,43438725,+
ABCC10	AATGGACAAGAGTCTGACTC	AGG	6,43443988,43444008,+
ABCC10	GCTACAGCACAAGGATGCGC	GGG	6,43433332,43433352,+
ABCC11	CTAAGCGACTCCGTAAGCTT	TGG	16,48227863,48227883,+
ABCC11	CTGTCCCGGGATCGTCAATG	GGG	16,48211078,48211097,-
ABCC11	GCGTTGGTTGATGATCCAAC	TGG	16,48222687,48222707,+
ABCC11	GGACTCACCTCGGCTTGGGA	CGG	16,48230428,48230448,+
ABCC12	CACGGCCATCCGGTTGAAGG	TGG	16,48140757,48140776,-
ABCC12	CCAGAGGACACGCGTGTTGA	TGG	16,48141255,48141274,-
ABCC12	CTGGGCCATCAACTACCGCA	CGG	16,48140775,48140794,-
ABCC12	GATGAGTCATATGTCGACAA	TGG	16,48143927,48143947,+
ABCC13	TGGGTCCAGCAGTGTTAGCA	GGG	21,14299592,14299612,+
ABCC13	CTCTCCAGTACGCAGAACGC	GGG	21,14274094,14274114,+
ABCC13	CGCGGGCGGCTCCTATCAGC	GGG	21,14274111,14274131,+
ABCC13	TCCAGTACGCAGAACGCGGG	CGG	21,14274097,14274117,+
ABCC13	TAATGGCCGTATATCTCCTT	TGG	21,14299562,14299582,+
ABCC2	GAGGTACCAGCAAGTACTGG	AGG	10,99817396,99817416,+
ABCC2	GGATTCCCTTGGGCTACCTA	TGG	10,99784674,99784694,+
ABCC2	TAGGTCTTACCCATGTGCCT	AGG	10,99792349,99792368,-
ABCC2	CTTGTACTCACAGAAGACTC	TGG	10,99792278,99792298,+
ABCC3	AAATGCCTCCGGCGAGGACG	AGG	17,50660949,50660969,+
ABCC3	ATGGACGCCCTGTGCGGTTC	CGG	17,50634936,50634956,+
ABCC3	CGAGCTCCCCGGAACCGCAC	AGG	17,50634947,50634966,-
ABCC3	GATACAGTATGAGCGGCTGC	AGG	17,50657062,50657082,+
ABCC4	GAAGACCGCTCACAGCACCT	TGG	13,95247660,95247679,-
ABCC4	AGAAGAACACGCGTGAGCAG	AGG	13,95301241,95301261,+
ABCC4	GAGGAGCACGTAGGTGGTGA	AGG	13,95206666,95206686,+
ABCC4	GGATAATAAAAATGTACGCC	TGG	13,95207840,95207859,-
ABCC5	CGTGATCATCAGGCACACGA	TGG	3,183987793,183987813,+
ABCC5	GACACTGCACAGCATCGATC	TGG	3,183971576,183971595,-
ABCC5	GCCCGTGTGGCCCACAAGAA	GGG	3,183988640,183988659,-
ABCC5	GGCCCGTGTGGCCCACAAGA	AGG	3,183988641,183988660,-
ABCC5-AS1	TCAACTCTACTCTCACAAGC	TGG	3,184010536,184010556,+
ABCC6	GACCACATCACCCACCGCAC	TGG	16,16198128,16198148,+
ABCC6	TGGCTGTTGTCGGTCCAGTG	GGG	16,16182878,16182897,-
ABCC6	TGGTCTGCTTCGTCTATCTC	TGG	16,16198026,16198045,-
ABCC6	CACCCCCCAGGTCGCACTGG	TGG	16,16188964,16188983,-
ABCC8	ATCACCATTCGTATCCCCCG	AGG	11,17427868,17427887,-
ABCC8	CCCGATGGCTCGCAAGTCGA	TGG	11,17461651,17461671,+
ABCC8	GCTGCAGGAAGCGTACCCCC	AGG	11,17461746,17461766,+
ABCC8	GTCAGCATCGCCATCTGCAC	TGG	11,17428303,17428323,+
ABCC9	TTCCGGGACATAACCTGAGA	TGG	12,21933849,21933868,-
ABCC9	AGTTAGACGTAGAGAGCCTA	AGG	12,21910269,21910289,+
ABCC9	CCTCTTTATGCCAGCCGTGA	TGG	12,21926019,21926038,-
ABCC9	GGTGACGACAGTTGGCGAAC	TGG	12,21887874,21887893,-
ABCD1	CATCGTCCGCAAGGACCCGC	GGG	X,153725628,153725648,+
ABCD1	CCAGACGGCTGCGGAACGAC	AGG	X,153725745,153725764,-
ABCD1	CCTGGTAGGAGCGCTGTAGC	AGG	X,153729245,153729264,-
ABCD1	CCTGTCGTTCCGCAGCCGTC	TGG	X,153725742,153725762,+
ABCD2	CAGCAGTGGACTAATTATGG	TGG	12,39617029,39617048,-
ABCD2	CATGATGTACCACAAACGTT	TGG	12,39617081,39617101,+
ABCD2	GCTAGTAGGGTGGGCCCAAT	TGG	12,39618836,39618856,+
ABCD2	GCTCGAAATTTACTGGCCTC	TGG	12,39607641,39607660,-
ABCD3	GAACGCGGCACCAGCCAGCG	AGG	1,94418518,94418537,-
ABCD3	GTACTTGCTGAAGGCCGCCA	TGG	1,94418479,94418498,-
ABCD3	TCTTGTGTAAGCAGCTGGTC	TGG	1,94475665,94475684,-
ABCD3	TTAAACTGTGCTTCCGAGTA	AGG	1,94475185,94475205,+
ABCD4	GATTAGGGGTTTGTCAGAGG	AGG	14,74290405,74290425,+
ABCD4	AGAGGGCCTGGACCAGCAGG	TGG	14,74288219,74288238,-
ABCD4	CTATCGCATCGGCCAGCAGC	TGG	14,74286747,74286766,-
ABCD4	ACTCACCTGTAGAAAGCAGC	AGG	14,74295141,74295161,+
ABCE1	TGGCAGCTCGAGTTGTCAAA	CGG	4,145123335,145123355,+
ABCE1	CCAATGCCTTCAAACTTCAC	AGG	4,145108090,145108110,+
ABCE1	TTAGGATCCTCCTGACTGGC	AGG	4,145110098,145110118,+
ABCE1	GGAATCTGGTCTACATATTG	AGG	4,145110207,145110226,-
ABCF1	ATTGTAGCCGGCCGCCGCTA	CGG	6,30583667,30583687,+
ABCF1	GGAGAAGAATCGGATCAATA	AGG	6,30578555,30578575,+
ABCF1	GGCCAAAGCACGGCGGATCC	TGG	6,30584458,30584478,+
ABCF1	GGCGGGAGGACATCTCCGCC	TGG	6,30583136,30583155,-
ABCF2	GGATGAGGGTTGCCCTTGCC	AGG	7,151223679,151223698,-
ABCF2	TTAAACTCAGGCCGTCGTTA	TGG	7,151224801,151224820,-
ABCF2	ATGTGAACATCAGTACTGTT	GGG	7,151224879,151224899,+
ABCF2	TGTGAACATCAGTACTGTTG	GGG	7,151224880,151224900,+
ABCF3	GTGTGCGAGAGGATTTGCTA	CGG	3,184188346,184188366,+
ABCF3	AGGGCATCAGTCATTCTCGC	TGG	3,184188926,184188946,+
ABCF3	GGCTGGAACCCGCAGACTCC	GGG	3,184188247,184188266,-
ABCF3	AAAGAAGTTAGAGAAGGCCG	AGG	3,184187674,184187694,+
ABCG1	AGGTGGTCAGCGCAAGCGCC	TGG	21,42282338,42282358,+
ABCG1	CGGTGATCAGAACAGTCGGC	TGG	21,42287913,42287933,+
ABCG1	CTCACCACTATTGAACTTCC	CGG	21,42271099,42271118,-
ABCG1	CTTGCGCCAACACGCGGACC	GGG	21,42282307,42282327,+
ABCG2	AGCTGTCGCGGGGAAGCCAT	TGG	4,88139923,88139943,+
ABCG2	CAGTTTATCCGTGGTGTGTC	TGG	4,88121763,88121782,-
ABCG2	GTTGGAACTCAGTTTATCCG	TGG	4,88121772,88121791,-
ABCG2	TATGTTCCACGGGCCTGCTC	AGG	4,88118138,88118157,-
ABCG4	GTAGCAGGACATCTTGCGGA	AGG	11,119154318,119154337,-
ABCG4	TCTCAGGTAAATTCTGCCGC	CGG	11,119154049,119154069,+
ABCG4	TGATGTCGTGCTCCCACACG	AGG	11,119154797,119154817,+
ABCG4	GAGCACGCCAATAACCACGT	GGG	11,119158584,119158603,-
ABCG5	CAGCATGCCTGTGTACGGGG	TGG	2,43823928,43823948,+
ABCG5	CGTTCACATACACCTCCCCC	AGG	2,43831999,43832019,+
ABCG5	CTGCCCGCTCTCCACGTACA	AGG	2,43837858,43837878,+
ABCG5	GATTAGCAGTCATGCAGTCC	AGG	2,43826467,43826487,+
ABCG8	CCTCACCAGCTGAGGCGAGC	TGG	2,43851676,43851695,-
ABCG8	CTGCCAGAATTCTTGTGAGC	TGG	2,43846225,43846245,+
ABCG8	GAAGCTGTCGAGCCCAGAGG	TGG	2,43852622,43852641,-
ABCG8	GCAGCCCAGCTCGCCTCAGC	TGG	2,43851668,43851688,+
ABHD1	GAGATGCCCACGGCCAGCAG	TGG	2,27129597,27129616,-
ABHD1	GGTGGCTGGGCCGCAGTTTC	TGG	2,27128451,27128471,+
ABHD1	GTGATTACAGAGGCCTCGGC	TGG	2,27128430,27128450,+
ABHD1	TGGCCCAGTCTAGCAGGAGC	TGG	2,27128974,27128993,-
ABHD10	TGCTTGCACGGATACCTCAG	CGG	3,111979161,111979181,+
ABHD10	TGGGTACCTTGTCGGAGCTG	GGG	3,111979094,111979114,+
ABHD10	TTGGAAGGTCTGGTCGATTA	AGG	3,111981814,111981833,-
ABHD10	ATTCTTGTTGGATCTAGCCT	TGG	3,111986913,111986933,+
ABHD11	GAGCTACGAGATCATGAGCC	AGG	7,73737662,73737681,-
ABHD11	GCAGAAGGTCCTGCAGGTCC	TGG	7,73737641,73737661,+
ABHD11	CCACGGCCCTAGCTTCGCGA	GGG	7,73738700,73738719,-
ABHD11	CCGTGCAAAAAGACGACGGC	CGG	7,73738394,73738414,+
ABHD11-AS1	GCGACACAGCCCAGAGTACC	AGG	7,73735397,73735417,+
ABHD12	TTTCTCATCAAACTATGTCC	TGG	20,25339261,25339280,-
ABHD12	AAGCAGAACCTACGCCTGAC	GGG	20,25390575,25390594,-
ABHD12	AGTGGGAACGCCATCTGAGC	GGG	20,25309542,25309561,-
ABHD12	CGCCCGCTTCATTCCCGCGT	CGG	20,25390520,25390540,+
ABHD12B	CTCTACAGGTAAGCCCACAG	AGG	14,50885775,50885795,+
ABHD12B	GGTCCACTCATAGACACAAA	TGG	14,50885819,50885838,-
ABHD12B	TCAGAGTCTCACCTTTAACA	AGG	14,50888895,50888914,-
ABHD12B	GTTACCTAGGTGCTGAGTGA	TGG	14,50885604,50885624,+
ABHD13	ATTCAGACGTATTCCATCTT	TGG	13,108229498,108229517,-
ABHD13	CGATGCGTTACCTTCCTTTA	TGG	13,108229918,108229938,+
ABHD13	TAGCCTTGGCTTCATGGTCT	TGG	13,108229264,108229284,+
ABHD13	CATAAAGGAAGGTAACGCAT	CGG	13,108229920,108229939,-
ABHD14A	GAACTCGGCACCTTCAAAGG	AGG	3,51980399,51980419,+
ABHD14A	GCATAGTGGCCACTCAGCGA	GGG	3,51980505,51980524,-
ABHD14A	GTGGTGGCCTCGCATCAGGA	AGG	3,51980533,51980552,-
ABHD14A	ACTCCAACCCTTATCCTGTA	TGG	3,51980835,51980855,+
ABHD14B	TACCTTCACACTGGCATAGT	TGG	3,51969939,51969959,+
ABHD14B	ACACAAGGGTACCTTCACAC	TGG	3,51969930,51969950,+
ABHD14B	CTGTTACCTGGACAAACCAG	AGG	3,51969472,51969491,-
ABHD14B	TGAAGCAGCTGCCCAACCAC	CGG	3,51969524,51969543,-
ABHD15	CACGGCCAAGATGAGCGCGA	GGG	17,29566924,29566944,+
ABHD15	CATCCGCTTCCGACACCCGG	CGG	17,29566284,29566303,-
ABHD15	CCCCACGACGACGGCCCCCA	AGG	17,29562640,29562660,+
ABHD15	CCGCGGCGATGGAAGATGAC	CGG	17,29566382,29566402,+
ABHD16A	GGTACCAGTGAAGCCGCCGA	TGG	6,31689575,31689595,+
ABHD16A	GTACTCAGTGTAATGGGCGC	CGG	6,31691668,31691687,-
ABHD16A	TACTCAGTGTAATGGGCGCC	GGG	6,31691667,31691686,-
ABHD16A	TCTCCACCTACCTCGGAGGC	AGG	6,31700930,31700950,+
ABHD16B	AACGCGGGCTTCTACGAGAT	GGG	20,63862077,63862097,+
ABHD16B	CGAGCACTTCAACCTCAACG	TGG	20,63862427,63862447,+
ABHD16B	CGGCGCGCACGTCATCCCAG	CGG	20,63861641,63861660,-
ABHD16B	CTACCGTGCACGCTGCGAAG	AGG	20,63862739,63862759,+
ABHD17A	AACCCCACCTGGCGAGAAGG	TGG	19,1880887,1880907,+
ABHD17A	TTGCCCAGCAGGCAACCACC	AGG	19,1880949,1880969,+
ABHD17A	GGTACATCCACCTTCTCGCC	AGG	19,1880897,1880916,-
ABHD17A	CAGAACCCCACCTGGCGAGA	AGG	19,1880884,1880904,+
ABHD17B	CGAGCAGCAAGATCCACAGA	CGG	9,71870184,71870204,+
ABHD17B	ACTCGCATTCCCGAAGTCAG	AGG	9,71870130,71870150,+
ABHD17B	TCTGGATATGGTGCCAGTTC	CGG	9,71874679,71874698,-
ABHD17B	AGAGAGGCTCCACAGGTCTT	TGG	9,71866881,71866901,+
ABHD17C	CGAGCCCACCTACACGGTGC	TGG	15,80695542,80695562,+
ABHD17C	CTCGAGGCCAAGTCTACCGT	GGG	15,80749570,80749589,-
ABHD17C	CTCGAGGTATGAATGCGCAG	CGG	15,80749584,80749604,+
ABHD17C	CTCGGGACTCACGCCATACC	TGG	15,80749511,80749530,-
ABHD18	GAAATCCGATACTTAGAAGG	GGG	4,128030610,128030630,+
ABHD18	GATGCCTATATTCCACGAAC	AGG	4,128030553,128030573,+
ABHD18	AAGTATCGGATTTCACAACC	AGG	4,128030604,128030623,-
ABHD18	CATTGATTCCATGCCTGTCT	TGG	4,128020119,128020139,+
ABHD2	GAAGAGGTCGAATGTAGAAG	TGG	15,89151804,89151823,-
ABHD2	ACGACGACCAGCTGGGTCAG	GGG	15,89175864,89175883,-
ABHD2	AGAAGATCATCCTCTCGCAC	AGG	15,89185494,89185514,+
ABHD2	ATAGGTGAACATGCGTGGCG	AGG	15,89155513,89155532,-
ABHD3	TACAGAAACGTACTACCCGA	CGG	18,21703662,21703681,-
ABHD3	AAACCCCAGTTAGTGACCGG	GGG	18,21703727,21703746,-
ABHD3	CAGAAACCCCAGTTAGTGAC	CGG	18,21703730,21703749,-
ABHD3	CGGGTGGGGTTCTTCGGCTC	GGG	18,21704576,21704595,-
ABHD4	CCCGAAGCCAAGCAGATCGA	AGG	14,22603575,22603594,-
ABHD4	CGAAGGTGTGCAGTGTGCGG	CGG	14,22603558,22603577,-
ABHD4	CGGAATCGCTGCACCAGACC	AGG	14,22606426,22606445,-
ABHD4	GCATTCCCAAGGGACCCGGA	GGG	14,22603610,22603630,+
ABHD5	TTCTGCATCACTGTCAAACC	TGG	3,43702436,43702455,-
ABHD5	TTGCTTGGGCACAACCTAGG	TGG	3,43702525,43702545,+
ABHD5	TTTCCATTAGATATACGAAC	AGG	3,43702243,43702262,-
ABHD5	CTGTCTTGATCAGCAAGGTC	TGG	3,43711757,43711776,-
ABHD6	GAATCCGTGGAGCATGAGGA	TGG	3,58267289,58267308,-
ABHD6	CAGAGAATCCGTGGAGCATG	AGG	3,58267293,58267312,-
ABHD6	ACAGGCTGGAGACATCCGAT	GGG	3,58271026,58271045,-
ABHD6	CAGCAGGACACACGAGACAC	AGG	3,58271044,58271063,-
ABHD8	CAACCGCCCATTGCGGTACA	CGG	19,17301346,17301366,+
ABHD8	CAAGCCCGGCCGCGTGCTGC	GGG	19,17301483,17301502,-
ABHD8	CCATGATGAGCGGCCAGTAC	TGG	19,17294398,17294417,-
ABHD8	GAGCGGCCAGTACTGGCCCG	AGG	19,17294391,17294410,-
ABI1	CGAAGGTGTAGGCACAGCAA	TGG	10,26765236,26765256,+
ABI1	CTGCCACCCGAGTCAGGTTC	TGG	10,26860772,26860792,+
ABI1	TTACCAGAACCTGACTCGGG	TGG	10,26860778,26860797,-
ABI1	CTAGAGGAGGAGATCCCGTC	TGG	10,26860822,26860841,-
ABI2	GCACTCCCCCTATCGCACAC	TGG	2,203394702,203394722,+
ABI2	GGGCTAGGTACGTAATCATT	TGG	2,203394751,203394770,-
ABI2	TAAGAACGTGGAGCCCACGG	TGG	2,203417050,203417069,-
ABI2	TATAACGAACTGGTCGTTCA	AGG	2,203380311,203380330,-
ABI3	CTCCTGCAGTAGGGCGTGAG	AGG	17,49217849,49217868,-
ABI3	TCCCATGGCCAATGTCGTCC	AGG	17,49217890,49217909,-
ABI3	TTGTAGGTCTCACCCGGCCG	AGG	17,49219946,49219965,-
ABI3	CCTGCAGTAGGGCGTGAGAG	GGG	17,49217847,49217866,-
ABI3BP	AGATATTTCGGCTCTGCATC	TGG	3,100902667,100902687,+
ABI3BP	AGATTCGGCAGGTAATGCCA	AGG	3,100866921,100866941,+
ABI3BP	AGCAACAAGTGATCGTATTC	TGG	3,100850716,100850735,-
ABI3BP	ATCTAATGCACTAGACGTAG	TGG	3,100864851,100864871,+
ABL1	CAGGTCAATTCCCGGGTAAG	GGG	9,130878459,130878478,-
ABL1	CATCACGCCAGTCAACAGTC	TGG	9,130854891,130854911,+
ABL1	CATCATTCAACGGTGGCCGA	CGG	9,130862813,130862833,+
ABL1	CCATCTCGCTGAGATACGAA	GGG	9,130855031,130855051,+
ABL2	GCGAGATGGACAGCTGCCCA	GGG	1,179126432,179126452,+
ABL2	GCAAAAGAGGGCCTATCGGC	AGG	1,179112361,179112381,+
ABL2	GTCCCCCATCCACGACAAAT	GGG	1,179121713,179121732,-
ABL2	TCCCTCGTACCTGAGCGAGA	TGG	1,179126418,179126438,+
ABLIM1	CGAAGACCGAGGAAAAGCTG	CGG	10,114487960,114487979,-
ABLIM1	CTGCTAAATCCTTGTAATCC	AGG	10,114473089,114473109,+
ABLIM1	GCTGTGGCGGCTGTACACAG	GGG	10,114465743,114465763,+
ABLIM1	AAACAAAATCCTCAGAGAGG	TGG	10,114437863,114437882,-
ABLIM2	GATCCTGGACTACAGGGACT	TGG	4,8036258,8036277,-
ABLIM2	CCAGCTGCCAGGCGATCGGA	TGG	4,8009086,8009105,-
ABLIM2	GGCAGCCCTTCCTAAAAGTA	AGG	4,8036237,8036256,-
ABLIM2	GCAGGGGACAGGCAGAGCTA	CGG	4,8036155,8036174,-
ABLIM3	AGCTGCCGGGACTTCATCAC	AGG	5,149198316,149198336,+
ABLIM3	CCTGGGTGCAGATGTACTCC	TGG	5,149198264,149198283,-
ABLIM3	GTAGTGGAAGAGGTCTGCGC	TGG	5,149251365,149251384,-
ABLIM3	GGCGAAGTCATCTCGGCCCT	GGG	5,149198337,149198357,+
ABR	GGACCAGATGTCCGCAGCCG	AGG	17,1007182,1007202,+
ABR	GGACGTGATTGAGATGAACG	GGG	17,1013106,1013125,-
ABR	ACCCCGTCCAAAAAGCAGAC	CGG	17,1012723,1012742,-
ABR	GAGCAAAGCACACCTCACCT	CGG	17,1007202,1007221,-
ABRA	CACAGGTACGAGAGGGATGC	TGG	8,106769786,106769805,-
ABRA	CAGCATGGCTCCGGGCGAAA	AGG	8,106770174,106770193,-
ABRA	CCTTGGTTAGCTCAGACACC	AGG	8,106769673,106769693,+
ABRA	GATGTGCTCCTCAGCACGCT	TGG	8,106761264,106761284,+
ABRACL	TGCCAACCTCTTTGAAGCAT	TGG	6,139042773,139042793,+
ABRACL	GATGAATTTCCTCCACTAAG	AGG	6,139034186,139034205,-
ABRACL	CACATTTATCATCACGGAAG	AGG	6,139042755,139042774,-
ABRACL	AGTGGAGGAAATTCATCGTT	TGG	6,139034189,139034209,+
ABRAXAS1	TCCTTATATAAACCTCAAAA	AGG	4,83470205,83470224,-
ABRAXAS1	CGAGAAATTGAGAAAAGGAG	AGG	4,83463516,83463535,-
ABRAXAS1	AAGGAGAGGAGCACAGATTC	AGG	4,83463502,83463521,-
ABRAXAS1	CCTTAGACTTAGATGACAGA	TGG	4,83462636,83462655,-
ABRAXAS2	GTGAGTGGAATTGTTGGCAG	TGG	10,124826730,124826749,-
ABRAXAS2	TGCTCTTCAGACCAAATAGA	AGG	10,124826763,124826783,+
ABRAXAS2	AGACATCAGGGCGATTTATC	AGG	10,124829425,124829445,+
ABRAXAS2	AGACGAGGTCGGGCACGCCG	AGG	10,124826686,124826705,-
ABT1	CAAGCGCATAGCCAAGCGCG	TGG	6,26598013,26598033,+
ABT1	CCTTTGAGCGCCAGGTGCGC	AGG	6,26598307,26598327,+
ABT1	GCCCGTAAAGCAGCACGGCC	AGG	6,26598489,26598509,+
ABT1	GGAATCGGAGAAGGCCGCAA	CGG	6,26596993,26597013,+
ABTB1	TGTGTACAGGTACTGCAGCA	GGG	3,127676560,127676579,-
ABTB1	CGTCGGGTGAGATGCCATGC	AGG	3,127677779,127677798,-
ABTB1	GATGCTAGACGAGGACACTG	TGG	3,127680076,127680096,+
ABTB1	TGTTGAAGCCGTCAGGACAA	GGG	3,127677490,127677509,-
ABTB2	CACGCGCATCCACTCCATGA	GGG	11,34173264,34173284,+
ABTB2	CAGAGTCGAGCTGTACGTCC	CGG	11,34357556,34357576,+
ABTB2	CCGTGGACAGCGGCGACATC	CGG	11,34173210,34173229,-
ABTB2	CGAGTCCCCGGCCCCATACC	CGG	11,34357505,34357525,+
ACAA1	CGCGGCCTGCGGCATCCAGC	CGG	3,38136963,38136983,+
ACAA1	CTGAGGGGTCCGGCCGATTC	CGG	3,38136985,38137004,-
ACAA1	GGCATCCAGCCGGAATCGGC	CGG	3,38136973,38136993,+
ACAA1	GGGGTCCGGCCGATTCCGGC	TGG	3,38136981,38137000,-
ACAA2	CACACCTGGTTCACGAATTA	AGG	18,49785198,49785217,-
ACAA2	CCCAGTACTTGGCTGTTGAG	AGG	18,49785312,49785331,-
ACAA2	GCTGCTAAGCGAACGCCCTT	TGG	18,49802819,49802838,-
ACAA2	TTCAGTGCCCCACTGATAGC	AGG	18,49787330,49787350,+
ACACA	ATCCATTACGTCAAGCGACC	TGG	17,37245149,37245168,-
ACACA	GCAGAATTTGTTACTCGCTT	TGG	17,37284862,37284881,-
ACACA	GTTCTTACCACTGCCGCTCC	AGG	17,37275942,37275962,+
ACACA	TCGAAGTGCTACTTTGGCAT	TGG	17,37226347,37226367,+
ACACB	AGTGCATGCGCTCCATCCGC	AGG	12,109167929,109167949,+
ACACB	ATCTCGTGAGTCTACCCGGA	AGG	12,109139953,109139973,+
ACACB	CGTTGTCGCCCAGACGCTAC	AGG	12,109174180,109174200,+
ACACB	CTGGAGGCTTATCTGACCAC	AGG	12,109140005,109140025,+
ACAD10	AGAGCGGTGATTTTCGACAT	GGG	12,111692835,111692855,+
ACAD10	GAAGTACCTCAAAGACTTAC	TGG	12,111712619,111712639,+
ACAD10	GAGGTCTTCGATCAGTGGGG	AGG	12,111745020,111745039,-
ACAD10	GTATATGGCTCGTCTGTGGC	TGG	12,111728044,111728063,-
ACAD11	TCCGATAGCTGTTGCATGGC	AGG	3,132639585,132639605,+
ACAD11	TGCAGTGATACTTCTGTCAT	TGG	3,132642710,132642729,-
ACAD11	TGGCTTTGGGGCCGAACGTG	AGG	3,132659630,132659649,-
ACAD11	GCTGACATCCATACCTGTAC	TGG	3,132659588,132659608,+
ACAD8	AGACCCCTCCGAAGCCTAGC	TGG	11,134257125,134257144,-
ACAD8	GAGATCCTTACGGTCGATGC	AGG	11,134253700,134253719,-
ACAD8	GATGGTCCGCAATGCAGCAG	TGG	11,134261790,134261810,+
ACAD8	GCCAACAGAATTGGGAGCGA	GGG	11,134261103,134261123,+
ACAD9	CGGTAGAGACCACCAGACCC	CGG	3,128879744,128879763,-
ACAD9	GAAAGCTCGTACAGGCGGGC	TGG	3,128879788,128879807,-
ACAD9	GCTCCGCAACCACGACCACG	AGG	3,128910127,128910147,+
ACAD9	GGACTCCCTGGGCCGAACTG	TGG	3,128909029,128909049,+
ACADL	CGCGTAGGGACCCTCGGAGA	AGG	2,210225229,210225249,+
ACADL	GCTGGCACTCACCGCGCGGC	GGG	2,210225174,210225194,+
ACADL	TGTACTCCGCAGCTATTGTC	TGG	2,210217975,210217994,-
ACADL	ACAGTTGTCCACAAATGCTC	GGG	2,210195269,210195289,+
ACADM	GAAAGCTTACCACAGTTCTC	TGG	1,75732912,75732931,-
ACADM	TCCCCCTAATTAGAAGAGCC	TGG	1,75732859,75732879,+
ACADM	AACGGGAGCCAACATGGCAG	CGG	1,75724774,75724794,+
ACADM	GGGGTTCAGACTGCTATTGA	AGG	1,75733592,75733612,+
ACADS	ACATCTCTTCCCAGCGGCTC	AGG	12,120727167,120727187,+
ACADS	GTTCACAGCACAATCGAGGG	CGG	12,120738593,120738612,-
ACADS	GGCCGCCGCGCTGCTCGCCC	GGG	12,120725887,120725907,+
ACADS	GCCATGGAGGAGATCAGCCG	TGG	12,120737075,120737095,+
ACADSB	ATTTTCGAATGTTAACGGGC	AGG	10,123043145,123043164,-
ACADSB	CTTAGTAGATCGTGATACTC	CGG	10,123043068,123043088,+
ACADSB	ATCACGATCTACTAAGAAGG	AGG	10,123043064,123043083,-
ACADSB	GCTTTGCAATGGTGTTCAAC	TGG	10,123053725,123053744,-
ACADVL	TCTCCACCAAACGGGCGTAC	TGG	17,7221536,7221555,-
ACADVL	TGGCGGGATCGTTCACTTCC	TGG	17,7220922,7220941,-
ACADVL	TTGGCGTGGGCATTACCCTG	GGG	17,7221574,7221594,+
ACADVL	TGTGGGCCTTTGCAACACCC	AGG	17,7221036,7221056,+
ACAN	AGGTAGACCGTTCTCACGCC	TGG	15,88849649,88849668,-
ACAN	CATGGCTTCACCTGACGGTC	TGG	15,88847408,88847427,-
ACAN	CGACTTTGACAGGGCGCAGC	GGG	15,88840054,88840074,+
ACAN	GCTGCGCCCTGTCAAAGTCG	AGG	15,88840054,88840073,-
ACAP1	CTCACTCCTTGACCAGGGTC	TGG	17,7342459,7342478,-
ACAP1	GCCAGCCGCGCCTTCGTTGT	CGG	17,7341998,7342018,+
ACAP1	GCTCGCCGGGATTTCTGGCG	GGG	17,7343400,7343420,+
ACAP1	GGGGTTTCCGAGAGGCTCGC	CGG	17,7343386,7343406,+
ACAP2	CATGAAGGATCTTGGTGCAC	AGG	3,195333029,195333048,-
ACAP2	CGTGCCGGTTACCTGAAGCG	GGG	3,195442782,195442802,+
ACAP2	CATGAATGGGATTCGAGACC	TGG	3,195381937,195381956,-
ACAP2	CCGTGCCGGTTACCTGAAGC	GGG	3,195442781,195442801,+
ACAP3	AGTCGATGCTGCTCGTGGAC	GGG	1,1296590,1296610,+
ACAP3	CACATCAGCTAGCGGGAGAC	AGG	1,1296101,1296121,+
ACAP3	CCGAGATGACGGTGTCGCCC	TGG	1,1303160,1303180,+
ACAP3	CGAACCTCTGCAGACATTCC	TGG	1,1302956,1302976,+
ACAT1	AGTGCTACAAGAACACCCAT	TGG	11,108133834,108133854,+
ACAT1	AAGTGCCGCCAGCACAGCCA	TGG	11,108121607,108121626,-
ACAT1	AGAGGATCAACACCATATGG	TGG	11,108138954,108138974,+
ACAT1	AGTCAAATGACCAACAATCC	TGG	11,108147283,108147302,-
ACAT2	ACAGATGAGTTTCCTCGCCA	TGG	6,159776166,159776186,+
ACAT2	ATCTAACCTGAAGCATTGGC	TGG	6,159776259,159776278,-
ACAT2	CCCACACTGGCTTGTCTAAC	AGG	6,159767021,159767040,-
ACAT2	CTTTAGCACGGATAGTTTCC	TGG	6,159777370,159777390,+
ACBD3	ACCTGGATCCGGTCGCGGCC	CGG	1,226186524,226186543,-
ACBD3	CCAGACACTTGTCCTGAGGT	TGG	1,226165891,226165910,-
ACBD3	CCTCACGCTCAGCCCGGACC	CGG	1,226186608,226186627,-
ACBD3	GATAGTGTTGCTCCTGCAAC	TGG	1,226159230,226159250,+
ACBD4	TCTGGGGGCCTCGGCATGTC	AGG	17,45137096,45137115,-
ACBD4	TCGCAGCATCTCTTCATAGG	AGG	17,45136514,45136533,-
ACBD4	TCCAATGGGGTCCCAGAACC	CGG	17,45136589,45136608,-
ACBD4	AGAACCCGGGCCGGGGGACC	AGG	17,45136575,45136594,-
ACBD5	CACACCAGGAGACATCTCGA	AGG	10,27204510,27204530,+
ACBD5	GACAGCTTTACGTCCAACAA	TGG	10,27211055,27211074,-
ACBD5	TTCTTCAACATATGCAATCA	TGG	10,27231756,27231776,+
ACBD5	GAAGAATTGCTGCGTGTCAT	AGG	10,27223399,27223418,-
ACBD6	CAGCTCTCCACCGCTGTCGC	CGG	1,180502209,180502229,+
ACBD6	CCTGTTTGTACCTGGCATAC	AGG	1,180502043,180502063,+
ACBD6	CTACTTTACCTGTTTGTACC	TGG	1,180502035,180502055,+
ACBD6	GCAGCGGCACACAACTGGCA	AGG	1,180288370,180288389,-
ACBD7	GAAGCATGGAACCTCAAAAA	AGG	10,15078692,15078711,-
ACBD7	CTTTACAAACAAGCAATAGT	TGG	10,15078939,15078958,-
ACBD7	CCCGGGTACCTGCAGGGCCA	TGG	10,15088707,15088727,+
ACBD7	AGCCGCCACCATGGCCCTGC	AGG	10,15088718,15088737,-
ACCS	GAGTCAGCGCGACATGCAGA	GGG	11,44073448,44073468,+
ACCS	GATAGCGCCATAGTAAGGGG	TGG	11,44077296,44077315,-
ACCS	GCATGTCGCGCTGACTCAGC	TGG	11,44073445,44073464,-
ACCS	TGAGTCAGCGCGACATGCAG	AGG	11,44073447,44073467,+
ACCSL	TAGCTCCCGCCTGTATGCAA	AGG	11,44052704,44052724,+
ACCSL	GTATACCCACAACAAGGAGG	TGG	11,44056219,44056239,+
ACCSL	TGGGTCTGTTTACAGCCTGC	GGG	11,44051319,44051339,+
ACCSL	CTTCAGGTGGTGGTTCTAAA	TGG	11,44051646,44051666,+
ACD	CAACCAGGCACCCGTAGCCG	GGG	16,67659536,67659556,+
ACD	CAGCCCCGGCTACGGGTGCC	TGG	16,67659542,67659561,-
ACD	CATGTGGCCGGGTAAGGCCG	GGG	16,67658336,67658356,+
ACD	CCGGGCCCGTTGCATCCGCT	GGG	16,67660236,67660255,-
ACE	GCCATTCGGGTGGCACACAG	TGG	17,63487031,63487050,-
ACE	AGGGCTGGCGAGACAAGGCG	GGG	17,63488704,63488724,+
ACE	GCAGGGACTCACCATTGAGC	CGG	17,63488783,63488802,-
ACE	GGAGAAGCCAACCGACGGGC	GGG	17,63491306,63491326,+
ACE2	GAGGTGGATGGTCTTTAAAG	GGG	X,15575711,15575730,-
ACE2	CATCTTCAATCAACTGGCCG	CGG	X,15589363,15589383,+
ACE2	CCATCTCATGATGAGCTGTC	AGG	X,15578256,15578276,+
ACE2	GTTCCACATCTTCAATCAAC	TGG	X,15589357,15589377,+
ACER1	GCACCTGATTGAGGTCTCCG	TGG	19,6307249,6307268,-
ACER1	AAATGTAGCGGGAGCGCTTC	TGG	19,6312414,6312434,+
ACER1	AGCAACAGCCCATAAAACCA	CGG	19,6307229,6307249,+
ACER1	AGGGCGTAGGCGTTGACCGT	GGG	19,6309747,6309767,+
ACER2	CCGCACCGTGTTGTAGAACT	CGG	9,19409178,19409197,-
ACER2	GGCACGTCGTAACCGCAGAC	AGG	9,19434976,19434995,-
ACER2	CAGGGGTAGGTTCAAGGTGG	TGG	9,19434943,19434963,+
ACER2	GCATCTGACCCAAGAAACTA	AGG	9,19424730,19424749,-
ACER3	AGAGGCTCAAACAGGATCAC	TGG	11,77020294,77020313,-
ACER3	ATGCAACAGCTGTATATCAT	TGG	11,76976306,76976325,-
ACER3	GAGATATAGGCCAAAAGTGA	AGG	11,77019754,77019774,+
ACER3	CCACCATGCATGAAATTGTG	TGG	11,77016715,77016734,-
ACHE	CCACAATGTCGTGTGCCCCG	TGG	7,100892562,100892581,-
ACHE	CCCACAATGGCCCCCGTACA	CGG	7,100891288,100891307,-
ACHE	CTCCGGTGGCAGAAAGCGAC	GGG	7,100893986,100894006,+
ACHE	GGCTCAGCAGTACGTTAGTC	TGG	7,100891261,100891280,-
ACIN1	CAGCAATGATGACCGCCCGG	AGG	14,23069507,23069526,-
ACIN1	GCCTGGTCGGAAACGACGCT	GGG	14,23064419,23064438,-
ACIN1	ACAAGGGGCTGAAAATATGC	CGG	14,23064119,23064138,-
ACIN1	GATCGGGACAAAGTTCGAGA	AGG	14,23061380,23061399,-
ACKR1	CGGGCACCACAATGCTGAAG	AGG	1,159205762,159205781,-
ACKR1	GGATGAATATCCTGTGGGCC	TGG	1,159206163,159206183,+
ACKR1	GGGCACCACAATGCTGAAGA	GGG	1,159205761,159205780,-
ACKR1	GTGGTGCCCGTCTTGGCCCC	AGG	1,159205772,159205792,+
ACKR2	GCATCTAGACTACGCACTCC	AGG	3,42865365,42865385,+
ACKR2	TCGGCATCCTCAGTGGCGAG	TGG	3,42864529,42864548,-
ACKR2	TGGTGGCCTTCTTCGTGCTA	TGG	3,42865268,42865288,+
ACKR2	CATAGTATGGGCTGTGTCCC	TGG	3,42864999,42865019,+
ACKR3	GCAGTGCGTGTCATAGCCTG	TGG	2,236580688,236580707,-
ACKR3	ACGCAGACGTGACGGTCTTC	AGG	2,236581013,236581032,-
ACKR3	ACGCCGTGTCGTCTGCATCC	TGG	2,236580944,236580964,+
ACKR3	ATTGTTGGACGCAGACGTGA	CGG	2,236581021,236581040,-
ACKR4	TATCAGCATAGACAGATATG	TGG	3,132600792,132600812,+
ACKR4	GATGCTTTCTGTGACTTGGA	TGG	3,132601250,132601269,-
ACKR4	AAGTACCAACCTGTTGTAGT	CGG	3,132597313,132597332,-
ACKR4	TCAACTTTCTTACTAATAAC	TGG	3,132602280,132602300,+
ACLY	GTTCCCTCCCCCCTTCGGGC	GGG	17,41907458,41907477,-
ACLY	TCTAGGGGGTGTCAACGAGC	TGG	17,41905623,41905642,-
ACLY	TTCCACGACGTTTGATCAGC	TGG	17,41912499,41912519,+
ACLY	TTGTGACTTCGTGCTCCTTC	AGG	17,41901755,41901775,+
ACMSD	CCGCTACTCACCGCATAGAC	AGG	2,134863622,134863641,-
ACMSD	GAGTGGTGCGAGAGAATTGC	TGG	2,134859297,134859317,+
ACMSD	GCACCGTTGTGAGCTACCCC	AGG	2,134863449,134863469,+
ACMSD	TCAGGTCCCACTCGTTGACG	TGG	2,134863582,134863601,-
ACO1	CCACTACCCCAACCTGGCGG	AGG	9,32420860,32420879,-
ACO1	CGCACACCTTGCTGAGCCAT	TGG	9,32405520,32405540,+
ACO1	GCAGCAGTTGCTCCGTACTC	TGG	9,32420960,32420979,-
ACO1	GGTGTCTAGGTTTGACGTGG	TGG	9,32429409,32429429,+
ACO2	TCAGCTTCACGCCAATCACC	TGG	22,41515765,41515784,-
ACO2	TGACGGGCTCTCTCTCCGGT	TGG	22,41515782,41515802,+
ACO2	GATGCTGTGGATGTCATGGC	TGG	22,41515484,41515504,+
ACO2	GGTCTTTCTCGCCCCCAACC	TGG	22,41508015,41508034,-
ACOD1	CATAGCCAGCCAATATAGCA	AGG	13,76952628,76952648,+
ACOD1	CCTTGGCGAAATGCAGTAAT	CGG	13,76955482,76955501,-
ACOD1	CGAGCTAAGTCCTAAAAACT	TGG	13,76957062,76957081,-
ACOD1	TTCTGGCCTTGACCTGCTGC	TGG	13,76955428,76955448,+
ACOT1	CCCGGCACAGCAGCCGCCCG	GGG	14,73537768,73537787,-
ACOT1	ACCCCGGGCGGCTGCTGTGC	CGG	14,73537764,73537784,+
ACOT1	GGCGGCTGCTGTGCCGGGTG	CGG	14,73537770,73537790,+
ACOT1	CTTGGAGCCCGAGAAACCCT	TGG	14,73537669,73537689,+
ACOT11	ACACCAGCGGAGAGGCACGC	TGG	1,54585827,54585847,+
ACOT11	ACTGTCGTTCCCCGCACGTA	AGG	1,54584700,54584719,-
ACOT11	CAAGGCCTTGGCCACCTTCG	TGG	1,54593996,54594016,+
ACOT11	CACCAGACGGTCGCCGACCT	GGG	1,54599360,54599379,-
ACOT12	CATATCTACGGACTTCAGAA	AGG	5,81345961,81345981,+
ACOT12	CCGTGATGGTTTGCATGGGG	TGG	5,81347833,81347853,+
ACOT12	CCTGAGTGACAGCAATGTGG	AGG	5,81342730,81342749,-
ACOT12	CGCCCTGGCCATGGAGCGGC	CGG	5,81394104,81394123,-
ACOT13	AACACTTGCATTTACCTCTG	TGG	6,24701524,24701544,+
ACOT13	GAAGAGCATACCAATGCAAT	AGG	6,24697936,24697956,+
ACOT13	TGATATGTTATCTACTAACG	TGG	6,24697985,24698004,-
ACOT13	TGGCTCTGCTATGCACGGAA	AGG	6,24698009,24698029,+
ACOT2	GCAGGTTGGTCAGATCATTA	GGG	14,73569392,73569412,+
ACOT2	GGAACTGCGCCGAACTCTTC	AGG	14,73569353,73569372,-
ACOT2	TCCTGGGGTCTCCACAGCTG	AGG	14,73569370,73569390,+
ACOT2	TGACCAACCTGCCTCAGCTG	TGG	14,73569384,73569403,-
ACOT4	CCAGTCGGTGCGAGCGGGCC	GGG	14,73592366,73592386,+
ACOT4	CCCGGCCCGCTCGCACCGAC	TGG	14,73592369,73592388,-
ACOT4	CGGCGCCAGTCGGTGCGAGC	GGG	14,73592361,73592381,+
ACOT4	GAATCTGTACGTCCCGCTTC	AGG	14,73592240,73592259,-
ACOT6	AAAGGCTCACTCAAAGGCAC	AGG	14,73619736,73619756,+
ACOT6	AATCCAAGAAGCGCAATACT	AGG	14,73619245,73619264,-
ACOT6	GGTCCTAGTATTGCGCTTCT	TGG	14,73619239,73619259,+
ACOT6	CACTTGGAGCAATCCACTGG	AGG	14,73619454,73619474,+
ACOT7	AAAGGGCACCTTACCACAAC	AGG	1,6333462,6333482,+
ACOT7	CCTCGAGGTGCCTCCTGTTG	TGG	1,6333478,6333497,-
ACOT7	GCGCTCGACACGAGCCAGGG	CGG	1,6339553,6339573,+
ACOT7	GTGGCCGGCAATGTCCACGG	GGG	1,6349821,6349840,-
ACOT8	ACGAACAGGGTCGAGCTTCT	CGG	20,45848615,45848634,-
ACOT8	AGGTCTCTCACCTTAAATAC	TGG	20,45848438,45848458,+
ACOT8	CGCTCCACTTGGTACAGTAC	TGG	20,45848638,45848658,+
ACOT8	CGGTCGTGACCAAGACGCTA	CGG	20,45857224,45857244,+
ACOT9	TGACTGTTCAAAACACCGTA	AGG	X,23730817,23730836,-
ACOT9	TTTATCGATAGTTACAGCCC	TGG	X,23722684,23722703,-
ACOT9	GTGGCCATGTTAGCTGGGTC	GGG	X,23721919,23721938,-
ACOT9	CACAGGATGGACTGCCTCCT	AGG	X,23730910,23730929,-
ACOX1	CACTCGCAGCCAGCGTTATG	AGG	17,75978621,75978640,-
ACOX1	GGAATTACCGTTGGTGACAT	CGG	17,75955662,75955681,-
ACOX1	GGGGCTGTTGATATCCACCA	TGG	17,75949755,75949775,+
ACOX1	TCGCAGCCAGCGTTATGAGG	TGG	17,75978618,75978637,-
ACOX2	CAGCCTTATAACGCTCATTC	TGG	3,58534444,58534464,+
ACOX2	CCAGGCGCCGAGCTATCAAC	CGG	3,58534399,58534419,+
ACOX2	CCCAGAACACTGCACTCCGC	AGG	3,58534956,58534975,-
ACOX2	GCCGAGCTATCAACCGGATG	TGG	3,58534405,58534425,+
ACOX3	GAAGAAGGGTCTTCGGGTCC	CGG	4,8406018,8406038,+
ACOX3	AAAACTCGGGCAGAACGGTC	TGG	4,8405964,8405983,-
ACOX3	AGCAAACACCACCGCGTGAG	TGG	4,8410265,8410285,+
ACOX3	CGAAGATCCGCTTGCATCGA	AGG	4,8415884,8415904,+
ACOXL	AGCTGCATAATTCCCGTACA	TGG	2,110798667,110798686,-
ACOXL	ATCTTCCATCTATGATGAGC	TGG	2,110798698,110798717,-
ACOXL	GCCAATAAATTATTCCGCAC	TGG	2,110793648,110793667,-
ACOXL	GGAAAATACCATACCTGGAG	TGG	2,110793730,110793749,-
ACOXL-AS1	GAGCTTAACCCACCTCCATT	TGG	2,111099054,111099073,-
ACOXL-AS1	AGGAAGAATGCGCAGAAGTG	TGG	2,111101082,111101102,+
ACOXL-AS1	AGCAGGGACCAACTAGAATG	TGG	2,111102013,111102033,+
ACOXL-AS1	TGCAGTCATCTGAGTTCAAC	AGG	2,111114157,111114177,+
ACOXL-AS1	GATCATACCGGAAATGCAAC	TGG	2,111101888,111101908,+
ACP1	ACGGTACCTGCCGGGCAACG	TGG	2,272137,272156,-
ACP1	GCTGTTTCTGACTGGAACGT	GGG	2,272209,272229,+
ACP1	CAACTTCCGGGTATGAGATA	GGG	2,272055,272075,+
ACP1	GTATGGATGAAAGCAATCTG	AGG	2,275179,275199,+
ACP2	ACCTGACACTGGAGACCGTC	TGG	11,47245334,47245353,-
ACP2	AGCCGTGATAGCGCTGCCGC	AGG	11,47247669,47247689,+
ACP2	GCCCTGCGGCAGCGCTATCA	CGG	11,47247674,47247693,-
ACP2	TACCTCTTGCCGGTGATAAG	AGG	11,47247637,47247657,+
ACP4	AGGTATTCCGCCATGGCGAC	CGG	19,50790591,50790611,+
ACP4	CACGGACTTTGACCGCACGC	TGG	19,50791669,50791689,+
ACP4	CCGGTACTCCGGACTCAGGA	AGG	19,50790831,50790850,-
ACP4	CCTCGGGAAACAGCCCGGCA	AGG	19,50791711,50791730,-
ACP5	AGCCGTTGGGGACCTTGCGC	TGG	19,11575155,11575175,+
ACP5	CACAGTCCGAGCGATCTCCT	TGG	19,11577143,11577163,+
ACP5	CGCTCGGACTGTGCAGATCC	TGG	19,11577136,11577155,-
ACP5	CGTACCAGGGCACTTTGCGA	AGG	19,11576788,11576808,+
ACP6	GCTGGTAAAGTTCCATGGTC	AGG	1,147648292,147648312,+
ACP6	GGAGTCCACCCGTTGTTTGC	TGG	1,147658989,147659008,-
ACP6	GGCAGTACGCCAGCGAGGTC	AGG	1,147669978,147669998,+
ACP6	GGGGTGGGACCTCTAATAGC	TGG	1,147659738,147659758,+
ACP7	AGAATGCCCCCGTCCACAAA	GGG	19,39098576,39098595,-
ACP7	CAATTCGGGTTGCAGCCGTC	GGG	19,39098516,39098536,+
ACP7	CCCGAATTGCACTTCAGAGC	GGG	19,39098505,39098524,-
ACP7	GAGAAAGAAATAGACCTCGG	TGG	19,39100776,39100795,-
ACPP	ATGGAGCAGCATTATGAACT	TGG	3,132331652,132331672,+
ACPP	AAAGAGGAACTGTGTGCACC	GGG	3,132332313,132332332,-
ACPP	AGGAACTGTGTGCACCGGGA	TGG	3,132332309,132332328,-
ACPP	TCATAGCACTCATCAAAGTC	CGG	3,132332220,132332239,-
ACR	AGCGCCCACACGAAATGGGA	GGG	22,50739861,50739880,-
ACR	CACAGGTACCACACATGTGG	AGG	22,50739394,50739414,+
ACR	CAGCTTGCTGAATTCACGAT	GGG	22,50739417,50739437,+
ACR	CGATGCGGACACCACCCTGT	GGG	22,50739303,50739322,-
ACRBP	GATGAGAAACCGCAATCGGA	AGG	12,6638955,6638974,-
ACRBP	GCCGACACAAGAACACAAGC	AGG	12,6644443,6644462,-
ACRBP	GTCTGATGAGAAACCGCAAT	CGG	12,6638959,6638978,-
ACRBP	TGCGAAGAAGCGTTCGTATT	CGG	12,6646911,6646931,+
ACRV1	CCTTCAGGTGAGCACGCTTC	AGG	11,125677840,125677859,-
ACRV1	TGAGCACGCTTCAGGGGAAC	AGG	11,125677832,125677851,-
ACRV1	CCTTCAGGTGAACACCTCTC	CGG	11,125677975,125677994,-
ACRV1	CTAGATCAAACACTCACCTC	TGG	11,125680711,125680731,+
ACSBG1	GGAGCCTGGTGAACACGCTG	CGG	15,78180915,78180934,-
ACSBG1	GTCATAAGCGATGTACTGGC	AGG	15,78193562,78193582,+
ACSBG1	TCCTCACAATCATGTCCTGC	CGG	15,78234395,78234415,+
ACSBG1	TGCCGAGAAGAACCACTCCG	GGG	15,78193951,78193971,+
ACSBG2	GTGCATTGTTCATGGCTTCC	TGG	19,6187765,6187784,-
ACSBG2	GCTGGATGGCCTTGTAGACC	AGG	19,6187723,6187742,-
ACSBG2	AAAGTGGGTCATCTTGGAGA	AGG	19,6187795,6187815,+
ACSBG2	GGGGATCTTCTTCTTAACCA	AGG	19,6187336,6187355,-
ACSF2	GATCAACTCTGGAGGTGCAG	GGG	17,50464235,50464254,-
ACSF2	GAACCCAGGCAATGGTACAG	GGG	17,50463430,50463449,-
ACSF2	GGGAGAGGCCAGGATGAGGG	TGG	17,50463488,50463507,-
ACSF2	GGACGGGGAGGAGACCACGG	TGG	17,50473952,50473972,+
ACSF3	GGACAGAGCCATGCCGATCT	CGG	16,89114436,89114455,-
ACSF3	ACAGTGAGTGTCCTTCTCGG	AGG	16,89146001,89146020,-
ACSF3	GCTGTGGTGACCCTCCGAGA	AGG	16,89145987,89146007,+
ACSF3	AGGCTACAAGGTCAGCGCCC	TGG	16,89145339,89145359,+
ACSL1	CAAACACCACGCTGAAGCGA	TGG	4,184766723,184766742,-
ACSL1	AAAGAAGCAGAGCTTCGCAG	CGG	4,184766676,184766695,-
ACSL1	AGCTTTTGTGAAAGCAACAG	AGG	4,184773082,184773101,-
ACSL1	CAGCACAGTGGCAGACACCG	GGG	4,184765920,184765940,+
ACSL3	GCCCTTGGGGAACTCGGACC	AGG	2,222919127,222919146,-
ACSL3	GTGATGATGTGCCGCAGGCG	TGG	2,222919084,222919103,-
ACSL3	GGGGCTGGAACAATTTCCGA	AGG	2,222927167,222927187,+
ACSL3	GACCTGGTCCGAGTTCCCCA	AGG	2,222919122,222919142,+
ACSL4	CATCATAGCAATTTGATAGC	TGG	X,109678303,109678322,-
ACSL4	ATTGGAGAATTCCATCCCGA	TGG	X,109663230,109663249,-
ACSL4	AGAAGGACAGCCTTGGGACC	AGG	X,109683192,109683211,-
ACSL4	CATCCCTGGAGCAGATACTC	TGG	X,109683251,109683270,-
ACSL5	CCAAGGGGATATTCGGTTGC	TGG	10,112413210,112413230,+
ACSL5	GCTTCCAGCTGATATCGCCA	TGG	10,112409498,112409518,+
ACSL5	GGGTGTGTCACAGATCACCA	TGG	10,112409518,112409537,-
ACSL5	TATGTTTGAGAGGATTGTAC	AGG	10,112411957,112411977,+
ACSL6	AGAGAAGGCGGATATCTCCC	TGG	5,131973339,131973359,+
ACSL6	AGCGGATAGCCCCAGGGCCC	AGG	5,131988819,131988839,+
ACSL6	GGCCTGCTACACATATTCCA	TGG	5,131988867,131988886,-
ACSL6	TCAAGGTAGATGCTCACCTC	TGG	5,131989389,131989409,+
ACSM1	ACAGACCTGTGGCCTACAAC	AGG	16,20685267,20685286,-
ACSM1	CAAGTTATGTACTGGACTAC	TGG	16,20691014,20691033,-
ACSM1	GAAGACGTTGGCTACACGGC	GGG	16,20685289,20685309,+
ACSM1	GGATTTGTGGATGCCCCAGA	GGG	16,20691140,20691160,+
ACSM2A	GTGCTCACTTATGGAACCTT	GGG	16,20471604,20471624,+
ACSM2A	TACAGAACTGCGTCACTGTA	GGG	16,20475666,20475686,+
ACSM2A	TGTGCTCACTTATGGAACCT	TGG	16,20471603,20471623,+
ACSM2A	TTAGATGTCTCACTGCGCAC	GGG	16,20486667,20486686,-
ACSM2B	GGTTGGATACTGAACATCTT	GGG	16,20552228,20552247,-
ACSM2B	CTAGACGCCTCACTGCGCAC	GGG	16,20537248,20537268,+
ACSM2B	TGCCCTTATCATCTATAACC	TGG	16,20545239,20545259,+
ACSM2B	AGCGAGGCAGTTCTGTAGAT	GGG	16,20548151,20548171,+
ACSM3	TGTCAAATCTAGCCAGAACC	TGG	16,20780972,20780991,-
ACSM3	ATCTCCTCTTTGTAGGGAAC	AGG	16,20775962,20775981,-
ACSM3	TTACCCGATCTCCTCTTTGT	AGG	16,20775969,20775988,-
ACSM3	GTTCTCTGATACAATCAGCT	TGG	16,20777522,20777541,-
ACSM4	TGGCCTGTTACAGCGATTTA	TGG	12,7304452,7304471,-
ACSM4	TGGGCAGAATCACGGCCAAA	CGG	12,7306678,7306697,-
ACSM4	CACCACAGGGCTGGGTTAGC	TGG	12,7306547,7306566,-
ACSM4	ATACAATGGACTCCACCGCT	GGG	12,7310644,7310663,-
ACSM5	AGTGGAGCTTTGAGGAGCTG	GGG	16,20418119,20418139,+
ACSM5	GGAAGGCAGCCAATGTGCTG	GGG	16,20418152,20418172,+
ACSM5	ATGAGACCCACAGAATGCCC	TGG	16,20411533,20411552,-
ACSM5	GCTGGGGAAGCAGTCCAGGA	AGG	16,20418135,20418155,+
ACSM6	ACAGGCCAGGCAGATCCAGT	AGG	10,95202165,95202184,-
ACSM6	AGGCAGATCCAGTAGGCTTC	AGG	10,95202158,95202177,-
ACSM6	CAAGGTGGGGCAGTCGGACA	CGG	10,95207330,95207349,-
ACSM6	GAGGGCCTTACCCCGCCCTC	TGG	10,95201994,95202014,+
ACSS1	CACCAGGACATGCTGCACGG	TGG	20,25023522,25023542,+
ACSS1	GTGGTTATCACCTTCAACCA	AGG	20,25023610,25023629,-
ACSS1	AAAGAAGGGCCTCATCGCCA	TGG	20,25013990,25014010,+
ACSS1	GGGGGATCTGGACGTCCCGC	TGG	20,25023473,25023492,-
ACSS2	CTTAATTGGGGGGGACTGGC	TGG	20,34914396,34914415,-
ACSS2	GACTACATCCAGAATGCACC	TGG	20,34926908,34926928,+
ACSS2	GGTGCATTCTGGATGTAGTC	TGG	20,34926908,34926927,-
ACSS2	TGGGATCATAGGCATGTAGA	TGG	20,34913419,34913438,-
ACSS3	GTTGTGTTCCCATGAAGAAG	AGG	12,81152063,81152082,-
ACSS3	AACATGGTATACATCGCCTG	TGG	12,81134896,81134915,-
ACSS3	TCGTAAAGTCACCAGCGCCG	GGG	12,81078143,81078163,+
ACSS3	CAAGCCCTGGACCAAAACGC	TGG	12,81078380,81078400,+
ACTA1	CTCACCGGTGGTCCTGCCGG	AGG	1,229432550,229432570,+
ACTA1	GCCCCCCGACATGACGTTGT	TGG	1,229431798,229431818,+
ACTA1	GTATGCCAACAACGTCATGT	CGG	1,229431806,229431825,-
ACTA1	GTTGTGGGTGACGCCGTCGC	CGG	1,229432393,229432413,+
ACTA2	GGCTATTCCTTCGTTACTAC	TGG	10,88941230,88941249,-
ACTA2	GGGACAAAAAGACAGCTACG	TGG	10,88947349,88947368,-
ACTA2	TGTGGGACGTCCCAGACATC	AGG	10,88948803,88948822,-
ACTA2	GAAACTGTGTTATGTAGCTC	TGG	10,88939647,88939666,-
ACTA2-AS1	CGTTTGTTGCCTACCGATGA	AGG	10,88939492,88939512,+
ACTA2-AS1	CCTAATTATCTGCAAGTTAC	AGG	10,88933624,88933644,+
ACTA2-AS1	GAAGACCAGACTTGAACATC	TGG	10,88938301,88938321,+
ACTA2-AS1	CGACACACACTATGCACTGG	AGG	10,88933777,88933797,+
ACTA2-AS1	CATTAGTGCAGTCGTTAGTG	CGG	10,88935405,88935425,+
ACTB	GCCGTTGTCGACGACGAGCG	CGG	7,5529618,5529638,+
ACTB	AGCCTGGATAGCAACGTACA	TGG	7,5528668,5528688,+
ACTB	AGCCATGTACGTTGCTATCC	AGG	7,5528673,5528692,-
ACTB	GGATAGCAACGTACATGGCT	GGG	7,5528673,5528693,+
ACTBL2	ACGGACCACAGGCATCGTGA	TGG	5,57482247,57482266,-
ACTBL2	ATAGGGCGTCCTCGACACCA	GGG	5,57482582,57482601,-
ACTBL2	ATTCTACGCCTGGATCTGGC	AGG	5,57482162,57482181,-
ACTBL2	CGAGGACGCCCTATCATGGA	GGG	5,57482588,57482608,+
ACTC1	GTGTGACATTGATATCCGCA	AGG	15,34791226,34791245,-
ACTC1	AGTTTACCTGGTGCCGCGGG	CGG	15,34794672,34794692,+
ACTC1	CTCCTCGTCGTCACACATCT	TGG	15,34794790,34794810,+
ACTC1	GCATACGATCAGCAATACCA	GGG	15,34791157,34791177,+
ACTG1	GTACGCCAACACGGTGCTGT	CGG	17,81511012,81511031,-
ACTG1	TCGACTCACCTTGATCTTCA	TGG	17,81510917,81510937,+
ACTG1	CATCCACTCACCTGGTGTCT	GGG	17,81512220,81512240,+
ACTG1	CGATGGAAGGAAACACGGCT	CGG	17,81512251,81512271,+
ACTG1P17	TCCCGCTTGCTGATCCACAT	TGG	15,82726352,82726372,+
ACTG1P17	ATTTCCCCGACAGATCACAA	TGG	15,82727424,82727443,-
ACTG1P17	AAGCTGTAGCGGGCCCCTCG	AGG	15,82726835,82726855,+
ACTG1P20	AGACACTGTGTTCCTGTCAA	AGG	1,27324574,27324594,+
ACTG1P20	ATAGTGATGATTGCAGAGCT	AGG	1,27325073,27325093,+
ACTG1P20	AAGTAACTGTCACCTGTCTT	TGG	1,27325110,27325130,+
ACTG1P4	CAATGCCAGTGTGCAACCAC	AGG	1,103569984,103570003,-
ACTG1P4	ATGCTTAATGGGGGTACTTC	AGG	1,103569750,103569769,-
ACTG1P4	TCTGATCTCCCGCTCGGCAG	TGG	1,103570157,103570176,-
ACTG2	CAGAGCGGAAGTACTCAGTC	TGG	2,73919444,73919464,+
ACTG2	CTCACCTGTCGTGCGGCCAG	AGG	2,73909124,73909143,-
ACTG2	CTTGGCTGGCCGTGACCTCA	CGG	2,73913572,73913592,+
ACTG2	GGAAGTACTCAGTCTGGATC	GGG	2,73919450,73919470,+
ACTL10	GCACCCTGTCGCGCTACCTG	CGG	20,33667645,33667665,+
ACTL10	GACACGCCTGGCAGACACCG	TGG	20,33667964,33667984,+
ACTL10	CAAAACGCTGCGGACACGCC	TGG	20,33667952,33667972,+
ACTL10	CCACGAGTGACCCGCGTAGA	TGG	20,33667591,33667610,-
ACTL6A	GCGTGTTCCGAGGGAGAATA	TGG	3,179570188,179570208,+
ACTL6A	GTTGAAGGACATAGCCATCG	TGG	3,179576288,179576307,-
ACTL6A	TTTGCTAATGGTCGTTCTAC	TGG	3,179576217,179576237,+
ACTL6A	AGGACATAGCCATCGTGGAC	TGG	3,179576283,179576302,-
ACTL6B	AGCACTCCCAGTCCTCGACT	GGG	7,100655101,100655121,+
ACTL6B	CAATGCCCTGCACGTGCCTC	GGG	7,100655462,100655481,-
ACTL6B	CTCCATCCCGAGGCACGTGC	AGG	7,100655453,100655473,+
ACTL6B	GACGGCTACGTTCTGCAGCA	AGG	7,100648730,100648749,-
ACTL7A	ACCCACACGGCCCGCTTCGC	CGG	9,108862433,108862452,-
ACTL7A	ACTCGTATGGCGGACCCACA	CGG	9,108862446,108862465,-
ACTL7A	CAAAGCAGTGGTCGTGGACC	TGG	9,108862528,108862548,+
ACTL7A	CACAAACGTTCATCTCAAGC	TGG	9,108862693,108862713,+
ACTL7B	TACTGCAAGTGCGGCTACGC	GGG	9,108855733,108855752,-
ACTL7B	GATGCAGCTGCTCAATGAGG	CGG	9,108855212,108855231,-
ACTL7B	ACCAGCCGCGCCGACTACGC	TGG	9,108855256,108855275,-
ACTL7B	ATAGTGATGAGTTTGCCGTC	CGG	9,108855058,108855078,+
ACTL8	ACGGATTCCACAATGGCCCG	TGG	1,17826237,17826256,-
ACTL8	AGAACCGTTATCATTGACCA	CGG	1,17823017,17823037,+
ACTL8	ATGGGGTAGCTAAAGGTGTC	AGG	1,17823188,17823207,-
ACTL8	CACACGCCTACGGGCATAGC	TGG	1,17823141,17823160,-
ACTL9	CATGTCAATAACCACCGCGC	CGG	19,8698533,8698553,+
ACTL9	CCCAAGAAACCCGCCACCTC	GGG	19,8698435,8698454,-
ACTL9	CCCCCGGCATGGTGGCCGAC	AGG	19,8698572,8698591,-
ACTL9	CCCCTGCAGCGGGACTCCCC	CGG	19,8698588,8698607,-
ACTN1	GATGGCTTTCTCATCCGGTC	GGG	14,68902524,68902544,+
ACTN1	GCATGGTGTTCTCGGGCACC	CGG	14,68892219,68892239,+
ACTN1	GCTGGCCTCACCGTCAGTCC	AGG	14,68890127,68890147,+
ACTN1	GGCCCGAGCTGATTGACTAC	GGG	14,68909332,68909351,-
ACTN1-AS1	GCGAGCTAGAAGAGTTCCTG	CGG	14,68979987,68980006,-
ACTN1-AS1	CTAGAAGAGTTCCTGCGGCG	AGG	14,68979982,68980001,-
ACTN2	TGGGTGGCTTGTGCTTCCGG	CGG	1,236739405,236739424,-
ACTN2	CAAGCACACGAACTACACGA	TGG	1,236755173,236755193,+
ACTN2	GAACAACATCGACAAGCTGG	AGG	1,236755110,236755130,+
ACTN2	GAAGAGGAGAGAAGCCCTAG	AGG	1,236747753,236747773,+
ACTN3	GCACCCTGACCCAGAAGAGG	CGG	11,66560041,66560061,+
ACTN3	TGAGTTGCACCAGGCAGTGA	AGG	11,66551242,66551261,-
ACTN3	GTGGCTGGTACACTCTGTGG	AGG	11,66560280,66560300,+
ACTN3	GGAAAACGAGAAGCTGATGG	AGG	11,66557179,66557199,+
ACTN4	ATTGATGAGGACTTCCGAGA	CGG	19,38700656,38700676,+
ACTN4	CACATTGACGTTCTTATACG	GGG	19,38706094,38706113,-
ACTN4	CCGCGCTGCTGGGGCCGTAC	TGG	19,38647780,38647799,-
ACTN4	CGGAATGGTGGACTACCACG	CGG	19,38647741,38647761,+
ACTR10	ACAGAGCCTTCCCTCAGTGA	TGG	14,58215261,58215281,+
ACTR10	ATATCCACAATCTAGGACCA	TGG	14,58211358,58211377,-
ACTR10	AACAGTGTCCGATAGACACC	AGG	14,58232060,58232080,+
ACTR10	AATCACAACTCGGCGGTCTC	TGG	14,58209018,58209037,-
ACTR1A	GCGCATCGACATCGCGGGCC	GGG	10,102484254,102484273,-
ACTR1A	GCTTCAGTTACGCTACAGGC	AGG	10,102484363,102484382,-
ACTR1A	ACCCAAGCACGTTCGTGTCA	TGG	10,102489109,102489128,-
ACTR1A	CTTTAAACCCACGAAAAAAC	CGG	10,102485688,102485707,-
ACTR1B	TCAGCTGCAGACCTTCTCGG	AGG	2,97659356,97659375,-
ACTR1B	GACAACCTCAAACTCAGCCG	AGG	2,97658441,97658461,+
ACTR1B	GAACCGGGAGAAGGCGGCAG	AGG	2,97658942,97658961,-
ACTR1B	AGCACGGCGTGGTGCGAGAC	TGG	2,97659420,97659439,-
ACTR2	AGTTCTCGTTCCAACCGTGA	TGG	2,65265103,65265122,-
ACTR2	TCCTGGCCTGCCATCACGGT	TGG	2,65265090,65265110,+
ACTR2	TGGTGTGCGACAACGGCACC	GGG	2,65227934,65227954,+
ACTR2	TGGGCGGACGATGGACAGCC	AGG	2,65227899,65227919,+
ACTR3	GCTATAAATACCTTGTAGAG	AGG	2,113951562,113951581,-
ACTR3	GTAGGAGAACGGACGTTGAC	CGG	2,113934317,113934337,+
ACTR3	TCCACTGTCTATTACCGTAC	CGG	2,113934339,113934358,-
ACTR3	CATTGAATACTCCAGAAAAC	AGG	2,113931310,113931330,+
ACTR3-AS1	GGTATTTCACACCTAGCCTT	CGG	2,113831244,113831264,+
ACTR3-AS1	TTCACACCTAGCCTTCGGGA	AGG	2,113831249,113831269,+
ACTR3B	GAGATGGACTCCATAAAGTC	TGG	7,152825041,152825060,-
ACTR3B	ATGATGTGGATCCCCGGAAG	TGG	7,152823390,152823410,+
ACTR3B	GCATGTGATGCGTGACCACC	TGG	7,152853513,152853532,-
ACTR3B	GTGACCACCTGGACCTCCAC	AGG	7,152853502,152853521,-
ACTR3C	GTTTGCCAACCCAGACTCTA	TGG	7,150284826,150284845,-
ACTR3C	AGATGGACTCCATAGAGTCT	GGG	7,150284814,150284834,+
ACTR5	AGGCCGGCCCGGTGGCACAC	GGG	20,38748536,38748556,+
ACTR5	ATCGCTGAGGATTATGTGGA	AGG	20,38752278,38752298,+
ACTR5	CCAAAGAACTCGATGTGCAG	TGG	20,38750159,38750179,+
ACTR5	CCGCGACGCCCGTGCCGCAC	CGG	20,38748501,38748521,+
ACTR6	ACTCTTAACCAATCATCTAA	AGG	12,100210312,100210332,+
ACTR6	AAGAACATTGTCTTGACAGG	AGG	12,100220027,100220047,+
ACTR6	ACGACCTTAGTGCTGGATAA	TGG	12,100200854,100200874,+
ACTR6	AGCAATGAGAAGCCTCTGAA	AGG	12,100189907,100189927,+
ACTR8	GGCCGGCAACGATTCCGAGG	AGG	3,53871333,53871352,-
ACTR8	GGGTGATACGGAGAACGGAA	AGG	3,53882064,53882083,-
ACTR8	TGGACTGTTACAATATTCAC	TGG	3,53877348,53877367,-
ACTR8	GTACAGCTCCATCCTAGTGG	TGG	3,53870100,53870119,-
ACTRT1	TTGCATACTCAACAAGGCCG	TGG	X,128051575,128051594,-
ACTRT1	GGAGCATACAGACTGCCAGA	TGG	X,128051472,128051491,-
ACTRT1	AGCGTGGACTGGTAACAGGA	TGG	X,128051963,128051982,-
ACTRT1	AGTTAAACCCGCTAGCAAAG	AGG	X,128051599,128051619,+
ACTRT2	ATGGAGCTGACCATGTGCCG	GGG	1,3021779,3021798,-
ACTRT2	AGGGAGTACAAGCTGCCCGA	CGG	1,3022403,3022423,+
ACTRT2	CCAGCACCGCCTGGTCCGAC	AGG	1,3022099,3022118,-
ACTRT2	CCTGTCGGACCAGGCGGTGC	TGG	1,3022096,3022116,+
ACTRT3	GCGACCAAGCTCAGGACTGG	AGG	3,169769340,169769359,-
ACTRT3	AACATTATCGGCCGCGCCAA	GGG	3,169769404,169769423,-
ACTRT3	AGAGCCGCGCGGCCCAGGGC	GGG	3,169769379,169769398,-
ACTRT3	CAACGGCTCGGGAATGATCA	AGG	3,169769468,169769487,-
ACVR1	AGGGGACGGCGGGGTCTTAC	AGG	2,157780406,157780426,+
ACVR1	CACACTCCAACAGTGTAATC	TGG	2,157774090,157774110,+
ACVR1	GCCAAGGGGACTGGTGTAAC	AGG	2,157780367,157780386,-
ACVR1	GGCTCGCCAGATTACACTGT	TGG	2,157774099,157774118,-
ACVR1B	TGCCCACGATCTCCATGTGC	AGG	12,51984140,51984159,-
ACVR1B	TGGTTCGGGCCACTGTGCGC	TGG	12,51980987,51981006,-
ACVR1B	CTATCACAACCGCCAGAGAC	TGG	12,51976459,51976479,+
ACVR1B	CCTCTTTGTCCAGCGCACAG	TGG	12,51980975,51980995,+
ACVR1C	TCTTGTTAGATAATGGAACT	TGG	2,157544601,157544620,-
ACVR1C	TAAACCCCTTACCTGTTGGA	AGG	2,157587174,157587194,+
ACVR1C	AAGACTTGAGCATTCAGTTC	TGG	2,157587269,157587289,+
ACVR1C	AGAAATATAGTGACCGTGGC	TGG	2,157544518,157544537,-
ACVR2A	GAGTTGGAACAAGTACAGGA	GGG	2,147899876,147899895,-
ACVR2A	CACATATTCGTTAAGCAACT	GGG	2,147915290,147915309,-
ACVR2A	TACGAAGTCTACAGTTTGCC	TGG	2,147917306,147917326,+
ACVR2A	TGCCACTTATGTTAATTGCG	GGG	2,147899803,147899823,+
ACVR2B	CATCTACTACAACGCCAACT	GGG	3,38477320,38477340,+
ACVR2B	CGGCATCGCAAGCCCCCCTA	CGG	3,38478250,38478270,+
ACVR2B	CGGCGCACAGCGATCCCCAG	AGG	3,38454354,38454373,-
ACVR2B	CGTAGGGGGGCTTGCGATGC	CGG	3,38478252,38478271,-
ACVR2B-AS1	GCGTCCCGGCCCCCATCGCA	GGG	3,38454610,38454629,-
ACVR2B-AS1	CGCTACACTTAGTGACTCTG	AGG	3,38454801,38454820,-
ACVR2B-AS1	CCTAGAGGCGCCCCTGCGAT	GGG	3,38454596,38454616,+
ACVR2B-AS1	CTAGCTGTGTATAAGGTATC	TGG	3,38452131,38452150,-
ACVR2B-AS1	GGAGATTTACGGGGAAAATG	AGG	3,38451758,38451778,+
ACVRL1	CCGCTATGGCGAAGTGTGGC	GGG	12,51914445,51914465,+
ACVRL1	CTCAGACACGACAACATCCT	AGG	12,51914563,51914583,+
ACVRL1	CTTGAAGTCGCGGTGGGCAA	TGG	12,51915428,51915447,-
ACVRL1	GCAACTCGAGCACGCAGCTG	TGG	12,51915251,51915271,+
ACY1	ACCGTCTTCTCACCATAGTC	AGG	3,51984151,51984170,-
ACY1	CCCTTACACACCTTGAAGAC	AGG	3,51985456,51985475,-
ACY1	CTTCTCACCATAGTCAGGCT	TGG	3,51984146,51984165,-
ACY1	GACAGGCACCACATCCGTGT	GGG	3,51985439,51985458,-
ACY3	GAGAGCTGAACCAGCTGCTG	GGG	11,67645823,67645842,-
ACY3	CCACGCGACGCAGGGGCTCC	CGG	11,67647000,67647020,+
ACY3	CGGCAGCCGGATGTGGCTGC	CGG	11,67646858,67646878,+
ACY3	GGAGGACTTCGCGATTAAGC	AGG	11,67645730,67645750,+
ACYP1	TTCATAATCCACTGATATCA	GGG	14,75063514,75063534,+
ACYP1	CATATGACGCACCTTGGAGA	TGG	14,75053557,75053577,+
ACYP1	GTTTCTGACAGGTTTGAGCA	TGG	14,75063552,75063571,-
ACYP1	AAAGCTGGGATTGGTAGGCT	GGG	14,75053628,75053647,-
ACYP2	CCCCTGCACTTGGCCTGTCA	CGG	2,54138705,54138724,-
ACYP2	GAAAATAGGAGTGGTTGGCT	GGG	2,54138658,54138678,+
ACYP2	AGTATACAGAAGATGAAGCT	AGG	2,54138636,54138656,+
ACYP2	ATGGAATTGACTTTGTCTTC	TGG	2,54138728,54138747,-
ADA	GAAGTACCAGCAGCAGACCG	TGG	20,44624278,44624297,-
ADA	CCAGTGAGGTAGCTGGACCA	GGG	20,44622623,44622643,+
ADA	GTAGAGATGAAGGCCAAAGA	GGG	20,44626539,44626558,-
ADA	AGGCATGTAGTAGTCAAACT	TGG	20,44629054,44629074,+
ADA2	CCGAATCAAGTTCCCCACGG	TGG	22,17189961,17189980,-
ADA2	GAGCCCCATGGCCATTCGGA	TGG	22,17189980,17190000,+
ADA2	AACACTACCAGAATCGGCCA	TGG	22,17182691,17182710,-
ADA2	GAGAGCACCATGACGAAGAG	TGG	22,17191774,17191793,-
ADAD1	ACCCGTTACTTGCGTAACCT	TGG	4,122380223,122380242,-
ADAD1	GCGAGTTCAGCTTGACCTTA	AGG	4,122381142,122381162,+
ADAD1	GTAGTTATCGTCTTTGTCGC	TGG	4,122380153,122380172,-
ADAD1	GTTTCTAAAATTCGTGGTTC	AGG	4,122383941,122383960,-
ADAD2	ATGGCCTGGTCATCGCCCGC	AGG	16,84195412,84195432,+
ADAD2	ATGGCGAGCGCTCGTCCAAC	AGG	16,84195129,84195148,-
ADAD2	CAGTTCCGCGCTCACCGAGA	AGG	16,84194456,84194475,-
ADAD2	CATGGCAGTCGTGGAGCTGC	TGG	16,84195395,84195414,-
ADAL	TCAGATGACTGTGATTGACA	AGG	15,43335781,43335801,+
ADAL	CAGATGACTGTGATTGACAA	GGG	15,43335782,43335802,+
ADAL	TGGGTAAGGCTTGGAGTTTC	AGG	15,43349042,43349062,+
ADAL	TGGGTGTGCTCCTTAGTTCC	AGG	15,43340314,43340333,-
ADAM10	GTACAACAAGGACCTTGACT	TGG	15,58611967,58611987,+
ADAM10	GTTTCCTCTAGTCCAAGTCA	AGG	15,58611982,58612001,-
ADAM10	TGATGATGGCGTACTTGGTC	TGG	15,58640800,58640819,-
ADAM10	GCACAAGTTGATGGGTCCAC	TGG	15,58610498,58610518,+
ADAM11	GCACTGTAGGGTGGCCCCGG	CGG	17,44772861,44772880,-
ADAM11	GAAGCTGAATGTGGAGGGGA	CGG	17,44777190,44777210,+
ADAM11	GTGCGGGAACGGCTTCGTGG	AGG	17,44775410,44775430,+
ADAM11	CCTCCTCTCCTCGCAATACG	TGG	17,44769984,44770004,+
ADAM12	AATATCCCCGTACATGTCCA	TGG	10,126135623,126135643,+
ADAM12	CAATGCGCAGCTTGTCAGGT	AGG	10,126101069,126101088,-
ADAM12	GCTGAATATTCGACTACAAC	GGG	10,126278954,126278973,-
ADAM12	GGAGGCCGGATTCTGTGCCG	GGG	10,126049331,126049350,-
ADAM15	AATGTGCCCTGCGCCAGTGG	AGG	1,155056189,155056208,-
ADAM15	CCAGCCCGATGGCACTCGGG	TGG	1,155053945,155053965,+
ADAM15	GAGCGCCGCTGCCATGCGGC	TGG	1,155051373,155051393,+
ADAM15	TTCCCCGAGTATTAGCTGTC	TGG	1,155058077,155058096,-
ADAM17	TCTCCCAGAGCAAACAGCCA	TGG	2,9518122,9518141,-
ADAM17	GGAGCAGAACATGATCCGGA	TGG	2,9510069,9510088,-
ADAM17	AGTTTGTGGGAACTCGAGGG	TGG	2,9505262,9505281,-
ADAM17	CCGAAGCCCGGGTCATCCGG	AGG	2,9555525,9555545,+
ADAM18	ATGACAGTGAAGTTTCAGAG	AGG	8,39585326,39585346,+
ADAM18	CGGCAGCATATCCTTGGTAA	TGG	8,39609495,39609514,-
ADAM18	CAACCTTACACTCTACATCT	CGG	8,39606333,39606353,+
ADAM18	ATTTACATCATTACAATTGA	TGG	8,39606309,39606329,+
ADAM19	CGCCGCCCGGCTCTGCTTGC	TGG	5,157575659,157575678,-
ADAM19	CTCGAACCCACAGTTTCCCG	GGG	5,157519907,157519927,+
ADAM19	CTTTTACCACGGCACGGTGA	GGG	5,157530855,157530874,-
ADAM19	GCAAGTGCTGAGCGTGACGC	TGG	5,157530817,157530837,+
ADAM1A	TGTCTACTAGCTGGCAACAA	GGG	12,111899880,111899900,+
ADAM1A	AACCTGATACATGAAGGTCC	TGG	12,111899399,111899418,-
ADAM1A	CTCCCTCGCACACAAACCCT	CGG	12,111899191,111899210,-
ADAM1A	TGTGGGAAACTTATATGTTC	AGG	12,111901028,111901048,+
ADAM1A	CTCCTGTGGTGTCTACTAGC	TGG	12,111899871,111899891,+
ADAM2	AAATTACAAAGCGTAGAGGT	AGG	8,39820999,39821018,-
ADAM2	CAGAAACAAGACGCGCCACA	TGG	8,39838164,39838184,+
ADAM2	CGCGTCTTGTTTCTGCTCAG	CGG	8,39838159,39838178,-
ADAM2	TGATTCCAGACTTATGGTTC	TGG	8,39777134,39777154,+
ADAM20	CCAAATTATGACCAAGCTCG	TGG	14,70523712,70523732,+
ADAM20	ACTGCAGTTATGCCCAATAT	TGG	14,70523605,70523624,-
ADAM20	TGAGCCCCTGGTGCACATCA	GGG	14,70524726,70524745,-
ADAM20	TGGGACAGTACTATCAGTAG	TGG	14,70523585,70523604,-
ADAM20P1	GGTGTCAGCCACATTCCCGG	TGG	14,70469475,70469494,-
ADAM20P1	TCACAAGCAATACAATGTTA	GGG	14,70469022,70469041,-
ADAM20P1	AGTTCTACAGCAACGTGGCC	TGG	14,70470383,70470403,+
ADAM21	ACGACATATTCCTGCAACAT	AGG	14,70458430,70458449,-
ADAM21	TGACTTTCCTGTTTACTGTC	GGG	14,70459582,70459602,+
ADAM21	GGGCCCAGCCTGACAGTAGC	CGG	14,70457578,70457597,-
ADAM21	GGCCCAGCATCTGCAAAGAG	AGG	14,70459518,70459538,+
ADAM21P1	CTTGGCCTAGCCTACATTGC	AGG	14,70246722,70246741,-
ADAM22	CAATATAAGCTGCCCCGCTC	CGG	7,88132890,88132909,-
ADAM22	CACGTGGTCCGGGTGCATAA	TGG	7,88135998,88136018,+
ADAM22	CATGACTTCCTGAATAGTGG	AGG	7,88143071,88143091,+
ADAM22	CCCTCCGGCGCGCTGCGGCC	AGG	7,87934524,87934544,+
ADAM23	CGGCAAGGCTGCAGCCCGCC	AGG	2,206443904,206443923,-
ADAM23	TATGATAGAGCCACTAGAGC	TGG	2,206543282,206543302,+
ADAM23	TATTTTCCGTAGCCATCACG	TGG	2,206550082,206550102,+
ADAM23	TGGAGCCGAAGGCTTCAATC	TGG	2,206481260,206481279,-
ADAM28	GGCATGTCCCCATCAAGCAG	TGG	8,24335582,24335601,-
ADAM28	GGCCCTTCCCGTGATGGCAA	GGG	8,24335561,24335580,-
ADAM28	TATGGAAATCTGGACTGACA	AGG	8,24323871,24323891,+
ADAM28	TGCAGAGCAACAGAACTTGC	TGG	8,24326548,24326568,+
ADAM29	ACAGGAATCACCACATCCGG	AGG	4,174975615,174975634,-
ADAM29	ACCAGAGGCATGACACCTCC	AGG	4,174975651,174975671,+
ADAM29	ATGACCGCAATGAACAGTGT	AGG	4,174977020,174977040,+
ADAM29	AGTAGTATGATCACTCATAT	TGG	4,174977215,174977234,-
ADAM30	AACTGCAGTAGGTAGGACAC	GGG	1,119896133,119896153,+
ADAM30	ACTTTCAAGATGTTCGTATG	AGG	1,119895598,119895617,-
ADAM30	ATCGCCCCTCTGAGCAGTCC	TGG	1,119894291,119894311,+
ADAM30	GACCTTGCAGAGTACTGCGA	CGG	1,119894924,119894943,-
ADAM32	GCGGAACATGGTGCGGCTTC	GGG	8,39107764,39107783,-
ADAM32	GGCCTCCTGGCGTCAAGACC	CGG	8,39107811,39107831,+
ADAM32	AAAGTGGTTCGCCAAGGAAG	AGG	8,39257304,39257324,+
ADAM32	GCACGTGCTGAGTGTGACCA	TGG	8,39149836,39149855,-
ADAM33	GAGCCGACTTAACCTGGCCA	GGG	20,3672707,3672727,+
ADAM33	GCGCTGAACACGCGCGGAAA	CGG	20,3672871,3672891,+
ADAM33	GGCGCGGCACATGCCCTCGA	CGG	20,3673597,3673617,+
ADAM33	GGCTGCCCAGGGATATGTCC	TGG	20,3679552,3679572,+
ADAM3A	TTAGCCACAAGGAGTCCCTT	GGG	8,39477927,39477946,-
ADAM3A	CAGTTATGGTATTGAACCAT	TGG	8,39505474,39505493,-
ADAM3A	AATATATAGATCAGTCCTAC	AGG	8,39505361,39505380,-
ADAM3A	TCCGTGGATCCCGAGGCGGG	TGG	8,39522939,39522959,+
ADAM3A	TCTTTACTTACGTGGGCCCG	CGG	8,39522741,39522761,+
ADAM3B	AGTGATAACTTCGAAGCCAT	AGG	16,49517746,49517765,-
ADAM3B	ATAACTTCGAAGCCATAGGG	TGG	16,49517742,49517761,-
ADAM5	CTTCCAAATGCTCCTTGCTT	TGG	8,39393334,39393353,-
ADAM5	CCTGACACTTATGTACGTGA	TGG	8,39375768,39375788,+
ADAM5	TACTGGAGGTGGCGTCCTCC	TGG	8,39381625,39381644,-
ADAM5	GTGTGTCTACATACCTACCC	AGG	8,39381604,39381624,+
ADAM5	GGTATGTAGACACACATGTT	TGG	8,39381599,39381618,-
ADAM7	GGTAAAATTAAGCTCTGTAC	AGG	8,24466917,24466936,-
ADAM7	GTATCTCGCTTCTGTATCAG	AGG	8,24442528,24442547,-
ADAM7	TGAAAGGAGAAGCGTTCACC	AGG	8,24463922,24463942,+
ADAM7	TGGCACCATACGGCACCCTC	AGG	8,24466888,24466907,-
ADAM8	CCTGCACCTGATCGAGCCCC	TGG	10,133273399,133273418,-
ADAM8	CGGACGGCACGCCGTGTACC	AGG	10,133273360,133273379,-
ADAM8	CGGCTACACAGAGACCTATA	CGG	10,133273994,133274013,-
ADAM8	CTCCAGCACCCGATGACGCA	CGG	10,133272818,133272838,+
ADAM9	AAAACAGTCGCTAAGAGCAA	TGG	8,39016166,39016185,-
ADAM9	AATGAACAGCTCCACATACC	GGG	8,39018880,39018899,-
ADAM9	GATCCTGGGATGGTTAACGA	AGG	8,39077366,39077386,+
ADAM9	TCTGGCGCGCGCTTTCCCTC	GGG	8,38997069,38997089,+
ADAMDEC1	ACACCACATGTGTGGTTAGC	TGG	8,24397375,24397394,-
ADAMDEC1	CAACAATCGACGTGTGGGAC	TGG	8,24399404,24399424,+
ADAMDEC1	CCCGTCACAAGTACTGATGC	TGG	8,24395771,24395790,-
ADAMDEC1	CTTTATAGTAACAGTGTTCC	TGG	8,24395718,24395737,-
ADAMTS1	CTCCTGCGGCGGAATCGGCA	GGG	21,26844382,26844401,-
ADAMTS1	CTGCCGGTTGGCATCGTACG	AGG	21,26840479,26840499,+
ADAMTS1	GACTGTTCGAGAACGTGCGG	TGG	21,26839999,26840018,-
ADAMTS1	GCACCTCGTACGATGCCAAC	CGG	21,26840485,26840504,-
ADAMTS10	CGCTAGGCACGTGAGCGAGC	AGG	19,8589550,8589570,+
ADAMTS10	CTTGCCCCCGATGGTTGGCC	TGG	19,8591844,8591864,+
ADAMTS10	GGAACTCACATCCGTGTTGC	AGG	19,8591790,8591810,+
ADAMTS10	GGCGTCGCACGAGTGCACGG	AGG	19,8584969,8584988,-
ADAMTS12	ACCCGTGAAGAAGCATCCAC	TGG	5,33751487,33751506,-
ADAMTS12	CTCGGACTGGACCCACCACG	TGG	5,33881429,33881449,+
ADAMTS12	GCCTCCTGTAAACGATGTGC	GGG	5,33751445,33751465,+
ADAMTS12	GGGCCTGCCAGAATACCACG	TGG	5,33881447,33881466,-
ADAMTS13	GAGAACTCTCAAGGACGCGG	AGG	9,133456180,133456199,-
ADAMTS13	GGAGGGCGCTATGTCGTGGC	TGG	9,133440354,133440374,+
ADAMTS13	GGCGGCAGTGCAACAACCCC	AGG	9,133433507,133433527,+
ADAMTS13	GTTGCCTGATGGTAACCGGC	AGG	9,133426210,133426230,+
ADAMTS14	AGGGGTTCCCGCGCTCGATC	AGG	10,70730112,70730131,-
ADAMTS14	CACCACATGTGTCCTCCCGC	TGG	10,70702387,70702406,-
ADAMTS14	CGTTGTGTTCCTCACCCGGC	AGG	10,70730211,70730231,+
ADAMTS14	GCCGGGTGAGGAACACAACG	TGG	10,70730211,70730230,-
ADAMTS15	CGCGGAGCCTTTGGCTACCG	AGG	11,130449342,130449362,+
ADAMTS15	CGGTTCGCCCGGCGAAAGCC	AGG	11,130448999,130449018,-
ADAMTS15	CGTGTCTATCCCGCGGTACG	TGG	11,130449611,130449631,+
ADAMTS15	CTCGGCGCCTCGGTAGCCAA	AGG	11,130449352,130449371,-
ADAMTS16	CGTGCTCACGATACTCAACA	TGG	5,5186229,5186249,+
ADAMTS16	CTGTTCGTATCATGCCTGAC	TGG	5,5182042,5182061,-
ADAMTS16	TCAGCCTGCACGATTCACAG	GGG	5,5239222,5239242,+
ADAMTS16	TGGATGAAGCCCCGCGCGCG	CGG	5,5140464,5140484,+
ADAMTS17	CCCGTGGTACTGCACCATGT	CGG	15,100281270,100281290,+
ADAMTS17	CCGGCTCACCAGCGAGCACA	CGG	15,100281320,100281339,-
ADAMTS17	CGCGGCGCAGCTGAAGGTAC	AGG	15,100341193,100341213,+
ADAMTS17	CTCAGCGCCTGCGGCGCCGC	CGG	15,100341048,100341067,-
ADAMTS18	GCTCCCCAAACTTTACGCAC	TGG	16,77335867,77335887,+
ADAMTS18	GGATAATTCCGGCCAGAGCC	GGG	16,77367544,77367564,+
ADAMTS18	GGGCGACCCAGAAGATCAGC	TGG	16,77364302,77364321,-
ADAMTS18	GTGCCCTGACTCATGAGCGA	TGG	16,77359319,77359339,+
ADAMTS19	CGCTGTTCCACTGCGAAGCG	CGG	5,129461595,129461614,-
ADAMTS19	GAAGTGCTGGTGATACCTGC	TGG	5,129665506,129665526,+
ADAMTS19	GGACGAGGAGCTCGAGTCGC	AGG	5,129461366,129461386,+
ADAMTS19	TTCTGCCTATATACACGGTG	TGG	5,129509154,129509173,-
ADAMTS19-AS1	TGAGCACGTGCACGGTGTTC	TGG	5,129459654,129459674,+
ADAMTS19-AS1	GAGCACGTGCACGGTGTTCT	GGG	5,129459655,129459675,+
ADAMTS19-AS1	GCGGTCTCCGCTGGGATGGC	TGG	5,129460517,129460536,-
ADAMTS19-AS1	ACATACGGTTAAAACGAGGC	CGG	5,129460663,129460682,-
ADAMTS19-AS1	CACCCGCGCGGAACGGGCGG	AGG	5,129459910,129459929,-
ADAMTS2	CGAGAAGGGCACCACCCGCG	TGG	5,179343858,179343877,-
ADAMTS2	GAAGCTCGGGGTCCGGACCG	GGG	5,179344009,179344029,+
ADAMTS2	GAGCAGGGGTACGAGCCCGC	AGG	5,179344039,179344058,-
ADAMTS2	GCAGTACTCACTGCAGGTAG	CGG	5,179154037,179154057,+
ADAMTS20	CATCGGCGGTCAGGTTCAGC	TGG	12,43551072,43551092,+
ADAMTS20	CCAAACTCATTGACCCGCTC	GGG	12,43551206,43551226,+
ADAMTS20	CGAAGTAGTGATCCCCGAGC	GGG	12,43551222,43551241,-
ADAMTS20	GAAACGCAGCTCCGAGGCGC	TGG	12,43551150,43551169,-
ADAMTS3	CCTGGTGCGCATGATAATGC	TGG	4,72323027,72323046,-
ADAMTS3	TCCAAAGACTTCCACTACAG	AGG	4,72414816,72414835,-
ADAMTS3	TCTCTTATTAGAGTCGGACC	TGG	4,72339684,72339703,-
ADAMTS3	TTCAGGGTACAACTTCTCAC	TGG	4,72319911,72319931,+
ADAMTS4	ATCCACATGAGCCATCACAG	GGG	1,161195528,161195548,+
ADAMTS4	ATGGCGTGAGTCGGGCCCGA	AGG	1,161194105,161194125,+
ADAMTS4	CAGTCAGCTTGCGCTACAGC	GGG	1,161191365,161191384,-
ADAMTS4	GACAAGTGCATGGTGTGCGG	AGG	1,161192115,161192134,-
ADAMTS5	ATGGCGCGGTTGTATGGCCG	GGG	21,26965537,26965556,-
ADAMTS5	CAGGAGCGAGCCGAGCCTCC	CGG	21,26966218,26966237,-
ADAMTS5	CCGGCCATACAACCGCGCCA	TGG	21,26965536,26965556,+
ADAMTS5	GAGGCTGCCCGGCTTTATCC	TGG	21,26966288,26966308,+
ADAMTS6	GGACCCTATTGATCCACAGC	AGG	5,65471001,65471020,-
ADAMTS6	GTTCAATGTCTTTGCGGCCA	TGG	5,65452732,65452752,+
ADAMTS6	TAAGAACTGCATTATCGTGG	TGG	5,65451481,65451501,+
ADAMTS6	CTGTTTCTCTCGAAAATCTC	GGG	5,65242167,65242187,+
ADAMTS7	GGGGCCACAGCTCGTAGGAC	AGG	15,78800454,78800474,+
ADAMTS7	TGGTGTAGACGCCTCAGCCG	TGG	15,78796704,78796724,+
ADAMTS7	CCGCCACATGGGACAGTCCC	AGG	15,78789776,78789796,+
ADAMTS7	CCGCATCCAAGAGGTTGCCG	AGG	15,78771766,78771785,-
ADAMTS7P1	CGAACCTGGTGCACGATATC	CGG	15,82298576,82298595,-
ADAMTS7P1	TGTGCCAGCCTCTCCGGGGC	CGG	15,82301104,82301123,-
ADAMTS7P1	CGCCAGGCCACCCTCGAGCT	CGG	15,82298859,82298878,-
ADAMTS7P1	CACCAGGTTCGCGTGGACGC	TGG	15,82298585,82298605,+
ADAMTS8	ATGGCCGTGTCGTAGTGCTC	TGG	11,130419068,130419088,+
ADAMTS8	CAGTGTAAGCCCCCCATTGT	CGG	11,130419142,130419162,+
ADAMTS8	CGAACAGCGGTGCCATCACG	TGG	11,130416237,130416257,+
ADAMTS8	CGCGAGCTCGCCCGCGCTGC	CGG	11,130428124,130428144,+
ADAMTS9	GAACAGTGGAGCGATAAATC	CGG	3,64686711,64686731,+
ADAMTS9	GATGGGGAGCCCAGACGCCG	CGG	3,64687581,64687600,-
ADAMTS9	GATTCACCCCGGGCGTCCCG	AGG	3,64686677,64686697,+
ADAMTS9	GTCACCCTCCTCGGGACGCC	CGG	3,64686688,64686707,-
ADAMTS9-AS1	TGAGGCTCCAAATGTCTCAA	TGG	3,64583466,64583486,+
ADAMTS9-AS1	AACTGCCATCACTAATCGCC	AGG	3,64588501,64588521,+
ADAMTS9-AS1	GCTTCAAACAACTGTTGTTT	AGG	3,64589186,64589205,-
ADAMTS9-AS1	GCATTCGCTCCAACAAGGGT	GGG	3,64561410,64561429,-
ADAMTS9-AS1	GGCTCCAAATGTCTCAATGG	TGG	3,64583469,64583489,+
ADAMTS9-AS2	GGATACTCACCCCCAGACAC	TGG	3,64685328,64685347,-
ADAMTS9-AS2	TCGGCTTTCAGCCAGACATC	AGG	3,64799569,64799588,-
ADAMTS9-AS2	TCTTGTCCTTCAACACCTTT	AGG	3,65010889,65010908,-
ADAMTS9-AS2	CTGTCGAGATTGTTTGGGGG	TGG	3,64685098,64685117,-
ADAMTS9-AS2	ATGCGCTGTCGAGATTGTTT	GGG	3,64685103,64685122,-
ADAMTSL1	CAAGCATGGAATGCTGCCGT	CGG	9,18474227,18474247,+
ADAMTSL1	AATGTTGCAGGGCTGCGCGA	TGG	9,18680457,18680476,-
ADAMTSL1	AGGCATCCCATAGGCCGTCC	CGG	9,18504860,18504879,-
ADAMTSL1	CCGCACGCTCCGAGGAGGAC	CGG	9,18504838,18504858,+
ADAMTSL2	CTCCAGACCGCAACGTCACG	GGG	9,133555551,133555571,+
ADAMTSL2	GACCAACGAGGTGTGCGAGC	AGG	9,133554622,133554642,+
ADAMTSL2	GCACCGACGCCACGGCCTTC	TGG	9,133537438,133537458,+
ADAMTSL2	GCAGGATGTGCCGTCGCGGG	CGG	9,133540678,133540697,-
ADAMTSL3	AGTGGGCTGCGATCGGCAAC	TGG	15,83838090,83838110,+
ADAMTSL3	ATCCGTTAGCAGCTGCCGAC	AGG	15,83942948,83942967,-
ADAMTSL3	CAACCCGGTACCGTAACCCT	CGG	15,83897877,83897896,-
ADAMTSL3	GAACACAGCTTTAACAGCCC	CGG	15,83870836,83870856,+
ADAMTSL4	AGTTAAAGGCTGCGCACTGC	AGG	1,150554399,150554418,-
ADAMTSL4	GAACGGGGGGGACTCCTCAC	GGG	1,150553943,150553963,+
ADAMTSL4	GGGAAGCGGGACCTCGAAGT	GGG	1,150553190,150553209,-
ADAMTSL4	TTCGATATAACCGTCCTCCC	AGG	1,150556707,150556727,+
ADAMTSL5	AAGGGGCTGTAGCGCTCCCG	AGG	19,1506857,1506877,+
ADAMTSL5	AGTGGACCCCGTGGGTGTCC	TGG	19,1510700,1510719,-
ADAMTSL5	CACGCCTTCTACCACAGCTT	CGG	19,1508512,1508531,-
ADAMTSL5	CACGTTCCAGTACCCAGCGA	AGG	19,1507617,1507637,+
ADAP1	GCTCTCCAGGAACTACCTGA	AGG	7,900133,900152,-
ADAP1	CTCGATCTTCATCACGGCCT	TGG	7,904239,904259,+
ADAP1	GAACTCCTGTCGCTCGTACT	TGG	7,920001,920021,+
ADAP1	GGTGGCCGATCTTGGCCGGC	TGG	7,904199,904219,+
ADAP2	CAAGAAAAGGTGGTTCGCCC	TGG	17,30954491,30954511,+
ADAP2	CTGCTGCGGGCGCCGGACAC	AGG	17,30922053,30922073,+
ADAP2	GGGGAAACCATCTCGCTCCC	AGG	17,30931946,30931966,+
ADAP2	GTGAGGACAAATCTCCGCTC	TGG	17,30956363,30956382,-
ADAR	ATATTCTAACAGCCCGCTGA	TGG	1,154601108,154601128,+
ADAR	CACAGGTTTGACTAGCGAAC	TGG	1,154601083,154601103,+
ADAR	GTAGTGACAAAATCCTACGC	TGG	1,154586256,154586275,-
ADAR	TGGTCTCTTACCGAGGTTCA	TGG	1,154601029,154601049,+
ADARB1	CACGGGATTCTTCCCACTCG	GGG	21,45176392,45176411,-
ADARB1	CCCCCAACTTCAGTGTCAAC	TGG	21,45220871,45220891,+
ADARB1	GCACTTTTCTGCGAGCGTGA	GGG	21,45180400,45180419,-
ADARB1	TCACGCTCGCAGAAAAGTGC	TGG	21,45180400,45180420,+
ADARB2	CGTGGACGGCAGGACGTTCG	AGG	10,1363152,1363171,-
ADARB2	GAACCGCAACGTGGGCAACC	TGG	10,1363872,1363891,-
ADARB2	GAAGAAGGCCAAGATGCGCG	CGG	10,1363563,1363582,-
ADARB2	GAAGTTCCGCGAGGTGACGA	CGG	10,1271014,1271033,-
ADARB2-AS1	GAGGGGTCGTGAGCGGGCAC	AGG	10,1526831,1526851,+
ADARB2-AS1	GCAACCAGAGCTCAGCAAAC	CGG	10,1556669,1556689,+
ADARB2-AS1	GGTGACCTCAATATTTATGA	AGG	10,1556922,1556942,+
ADARB2-AS1	AAGAAAGGTTTGTGCAGCCA	TGG	10,1526688,1526707,-
ADARB2-AS1	GCTCAGCAAACCGGGACCAG	AGG	10,1556678,1556698,+
ADAT1	GCCGGGTGCTGCGTTTCACC	AGG	16,75612447,75612466,-
ADAT1	GGCACTACCAGGGGCTATTC	TGG	16,75612532,75612552,+
ADAT1	TGATCTCACTGTAGAGGGAC	TGG	16,75612567,75612586,-
ADAT1	GCTGCTAAGCAGAATTGCAA	GGG	16,75603109,75603128,-
ADAT2	ATATCGGGCTGAGGAAGCAG	TGG	6,143428653,143428672,-
ADAT2	TCATTCCATCAGTGTATCCC	TGG	6,143428676,143428695,-
ADAT2	GGCTGTCAGAATGAACGATT	TGG	6,143432571,143432590,-
ADAT2	TAGACCATAAGACAGCCAAC	AGG	6,143438641,143438661,+
ADAT3	CCCCTGACTGCTTCTCGGAC	AGG	19,1912190,1912209,-
ADAT3	CGCACACCATGACGGCGTGC	AGG	19,1912760,1912779,-
ADAT3	GCGTAAACTGGACGCAGACG	AGG	19,1912889,1912909,+
ADAT3	GGGAGGGCCTGCCACGGCGC	CGG	19,1912164,1912183,-
ADCK1	GTTGAGAAAGGAGCTGGCGC	TGG	14,77931659,77931678,-
ADCK1	CTAATGACTTTGGCGCTGTC	AGG	14,77819069,77819089,+
ADCK1	GAGGGGTGTCATCGAAGCTC	TGG	14,77887107,77887126,-
ADCK1	GGTGCGGGCTCAGAGCTCGA	AGG	14,77887209,77887229,+
ADCK2	CTCCGAAAACAGATCGCGCC	GGG	7,140673793,140673812,-
ADCK2	CTTCGCCGACTCAGAACGTC	AGG	7,140673516,140673535,-
ADCK2	GAATTCCCGTGGACTTGAAA	AGG	7,140681075,140681095,+
ADCK2	GAGGTGCTTCGAGCTCAGAC	AGG	7,140673377,140673397,+
ADCK5	CAGGGTCCGGGTATACTCGG	GGG	8,144390994,144391013,-
ADCK5	CCATGACATAGCGGGCTCCG	AGG	8,144383149,144383168,-
ADCK5	CCTCGGAGCCCGCTATGTCA	TGG	8,144383146,144383166,+
ADCK5	CGCAGGGTCCGGGTATACTC	GGG	8,144390996,144391015,-
ADCY1	TGGTGCCTACCTTTCGGCGA	TGG	7,45660173,45660192,-
ADCY1	TGTCGCCGCATCAAGATTCT	CGG	7,45648678,45648698,+
ADCY1	GTTCACACCGACGAAGAGCA	AGG	7,45592774,45592793,-
ADCY1	GGACTGCTACTACTGCGTGT	CGG	7,45648701,45648721,+
ADCY10	ATTGGCCATGAACATCTGGA	TGG	1,167860990,167861010,+
ADCY10	TGTAGGGACATCTCCAGTTC	AGG	1,167893883,167893903,+
ADCY10	GGAGGTCGAATCCACAAACT	GGG	1,167856376,167856396,+
ADCY10	CCTGACCAATCACCAGAAAG	TGG	1,167899553,167899573,+
ADCY10P1	CGTCCTTAGAGAGAAGGTCC	TGG	6,41120574,41120593,-
ADCY10P1	GGTGCTGCAGCAAATCTATA	TGG	6,41123061,41123080,-
ADCY10P1	CTCTGCTACGGGCAGCTGCT	TGG	6,41124562,41124582,+
ADCY10P1	CACTCTTGCCGGTAATAGGC	TGG	6,41119370,41119389,-
ADCY10P1	CCAACACCTCAGTTTGTGGT	AGG	6,41124530,41124549,-
ADCY2	CCGCGACTTGATGCAATTAC	AGG	5,7626266,7626285,-
ADCY2	GCGGTTGGCAATGATGCCCG	AGG	5,7757497,7757516,-
ADCY2	GCTTATGGTAGGCTCCCGCC	AGG	5,7626204,7626223,-
ADCY2	GTGAGCGGCCCCGATGTGGC	AGG	5,7396283,7396303,+
ADCY3	AGCGCTGGCAGTACGACGTG	TGG	2,24839925,24839944,-
ADCY3	CACGCGCGAAGTTCAGGCCC	AGG	2,24918503,24918523,+
ADCY3	CACGCGGCTAGTGACACGGT	GGG	2,24918481,24918500,-
ADCY3	CCTGGACAATCCCAAGTTCC	GGG	2,24822608,24822627,-
ADCY4	CAGGCGAGTGCACATCACAG	GGG	14,24329516,24329535,-
ADCY4	CATCTAGTCCCCGGGGGGTA	CGG	14,24326139,24326159,+
ADCY4	CGCTGGACGCGTCCCCTGTC	CGG	14,24332869,24332888,-
ADCY4	GCGCTGCAGTCGCTGCTCCC	GGG	14,24332886,24332906,+
ADCY5	GCGCCCCTTCTACAACCACC	TGG	3,123325359,123325378,-
ADCY5	GCGGTTCATCTTGGCGATCA	TGG	3,123325426,123325446,+
ADCY5	GGTGCAGACACCCACGATGT	TGG	3,123352527,123352547,+
ADCY5	GTCACCTCCCGGACCAACCT	GGG	3,123328784,123328804,+
ADCY6	ACTGCCATTTCCGCAAGCCA	AGG	12,48776488,48776508,+
ADCY6	AGGATGACGCCTTCATCCGG	AGG	12,48783218,48783237,-
ADCY6	CCGCAGCCAGCTTGTCAAAC	CGG	12,48777408,48777428,+
ADCY6	CTGCCCATTGCGTTCACCCC	AGG	12,48783359,48783379,+
ADCY7	CTACTTCCTCAACGAGGGCG	AGG	16,50288196,50288216,+
ADCY7	GACAAAGGCGGCCTGTGCGT	GGG	16,50290632,50290652,+
ADCY7	GGCCATCATCGAACGGCTCA	AGG	16,50293406,50293426,+
ADCY7	GGTGTTCGACGCATGGACAA	AGG	16,50290617,50290637,+
ADCY8	AGCGCTTCATTCACGGGCAC	CGG	8,131040171,131040190,-
ADCY8	ATCCACCCGACGCCCCCGGC	CGG	8,131040262,131040281,-
ADCY8	ATGGGCCAGTCGATCAAATC	TGG	8,130943350,130943370,+
ADCY8	CCACTTCCGATTTGCGCCTT	TGG	8,131039783,131039803,+
ADCY9	CTTACCTGATGGACACCGCG	AGG	16,3983226,3983246,+
ADCY9	GAGGCCCTCTCGAACAGCTG	GGG	16,4115182,4115202,+
ADCY9	GCAAATGTGATTCCGCACGA	AGG	16,3993481,3993501,+
ADCY9	GGCGACCATGACGATCAGTC	TGG	16,4115001,4115021,+
ADCYAP1	AACCCGCTGCCAGACTTCGA	TGG	18,907689,907709,+
ADCYAP1	CAGCCTCGCTCCGCTACACA	TGG	18,905393,905412,-
ADCYAP1	CCCGGGCCACGAGCGACTGC	AGG	18,908336,908355,-
ADCYAP1	CCGTGAAGATCCCGTCCGAG	TGG	18,909499,909518,-
ADCYAP1R1	GTGATGTTGTCCCACATCCC	AGG	7,31077998,31078017,-
ADCYAP1R1	TGGTCATCCTTTGTCGCTTC	CGG	7,31084812,31084832,+
ADCYAP1R1	TTGAAGATTCGGAAGAGCTC	AGG	7,31078067,31078086,-
ADCYAP1R1	TCAGCATGAACGACACAAAC	AGG	7,31085348,31085367,-
ADD1	GAATGGTGATTCTCGTGCTG	CGG	4,2875917,2875937,+
ADD1	GATCCTCTAAGATCGTTCAC	AGG	4,2884534,2884553,-
ADD1	GTGGTGCTCACAATGACGTG	GGG	4,2914934,2914953,-
ADD1	TTTGGAAAAGGTTCGAACTC	TGG	4,2899248,2899268,+
ADD2	CATGCGCCTTCGCAACCGGG	CGG	2,70706296,70706315,-
ADD2	CCTGCCGCAGGTCCGCCGCC	CGG	2,70706278,70706298,+
ADD2	CGACAAGATGTGAAGTCAGC	GGG	2,70676850,70676869,-
ADD2	CGTTCTGCTCACCGTGACAT	AGG	2,70696232,70696252,+
ADD3	CTTGTTTGGATGGGCACACC	TGG	10,110116370,110116390,+
ADD3	TATGAGGATGTATCTGCACC	AGG	10,110116293,110116312,-
ADD3	GCAACTAGCCTGTGAGATTC	AGG	10,110119542,110119562,+
ADD3	TAGGTATCCTCCATGAAATG	TGG	10,110119207,110119227,+
ADD3-AS1	GCACTTCCTTCTACCACCCC	AGG	10,109945732,109945752,+
ADD3-AS1	CATGACCCTGGGGTGGTAGA	AGG	10,109945741,109945760,-
ADD3-AS1	CCCAGTGCTAGCCCCCGCGC	GGG	10,110008364,110008383,-
ADD3-AS1	GCTATGGGAGTATTCCCCAA	AGG	10,109946217,109946236,-
ADD3-AS1	CCGCAGAGCCCCAGAGGGTA	GGG	10,110008177,110008196,-
ADGB	GAAATCTCAAGGAACCGTTC	AGG	6,146692844,146692863,-
ADGB	GTCTAAAGCTATTATCAAGC	TGG	6,146664307,146664327,+
ADGB	GTGGAGGAGTGTCTTCACCA	GGG	6,146788547,146788567,+
ADGB	CTACTTCTAGTCACCAGCAC	AGG	6,146691172,146691191,-
ADGRA1	GGTTTTACCTCGTCAGCGGA	GGG	10,133127231,133127251,+
ADGRA1	GTTCCTGTTCACGGCCACGT	GGG	10,133128616,133128636,+
ADGRA1	TGTGCACTCAGTACCTGAGC	AGG	10,133102836,133102855,-
ADGRA1	GATGGCGGCTGGGCCGTAGA	AGG	10,133128363,133128382,-
ADGRA1-AS1	CTTGTCCAGGACCATCACCC	AGG	10,133086618,133086638,+
ADGRA1-AS1	TGCGGCACCGGCTGACCACA	GGG	10,133085366,133085385,-
ADGRA1-AS1	ATTCTGCCCCAGACGTCCCC	AGG	10,133086566,133086585,-
ADGRA1-AS1	TGTCCAGGACCATCACCCAG	GGG	10,133086620,133086640,+
ADGRA1-AS1	CTCCAAGGGAACGGTGTCCA	GGG	10,133086664,133086684,+
ADGRA2	CGGCTGTGTACACGCGCAGC	TGG	8,37833728,37833747,-
ADGRA2	GCAACGACACCCGCATCCGC	TGG	8,37830811,37830831,+
ADGRA2	GCGATGGGTTGATGGGCGCC	GGG	8,37797257,37797277,+
ADGRA2	GGCCAAACCTGAAGTCCCCG	CGG	8,37831575,37831594,-
ADGRA3	GGGATCTGAACTATACACCC	AGG	4,22402771,22402790,-
ADGRA3	GCTTATGTCATCAAGTCTAC	TGG	4,22421045,22421064,-
ADGRA3	CGTGAGCTCCACCGGCTAGC	CGG	4,22424201,22424221,+
ADGRA3	GTATTCACCCAATATTGCTC	TGG	4,22421070,22421089,-
ADGRB1	AGCAGCGCGAGGCGTTGGCC	GGG	8,142464383,142464402,-
ADGRB1	AGCGCACGCGTGAATGCAAC	GGG	8,142478264,142478284,+
ADGRB1	CCCTGTGGGGCGAATGCACG	CGG	8,142475491,142475511,+
ADGRB1	CCGCCAGCTCACCGGTCTGG	GGG	8,142476687,142476706,-
ADGRB2	CACAGACAGTAAGAGGGGAC	AGG	1,31756767,31756787,+
ADGRB2	CCCACTATAGTAGGTGCGCC	GGG	1,31740433,31740453,+
ADGRB2	CGAAGTTCTTGTCGAAGTGC	AGG	1,31756364,31756384,+
ADGRB2	CTACCTGCGCTTCAACCGCC	AGG	1,31756580,31756599,-
ADGRB3	GCTCAGTAACGTGCTCGAAT	GGG	6,68956062,68956082,+
ADGRB3	TACTTGTGGTCAAGGGTCGC	AGG	6,68936564,68936584,+
ADGRB3	TGTTCATTTACATGTGGTCG	AGG	6,68943867,68943887,+
ADGRB3	ATGCTATATTTGGTTGGATC	TGG	6,68638861,68638880,-
ADGRD1	CCCTATCACGAGGTTGACGT	TGG	12,130987217,130987236,-
ADGRD1	CCTCGTGATAGGGTCTGAGC	AGG	12,130987224,130987244,+
ADGRD1	GACTCACGACAGCACGGCGA	AGG	12,131104921,131104940,-
ADGRD1	GGCCTGAAAGTCTACGTCAA	CGG	12,130987138,130987158,+
ADGRD1-AS1	GCTCACCACGGGGCTTGCTG	TGG	12,130991064,130991083,-
ADGRD1-AS1	GGAAAGATTTCCCCCTGACG	AGG	12,130993953,130993972,-
ADGRD1-AS1	AAGATGTGTCTGCTCACCAC	GGG	12,130991075,130991094,-
ADGRD1-AS1	GGAGACTCCCTCCTCGTCAG	GGG	12,130993939,130993959,+
ADGRD1-AS1	GGGAGACTCCCTCCTCGTCA	GGG	12,130993938,130993958,+
ADGRE1	GATCCAGGAGTGCGATGCAA	AGG	19,6896519,6896539,+
ADGRE1	TACTATTGCGCTTGCAAACA	AGG	19,6896462,6896482,+
ADGRE1	TGCTTAAACAAATATCCACG	TGG	19,6913677,6913697,+
ADGRE1	ACTGTCCACTGTATTGGTGC	AGG	19,6896442,6896461,-
ADGRE2	CTTCTGCATGAGACACACCA	GGG	19,14755768,14755787,-
ADGRE2	GATGCAGCTCGACTGGAATC	AGG	19,14756261,14756280,-
ADGRE2	GGCTGAGGCCCCTCTGGTCC	TGG	19,14755808,14755827,-
ADGRE2	GAAGGTGTTCCATAAAGGTG	AGG	19,14751438,14751458,+
ADGRE3	TTTACCGTTACATGTCTCCA	AGG	19,14663412,14663432,+
ADGRE3	TCAAGTGTATCTGAACTCTC	AGG	19,14647260,14647279,-
ADGRE3	TCAGGACAGCGAAGCTGGAC	AGG	19,14644124,14644144,+
ADGRE3	GTAGAGATAGTGCAAAGCAC	CGG	19,14638298,14638318,+
ADGRE4P	TGATGCCCGTCAGGAACAGG	AGG	19,6971185,6971205,+
ADGRE4P	CAGTTCTGTTGATGCCCGTC	AGG	19,6971176,6971196,+
ADGRE4P	GTGGCCAACTACACCAGCAC	GGG	19,6963717,6963736,-
ADGRE4P	CTGAACTCTTACGTTGTGAG	CGG	19,6974560,6974579,-
ADGRE4P	TGGGTGATCACGGTCAGCAC	AGG	19,6971334,6971354,+
ADGRE5	CCAGAACATGACGACATTGC	TGG	19,14402624,14402644,+
ADGRE5	CCAGCAATGTCGTCATGTTC	TGG	19,14402627,14402646,-
ADGRE5	CCTTACCTGGATGGTGACCT	CGG	19,14398125,14398144,-
ADGRE5	CTCAGCCGAGGTCACCATCC	AGG	19,14398117,14398137,+
ADGRF1	ACCGAGAGCCACCTTACCTG	TGG	6,47025836,47025856,+
ADGRF1	CTCCATTATTATGGTCACAT	GGG	6,47025890,47025909,-
ADGRF1	CCAGAACTGCTACCTTCACA	CGG	6,47024118,47024137,-
ADGRF1	CCTGTGAAGACAGCTACACC	TGG	6,47024164,47024183,-
ADGRF2	GGCCCAATAACACACCACAA	GGG	6,47682086,47682106,+
ADGRF2	TGTTGAGGGCATTAAGAGTC	TGG	6,47679106,47679125,-
ADGRF2	GAAGGTGCCTTCCCCTTCTC	AGG	6,47681551,47681571,+
ADGRF2	TACCTTGCCCAAGTCAGTCC	TGG	6,47682214,47682234,+
ADGRF3	GATCCCAGAAGACACAGTGA	GGG	2,26311569,26311589,+
ADGRF3	CTGGCAGAGGCACTGAGCAG	TGG	2,26311477,26311497,+
ADGRF3	GAAAGACAAAGAGCAGCTGG	TGG	2,26311104,26311124,+
ADGRF3	GAAATACGTGGCCAAGGTGG	TGG	2,26312983,26313002,-
ADGRF4	AACCACCCGGGACCACACTG	TGG	6,47714518,47714537,-
ADGRF4	ACAGCCACAATGACGAACGC	CGG	6,47714940,47714959,-
ADGRF4	TTCTTTATAGAGAAATGCGA	AGG	6,47710724,47710744,+
ADGRF4	CTGAGGCCTGTTGGCTTAAC	TGG	6,47714881,47714901,+
ADGRF5	ACACTTCCTCCGCCCTCTAT	AGG	6,46883588,46883607,-
ADGRF5	AGACGACCCGCTTGGGCACT	GGG	6,46871930,46871950,+
ADGRF5	CAGACGACCCGCTTGGGCAC	TGG	6,46871929,46871949,+
ADGRF5	CAGTGCCCAAGCGGGTCGTC	TGG	6,46871931,46871950,-
ADGRG1	GCTGTGCATAGGACTCCAGA	GGG	16,57660835,57660855,+
ADGRG1	GTCTTTGGCACCTATGTCCC	TGG	16,57659626,57659646,+
ADGRG1	GGGCCACCGGCTCGCTGAGC	AGG	16,57659490,57659509,-
ADGRG1	CGACACAGCCCACGTAGGAG	AGG	16,57657422,57657441,-
ADGRG2	TCATCTATTTGCAATGACTC	AGG	X,19030985,19031004,-
ADGRG2	TGTCGTTCTGGTAACATCCC	TGG	X,19068722,19068741,-
ADGRG2	TTGTTCCTTTAGTGACCTGC	AGG	X,19014066,19014085,-
ADGRG2	AAGTCGTACCTTTGAGCCAG	AGG	X,19010603,19010623,+
ADGRG3	CCGCTTGGCCGTCACCATTC	TGG	16,57678267,57678287,+
ADGRG3	GTGCTACAGCGGTCAAGGAG	CGG	16,57685770,57685790,+
ADGRG3	GGAGCAGGGCGAAAAAGGTC	AGG	16,57680343,57680362,-
ADGRG3	AGTCACATCCCAGAATACAC	AGG	16,57679831,57679850,-
ADGRG4	AGACCAGATGACCATATCCC	TGG	X,136347479,136347499,+
ADGRG4	CATATATTCGGTGAACCCCT	GGG	X,136346583,136346603,+
ADGRG4	CGATGCTTCCGTAGATAGAA	AGG	X,136350385,136350404,-
ADGRG4	CTTCCTGACAGAGATTACCG	TGG	X,136346980,136346999,-
ADGRG5	AAAAACTGAGCTCCGGCCCC	TGG	16,57562431,57562450,-
ADGRG5	CTGCAGTCAACTCCACCAGC	TGG	16,57563084,57563104,+
ADGRG5	GCATATTCTCCATGTAGCTC	AGG	16,57562402,57562421,-
ADGRG5	GGGCGCTGTGGACCCTGCGC	AGG	16,57574903,57574923,+
ADGRG6	GGGATGTGCCAACTGCCGAG	TGG	6,142367572,142367592,+
ADGRG6	GGGTAGTCGTTAGGGTAGCA	TGG	6,142367630,142367649,-
ADGRG6	GGTCCCCAGTAGGTTACCAA	TGG	6,142402015,142402034,-
ADGRG6	TCTGAATGATATAACCGGTG	GGG	6,142367686,142367705,-
ADGRG7	CAATTCCAAACACAAAGAGG	AGG	3,100654903,100654922,-
ADGRG7	AGAATAACCAGAACCTGACA	AGG	3,100659821,100659841,+
ADGRG7	TGACATGGTCTTTAGTCCAA	AGG	3,100646086,100646106,+
ADGRG7	GATGGTCCATATCTGCCCAC	TGG	3,100630757,100630776,-
ADGRL1	AGCACTGCACATTCTCCATC	TGG	19,14177564,14177584,+
ADGRL1	AGCCTTCACACGCCAGCTCC	CGG	19,14177684,14177704,+
ADGRL1	CACAGTCGTACTGCACCTCC	AGG	19,14170690,14170710,+
ADGRL1	CATCCACGTACACGGAACGC	AGG	19,14162812,14162832,+
ADGRL2	AAACTGACCTAACCACATAG	AGG	1,81943533,81943552,-
ADGRL2	ATTAAAGTATCGGTACGATA	GGG	1,81943102,81943121,-
ADGRL2	CCAAATCGAGTAGATGGTAC	TGG	1,81943180,81943200,+
ADGRL2	CCCATGAGCACAACTGTAGC	TGG	1,81950274,81950294,+
ADGRL3	ATGATACCTCCCCTTACCGA	TGG	4,61733107,61733127,+
ADGRL3	CCTATAGAGCTTCGCTGTCC	AGG	4,61587288,61587308,+
ADGRL3	CCTTACACCCTACGGATCGA	AGG	4,61733232,61733252,+
ADGRL3	CGGATATTCTCCATCTGAGC	AGG	4,61587381,61587400,-
ADGRL4	CAGATCCATAAAAGAACCTG	TGG	1,78938257,78938276,-
ADGRL4	AGGAGCGGGAGGCGTTTCAT	TGG	1,79006634,79006654,+
ADGRL4	GATTACAGCGGCATGAGGTG	TGG	1,78921656,78921676,+
ADGRL4	GCAATTAGCATTTTCGCCAC	AGG	1,78946373,78946393,+
ADGRV1	CAGCACTGCCAACATCACGG	TGG	5,90778515,90778535,+
ADGRV1	CTATGCCTCTTACTCTCATC	AGG	5,90622639,90622659,+
ADGRV1	GTGCTGTTGTAAATGCACGG	TGG	5,90653505,90653524,-
ADGRV1	GTTATTGGTCATCCGTGCAC	AGG	5,90675351,90675371,+
ADH1A	GTCCAGTGTAAGCAATCCTC	AGG	4,99284604,99284623,-
ADH1A	ACCAAGAATAGCTCCCTTCC	AGG	4,99280144,99280164,+
ADH1A	TGGAAGGGAGCTATTCTTGG	TGG	4,99280145,99280164,-
ADH1A	CCACTCGCTATTCCTCAGTG	TGG	4,99284769,99284788,-
ADH1B	ACCTGGAAGGGGGCTGTTTA	TGG	4,99311525,99311544,-
ADH1B	AGAAGGTATCCCAAAACTTG	TGG	4,99310870,99310889,-
ADH1B	CCACGTGGTTAGTGGCAACC	TGG	4,99318132,99318151,-
ADH1B	GGTGCCAAGGAAGTGGTGAA	TGG	4,99316032,99316052,+
ADH1C	TCAAGCAGTAGTTGCTTTCT	GGG	4,99345185,99345205,+
ADH1C	TCAGATGAGCATGTGGTTAG	TGG	4,99347100,99347119,-
ADH1C	GCATGTGGTTAGTGGCAACC	TGG	4,99347092,99347111,-
ADH1C	GTCTGCAGTCAAAGTTGCCA	AGG	4,99344863,99344882,-
ADH4	AGACAGCACAAGTCGAACCA	GGG	4,99131736,99131756,+
ADH4	AGCCTGCGGTTGTACAGTCC	AGG	4,99127313,99127333,+
ADH4	GCCCTGGACTGTACAACCGC	AGG	4,99127318,99127337,-
ADH4	CTAGCTTTCCCAGTGATCGT	TGG	4,99141602,99141621,-
ADH5	TTTAGAGTCACTCAAGGGAA	AGG	4,99076908,99076927,-
ADH5	ATCCGTGAACATGGCGAACG	AGG	4,99088690,99088709,-
ADH5	CTTTACTCCTAGTTGGAGCC	TGG	4,99076544,99076563,-
ADH5	GTGAACATGGCGAACGAGGT	AGG	4,99088686,99088705,-
ADH6	GGAGTAAGCACAGTGAAACC	AGG	4,99213607,99213626,-
ADH6	GGAGAAATTTAAGAAGGCAC	AGG	4,99208795,99208814,-
ADH6	CATTGGAAATCTGGACGTTC	TGG	4,99208669,99208688,-
ADH6	GGCAAAGGAAGTTCGCATAA	AGG	4,99216162,99216181,-
ADH7	ATCTGTGCGACAGATTCCTG	TGG	4,99428600,99428620,+
ADH7	ACTTTGGATCTCAAAACGTC	AGG	4,99413137,99413157,+
ADH7	GTCCAGTGAAGAGCAACATC	GGG	4,99419012,99419032,+
ADH7	TCCTCTCCACAGGTCAAACC	TGG	4,99420785,99420804,-
ADHFE1	GCCTCAGCAAGTACGCGACC	CGG	8,66432539,66432558,-
ADHFE1	GCAGGGTGGTGTATGACTCC	AGG	8,66451961,66451980,-
ADHFE1	ATACAGATTAGCAGCCTTAC	AGG	8,66445300,66445319,-
ADHFE1	GCCTATGTTGCTGTCGGTGG	TGG	8,66445260,66445280,+
ADI1	AAATTTCACGTACTGCCCGC	GGG	2,3498980,3499000,+
ADI1	GAAATTTCACGTACTGCCCG	CGG	2,3498979,3498999,+
ADI1	GAAGCGGTGATAGATCCCCG	CGG	2,3500828,3500848,+
ADI1	GACATGGTGACGCTCCCCGC	GGG	2,3500847,3500866,-
ADIG	ACAACAGCAAACCCACAGGG	AGG	20,38581318,38581337,-
ADIG	CCTTCCAGCAAAACTCAGCT	GGG	20,38586086,38586105,-
ADIG	CGTTCACCAGCGGCATCAAA	GGG	20,38581261,38581280,-
ADIG	TGCTGTTGTTATTGATCATC	TGG	20,38581329,38581349,+
ADIPOQ	AAGATCTTGGTAAAGCGAAT	GGG	3,186854356,186854375,-
ADIPOQ	CCAGGGCATCCGGGCCATAA	TGG	3,186853187,186853207,+
ADIPOQ	CCGGGCCATAATGGGGCCCC	AGG	3,186853196,186853216,+
ADIPOQ	GCCCGCCATCCAACCTGTGC	AGG	3,186853164,186853183,-
ADIPOQ-AS1	AACACCTCCCACCAGGCTAG	AGG	3,186855801,186855821,+
ADIPOQ-AS1	CTGAGTTAGTGGTGATCAGT	TGG	3,186854699,186854718,-
ADIPOQ-AS1	CAATCTGTGTCATCGTACTT	GGG	3,186852671,186852691,+
ADIPOQ-AS1	ACACATGTCGACGTGCTATT	TGG	3,186852173,186852193,+
ADIPOQ-AS1	GCAATCTGTGTCATCGTACT	TGG	3,186852670,186852690,+
ADIPOR1	CTGCCATCATTGTGGCGCAG	TGG	1,202943800,202943819,-
ADIPOR1	GTCCCACTGCGCCACAATGA	TGG	1,202943794,202943814,+
ADIPOR1	CAGTCAGGGAGCACATCATA	TGG	1,202946560,202946580,+
ADIPOR1	CAAGCCCGAAAGGAGGGCAT	GGG	1,202946497,202946517,+
ADIPOR2	CTTACAAGCCCATCATGCTA	TGG	12,1772912,1772932,+
ADIPOR2	CTTGCACTATGTCATCTCGG	AGG	12,1783919,1783939,+
ADIPOR2	GTTTGCCACCCCTCAGTATC	GGG	12,1781041,1781061,+
ADIPOR2	TCGCCCAAATATCTCCTTTG	TGG	12,1780490,1780510,+
ADIRF	CTGCAAGCCCTTGCTTGCCA	TGG	10,86968545,86968564,-
ADIRF	TCTGTTCCAGTGTCAGCGGC	CGG	10,86970189,86970209,+
ADIRF	GGTGGACCAGGCCACAGAGG	CGG	10,86970230,86970250,+
ADIRF	ACCTGAAGCAACAGGTGGAG	GGG	10,86968566,86968586,+
ADK	CTGACTGAATGTATCCGTGC	TGG	10,74708352,74708372,+
ADK	CGTAGTAATGAGCATCCACA	TGG	10,74394238,74394257,-
ADK	ATCTTGATCTGGAGAAAAAC	TGG	10,74398520,74398540,+
ADK	ACTTGTGCTGCATGCATCAC	TGG	10,74394281,74394301,+
ADM	ACAAGGACAACGTCGCCCCC	AGG	11,10306474,10306494,+
ADM	AGCGGTGTCAGCGCCTAGGA	AGG	11,10305746,10305765,-
ADM	CACCGGGCTCGCTGACGTGA	AGG	11,10306008,10306028,+
ADM	CGAGCGAACCCAGGTACATC	AGG	11,10305723,10305742,-
ADM2	ACCTGGGTTTGACGGGTCGC	GGG	22,50481939,50481958,-
ADM2	CCAGGGCGGCCGTCGGGATC	CGG	22,50481855,50481874,-
ADM2	CCGCACCCCGACCTGTGGTC	TGG	22,50482613,50482633,+
ADM2	CCGGATCCCGACGGCCGCCC	TGG	22,50481852,50481872,+
ADM5	CCCCTTGGGCGGAGAAGGCG	AGG	19,49689872,49689891,-
ADM5	AGATAGGCAAACTGAAGCCG	AGG	19,49690384,49690403,-
ADM5	ATATGATCTCCGCCAGGCGG	TGG	19,49690171,49690190,-
ADM5	CCGCGGGCACGTCTGCTACC	TGG	19,49690132,49690152,+
ADNP	ATCGAAGACCATGAACGTAT	AGG	20,50893973,50893992,-
ADNP	CCATGAACGTATAGGCTATC	AGG	20,50893965,50893984,-
ADNP	GTAAATAGCGATTACAGTAG	AGG	20,50893218,50893238,+
ADNP	TGCTCGTAAGTGCGCTTCAC	AGG	20,50892551,50892571,+
ADNP2	GCAGTGGATGCACTTGAAGG	CGG	18,80138147,80138166,-
ADNP2	CTTTCCGTCCAACGTCTACC	AGG	18,80137518,80137538,+
ADNP2	GGTGCAGCCAAATGTGCTGC	TGG	18,80136223,80136242,-
ADNP2	TCAGAACATATTAAGAGGAC	TGG	18,80136166,80136186,+
ADNP-AS1	AGGTTCGGGGACTCGGTCCG	AGG	20,50931389,50931408,-
ADNP-AS1	GCAGGGGCCAACAAACACAT	AGG	20,50944564,50944584,+
ADNP-AS1	TCAAGCCCCTATGTGTTTGT	TGG	20,50944574,50944593,-
ADNP-AS1	TTACCAATAATGAGCCATTC	TGG	20,50945079,50945099,+
ADO	TCTTGAGCAGGAACACGCCC	AGG	10,62805352,62805371,-
ADO	ACAAGCTAGACGCGGGCGGC	GGG	10,62805459,62805479,+
ADO	CGGCGCTTCCGATCGCGACG	CGG	10,62805142,62805162,+
ADO	CTACATGCACATCTACGAGA	CGG	10,62805316,62805336,+
ADORA1	GCTGAAGATCGCCAAGTCGC	TGG	1,203165605,203165625,+
ADORA1	GGCGACCCGCAGAAGTACTA	TGG	1,203165576,203165596,+
ADORA1	GGTGGTGACCCCCCGGAGGG	CGG	1,203165269,203165289,+
ADORA1	TCGAACTCGCACTTGATCAC	GGG	1,203165414,203165433,-
ADORA2A	AGGTACAATGGCTTGGTGAC	CGG	22,24440580,24440600,+
ADORA2A	ATGGCTTGGTGACCGGCACG	AGG	22,24440587,24440607,+
ADORA2A	CAACTGCGGTCAGCCAAAGG	AGG	22,24440681,24440701,+
ADORA2A	CGTGGCTGCGAATGATCTTG	CGG	22,24441149,24441168,-
ADORA2A-AS1	GCCAAACCTTACGCGTCCCA	GGG	22,24429846,24429865,-
ADORA2A-AS1	TCACAAAGTGTGTCGTTGGC	AGG	22,24431140,24431159,-
ADORA2A-AS1	AGAGTCTCATCAGAGCAGAT	GGG	22,24471833,24471852,-
ADORA2A-AS1	GCTGGAACCAGCCCCCGCAA	GGG	22,24494786,24494806,+
ADORA2A-AS1	CCCCTGGGACGCGTAAGGTT	TGG	22,24429842,24429862,+
ADORA2B	GTTGCCCGCCACCGAAAGCG	CGG	17,15945303,15945322,-
ADORA2B	TGAGCGGGACACAGATGGCC	AGG	17,15945562,15945581,-
ADORA2B	GAAGCCCAGGCTGATGGTGA	TGG	17,15945441,15945460,-
ADORA2B	CAACGTGCTGGTGTGCGCCG	CGG	17,15945319,15945339,+
ADORA3	TCGCTGTGGACCGATACTTG	CGG	1,111503024,111503043,-
ADORA3	AGGCTGACAACAATGGCCAA	AGG	1,111503133,111503153,+
ADORA3	GGCCAGCAAGGACATGATGG	AGG	1,111503045,111503065,+
ADORA3	TTTGGCCATTGTTGTCAGCC	TGG	1,111503134,111503153,-
ADPGK	TAGGTGAACTGGAATACCAG	TGG	15,72755606,72755626,+
ADPGK	TTCTCTCACGACCTCTCCAA	CGG	15,72756380,72756399,-
ADPGK	AGTGGGGATGTCAGAAATGG	AGG	15,72755624,72755644,+
ADPGK	CTCTTACAGCACTATGTAGG	AGG	15,72771834,72771853,-
ADPGK-AS1	GCAGGGGGATTCCGCCCCTT	TGG	15,72784236,72784256,+
ADPGK-AS1	CCCGGCCTAGTCTTGTTCCC	TGG	15,72784593,72784613,+
ADPGK-AS1	TGTGCACAACACGAGAGTTA	TGG	15,72784417,72784437,+
ADPRH	GACCACTCTCGATGCTCACT	TGG	3,119586444,119586463,-
ADPRH	CCCTAGCTGTCTCTTCCAGC	CGG	3,119587811,119587830,-
ADPRH	GGTCCTACTTCCAAACCAAA	TGG	3,119587462,119587482,+
ADPRH	GAAGGGAATCCTCCAGCCAT	TGG	3,119586332,119586351,-
ADPRHL1	ACACAAACAGGGCCGTGCAC	AGG	13,113429056,113429076,+
ADPRHL1	GACCCTCATCGAGGTCAGCG	TGG	13,113433777,113433796,-
ADPRHL1	GTACCGCAGGCCGATGCACA	TGG	13,113433817,113433837,+
ADPRHL1	TTTGTGTCGTTCGCCGCACA	AGG	13,113429043,113429062,-
ADPRHL2	CCCCGAGCAGCGCGCCAGCC	AGG	1,36088984,36089003,-
ADPRHL2	CGCTCACTCCCGGGCGTGCC	GGG	1,36089090,36089109,-
ADPRHL2	CTCAAAGACATCGCGACATT	TGG	1,36091700,36091719,-
ADPRHL2	CTCCCGGGCGTGCCGGGGTC	CGG	1,36089084,36089103,-
ADPRM	ACGGAACTGAATAGTCCTCA	AGG	17,10705505,10705525,+
ADPRM	GTTCCAGTTCATCATACATG	GGG	17,10705229,10705249,+
ADPRM	TCCAAGCTGAAGGACACAAC	AGG	17,10705125,10705144,-
ADPRM	TTGACGTGGTATACACCAAA	AGG	17,10710979,10710998,-
ADRA1A	GCAGATGGTCTCGTCCTCGG	GGG	8,26864441,26864461,+
ADRA1A	GTACTGCCGCGTCTACGTGG	TGG	8,26864341,26864360,-
ADRA1A	TTGGAAATGTTCACCGGTGC	CGG	8,26864895,26864915,+
ADRA1A	GAGGCTCCTCAAGTTCTCCC	GGG	8,26864173,26864192,-
ADRA1B	ATGACTAGAATGACCGCCAG	AGG	5,159917550,159917569,-
ADRA1B	ATGTGTTGTGGCCGGTGTCC	AGG	5,159916919,159916938,-
ADRA1B	CCCGCACTCCTTGTCATCGT	TGG	5,159917473,159917492,-
ADRA1B	CGCGCTTTCGTGCGCATCCT	CGG	5,159971997,159972017,+
ADRA1D	AGGACAACCGGAGCTCCGCG	GGG	20,4248750,4248769,-
ADRA1D	ATACCGCAGAAGCGCTCGTC	AGG	20,4248214,4248234,+
ADRA1D	CAGTTTCGAGGGACCCCGCC	CGG	20,4248911,4248930,-
ADRA1D	CCCCCTGACGAGCGCTTCTG	CGG	20,4248220,4248239,-
ADRA2A	CTGGAACGGGACCGAGGCGC	CGG	10,111078076,111078096,+
ADRA2A	GAGCGCGCGGCTCGTGAACA	CGG	10,111078213,111078232,-
ADRA2A	GATGGAGATGAGCGGCGGGA	AGG	10,111078537,111078556,-
ADRA2A	GCCGCGCGACACCGACGCGC	TGG	10,111078892,111078912,+
ADRA2B	AAGCCCCACCATGGTCGGGT	CGG	2,96115464,96115484,+
ADRA2B	ACGGGCGGCACAGGATCCTC	CGG	2,96114816,96114836,+
ADRA2B	CACGTGGTGCGAGGTGTACC	TGG	2,96115884,96115903,-
ADRA2B	CCTGCACGGAGTAGGGGTCC	TGG	2,96116118,96116138,+
ADRA2C	CCCGACTACCGAAAACGGGC	TGG	4,3767376,3767396,+
ADRA2C	CCGCGCGGCCAGTACTCGGC	GGG	4,3766729,3766749,+
ADRA2C	CCGCTACTGGTCGGTGACGC	AGG	4,3767049,3767069,+
ADRA2C	CGGGGTTGCCAATGCCTCGG	GGG	4,3766692,3766712,+
ADRB1	AGAGCCTGCTGACGCGCGCG	CGG	10,114044631,114044651,+
ADRB1	CCAACGGGCGTGCGGGTAAG	CGG	10,114045036,114045056,+
ADRB1	CCAGCGGCCCCACACCACGA	TGG	10,114044484,114044503,-
ADRB1	CCGCTTACCCGCACGCCCGT	TGG	10,114045039,114045058,-
ADRB2	ACCACGACGTCACGCAGGAA	AGG	5,148826892,148826912,+
ADRB2	CGTCTGCAGACGCTCGAACT	TGG	5,148827009,148827028,-
ADRB2	GAACGGCAGCGCCTTCTTGC	TGG	5,148826845,148826865,+
ADRB2	GCCGGACCACGACGTCACGC	AGG	5,148826887,148826907,+
ADRB3	CATCGAAACCCTGTGCGCCC	TGG	8,37966078,37966097,-
ADRB3	CCAGTGCGCCGTAACGCAGC	GGG	8,37966024,37966044,+
ADRB3	CGAACACGTTGGTCATGGTC	TGG	8,37966243,37966263,+
ADRB3	GAGTCTCGGAGTCCAGGCGA	TGG	8,37966265,37966285,+
ADRM1	CTCATCGGACCAGCCGGCCT	TGG	20,62306703,62306723,+
ADRM1	GCTGGAAGGACAGGACGTCC	GGG	20,62303746,62303766,+
ADRM1	GGACAGGACGTCCGGGAACG	TGG	20,62303753,62303773,+
ADRM1	GGAGTCGCTGCCGCAGACCG	CGG	20,62308114,62308134,+
ADSL	CTCGGACACGCTTCAAGTTC	TGG	22,40358932,40358951,-
ADSL	GAAACCTAATGTGGGTAGAC	TGG	22,40354296,40354315,-
ADSL	GCAGACATATACACGAAAAG	TGG	22,40360419,40360439,+
ADSL	GGTGCTACTTCTTGCTATGT	TGG	22,40350002,40350022,+
ADSS	CGACATCGTGTGCCGCTGCC	AGG	1,244451636,244451655,-
ADSS	GGATGCCGCCGGGTAGGTCT	CGG	1,244451784,244451804,+
ADSS	TGCTGGCCATACAGTTGTTG	TGG	1,244437737,244437756,-
ADSS	CTTTCTAGGACTAGAAGGCT	GGG	1,244432583,244432602,-
ADSSL1	CCAGTCGATGTTCCCCACCC	TGG	14,104740862,104740882,+
ADSSL1	TGCTGAGCGGATCAGACCCA	TGG	14,104741121,104741141,+
ADSSL1	ACAGGCAGGAAGAGGCGCTG	CGG	14,104743114,104743134,+
ADSSL1	CAGACACCACAGGCGCCAGG	AGG	14,104746295,104746315,+
ADTRP	ATATATGACGCTGCTTAATC	TGG	6,11778608,11778627,-
ADTRP	CATTGGCTGAAGTCGTCCTC	AGG	6,11735641,11735660,-
ADTRP	TAGATACTGTCATCCCCGTG	TGG	6,11766291,11766310,-
ADTRP	AGAAAGCTGCTAGACCCAAG	AGG	6,11723417,11723437,+
AEBP1	CGTCGGTCAGCACCGTCTGC	GGG	7,44104739,44104758,-
AEBP1	GCTGACCGACGACGAGATCG	AGG	7,44104748,44104768,+
AEBP1	GCTTTTCGGACCCGCGGGGT	GGG	7,44104851,44104870,-
AEBP1	GGAGACCGAGCAACCCACAC	TGG	7,44107638,44107658,+
AEBP2	TTTCTTCGATGCACAAACAC	TGG	12,19500109,19500129,+
AEBP2	AACCAACTTTGACTGGTAGA	TGG	12,19473292,19473311,-
AEBP2	TAGACAGCACAATTTCCAGT	GGG	12,19462532,19462552,+
AEBP2	GCCAGCTTTGCTTCTCAGGG	AGG	12,19493820,19493840,+
AEN	GGTAGCTCACAATGGAACAG	CGG	15,88626601,88626620,-
AEN	GAAGGAGCCGACAGCACCAG	CGG	15,88626303,88626323,+
AEN	CATAGGTCGTATCCCGGGTC	TGG	15,88629314,88629333,-
AEN	CCTTCCGGGCCATGAACCGC	TGG	15,88626322,88626341,-
AES	GGTCTTGGGAGCCATTGAGA	GGG	19,3054163,3054182,-
AES	CCTCCTCTCGCTGTCCGCGC	TGG	19,3053907,3053926,-
AES	GAAGACAAGAACGGGCACGA	TGG	19,3053861,3053880,-
AES	TTCGTCTTTGATGCGGTCGC	AGG	19,3061188,3061208,+
AFAP1	GGAAGAAGCGGTTCGGCCAG	TGG	4,7843180,7843199,-
AFAP1	GGAGAGCCTGAAGAAAGCGC	TGG	4,7772881,7772900,-
AFAP1	GGCACTGTGTCGAAAGTCAC	TGG	4,7809708,7809727,-
AFAP1	TCTGGACGGCGAGAACAAGC	GGG	4,7838552,7838572,+
AFAP1-AS1	TCTAATACAAACATGCACCC	TGG	4,7774692,7774712,+
AFAP1-AS1	TAGAATGACAGCAAAAGCGT	CGG	4,7776695,7776715,+
AFAP1-AS1	CTACTTCAGGTAGAAGCCAC	AGG	4,7776204,7776224,+
AFAP1-AS1	ACTGAGTTGGCTGATTCAAC	AGG	4,7775189,7775208,-
AFAP1-AS1	AGAAATAAGCGAGTAGAGTT	TGG	4,7776816,7776835,-
AFAP1L1	GCACGAGCTGCGTTTCACCC	AGG	5,149310050,149310070,+
AFAP1L1	CGGCGCCATGGACCGAGGCC	AGG	5,149271961,149271981,+
AFAP1L1	CAAGACCTCGGTAGCCCCCT	GGG	5,149310070,149310089,-
AFAP1L1	CTGAGCAGCCCGGTGAGCTC	TGG	5,149299528,149299547,-
AFAP1L2	GAGCCCAACACTTACATCGA	TGG	10,114301423,114301442,-
AFAP1L2	GCCTAGCCAGGACCGCCAGG	AGG	10,114301397,114301416,-
AFAP1L2	GGAAATTGACGAGGAGTGCC	GGG	10,114297356,114297375,-
AFAP1L2	GTGAGCGGCCTGCCTTCCGA	AGG	10,114310411,114310430,-
AFDN	CATTCCCTGAAGATTTGTAA	AGG	6,167889292,167889311,-
AFDN	CCTTGGCGTCCCGCTTCCAC	GGG	6,167951919,167951938,-
AFDN	GACGCAGAAACCTACGTGGA	AGG	6,167898285,167898305,+
AFDN	GTTAGAAGAGATGCGCAAGC	GGG	6,167962464,167962484,+
AFDN-DT	CCCATAACTGGTATATGTTT	AGG	6,167824230,167824249,-
AFDN-DT	AGGGATCTGCGCAGCACGTG	TGG	6,167824704,167824724,+
AFDN-DT	AGCAGCCCCGGGGCAATGCG	CGG	6,167825781,167825801,+
AFDN-DT	ATCATGAACACTCCCATAAC	TGG	6,167824242,167824261,-
AFDN-DT	TGCACAGCAAGGACTCTCAT	TGG	6,167824733,167824752,-
AFF1	GGGCCTCGGCCTGTTCCCAA	AGG	4,87134656,87134675,-
AFF1	CATAGGAAGATGTCATATTC	TGG	4,87134599,87134618,-
AFF1	GAGGACGAGGACACGGGTGG	CGG	4,87126147,87126166,-
AFF1	GGAGGTGCAGATGAGGAGGG	AGG	4,87105822,87105841,-
AFF1-AS1	AATGACCGCCCCGGTCGCGA	GGG	4,86934777,86934796,-
AFF1-AS1	GCGCTTCCGTTTCATTATTT	GGG	4,86934492,86934512,+
AFF1-AS1	GTCAACGGGTCCAGCATGAC	AGG	4,86926256,86926275,-
AFF2	TTTCTGAGTGGGCCGTGGAC	GGG	X,148955834,148955853,-
AFF2	GAGGCCAGTAGTGATGGTAG	AGG	X,148966958,148966977,-
AFF2	TTACTTTGTAAGGTGAATCC	TGG	X,148842986,148843005,-
AFF2	GGGCTGGTGAGATGCAAGGA	GGG	X,148958410,148958429,-
AFF3	AACCGGATCCAGAACACTTT	AGG	2,100007416,100007435,-
AFF3	AGAAACCGACCGCGTATGTG	AGG	2,100006799,100006818,-
AFF3	ATTGGCCTCACATACGCGGT	CGG	2,100006791,100006811,+
AFF3	CTCGGTCTCCGAGTCAGATC	CGG	2,99601488,99601508,+
AFF4	GAGTCTCAGCAGTCCAATTT	TGG	5,132904384,132904403,-
AFF4	GCCACTACTGCTACCTGCGC	TGG	5,132934635,132934655,+
AFF4	TCCGTCCATGGGCCGCACAT	AGG	5,132934278,132934298,+
AFF4	TCGGGACCCTGATGCAAACT	GGG	5,132934406,132934425,-
AFG1L	GATCAAAGCTCATGAGCTAA	AGG	6,108323930,108323950,+
AFG1L	GCAGTCGGCAACGGTTCCAC	AGG	6,108477248,108477267,-
AFG1L	AAAGCTTTGGCCGTTTGCCA	TGG	6,108323883,108323903,+
AFG1L	AATACAGTCCAGCTAGATTC	TGG	6,108447222,108447242,+
AFG3L1P	TGCCAAAGCAACTGCAGGGG	AGG	16,89990909,89990929,+
AFG3L1P	AGGACCTGCCTTTAATGTAA	GGG	16,89993774,89993793,-
AFG3L1P	AGCCACCAGGAAAATAACGT	CGG	16,89977762,89977781,-
AFG3L1P	GTCCCCCTTACATTAAAGGC	AGG	16,89993767,89993787,+
AFG3L1P	GCTTCTGAACGTGGATCCCC	TGG	16,89977722,89977741,-
AFG3L2	ATGGGCGGACTCTTCAGTGT	CGG	18,12358823,12358842,-
AFG3L2	CGTCCCATGGAATGTCACCC	TGG	18,12367098,12367118,+
AFG3L2	CTCCTTTGACCTCCCACGTC	AGG	18,12337477,12337496,-
AFG3L2	GCTGCTACCACACGCTCTTC	TGG	18,12367351,12367370,-
AFM	GCGTAACGGTAACAACCTGG	AGG	4,73495411,73495430,-
AFM	GCTCACCAAATTATCAACAC	AGG	4,73499232,73499251,-
AFM	GTTATATTACTTCGCAAAGA	AGG	4,73492076,73492095,-
AFM	TCGAACTATCAACCCTGCTG	TGG	4,73500044,73500064,+
AFMID	AAAACTCCCAGGACTGTCGG	TGG	17,78205713,78205732,-
AFMID	AACCTTCAGACGACTCGTCG	GGG	17,78202586,78202605,-
AFMID	AGCCGATGGGTTGTCCGACT	GGG	17,78190993,78191013,+
AFMID	AGTATCCTCCGTGAAAGAAC	AGG	17,78202718,78202737,-
AFP	GAAATGACTCCAGTAAACCC	TGG	4,73452436,73452456,+
AFP	ATTACTGAGACAGCAAGCTG	AGG	4,73449365,73449384,-
AFP	AGATTTGGAGATAGACCTTC	AGG	4,73447587,73447606,-
AFP	TGCAACAGTGCTCATGTACA	TGG	4,73445070,73445089,-
AFTPH	AAAAGGTGGAGTTGAGCCAC	TGG	2,64552798,64552817,-
AFTPH	GACAGCTTTATTAAACCGCC	TGG	2,64567560,64567580,+
AFTPH	GGGTATGTTAGAGCCCACCA	AGG	2,64572944,64572964,+
AFTPH	GTGGAAGGTGTTAACGTGGC	TGG	2,64591987,64592006,-
AGA	GTAGGAGACTCACCAATACC	TGG	4,177434465,177434484,-
AGA	TGCAGCACTACTATGGATGT	AGG	4,177439673,177439692,-
AGA	TTCGGTGGTCAGGGATGGCG	CGG	4,177442369,177442388,-
AGA	TTTAAGAATGCAACCGAAGC	AGG	4,177442250,177442269,-
AGAP1	CACCAGGGCAGACTTGCCGC	TGG	2,235717578,235717597,-
AGAP1	CATATGTGCCCGTCAGGTAC	CGG	2,235717603,235717622,-
AGAP1	ATCGACTCAGCGTCCATTCC	TGG	2,235709197,235709216,-
AGAP1	CCTGACGGGCACATATGTCC	AGG	2,235717606,235717626,+
AGAP11	ATGTCAGCCAATTCAGACAT	CGG	10,87008882,87008902,+
AGAP11	AGAGTCAACGAGGGAAGAGA	AGG	10,87009511,87009531,+
AGAP11	GGACTGCTTGCAAATGGGCG	TGG	10,87008490,87008509,-
AGAP11	GGGTCTCACAGTCCACGCAG	TGG	10,87009277,87009296,-
AGAP1-IT1	TAAGTGACACCGTTGCCTGC	AGG	2,235507432,235507452,+
AGAP2	GCAGTTGCGTGATGACGACG	TGG	12,57726981,57727001,+
AGAP2	GTGTGGGAAAGCGACACGCG	AGG	12,57727392,57727411,-
AGAP2	TTACCTACCAGGCGCAGTTC	AGG	12,57735360,57735380,+
AGAP2	AGAGGCTGTGATCAATAGCC	AGG	12,57735409,57735428,-
AGAP2-AS1	CTCCATGCCTCGTTGGGGAG	AGG	12,57726352,57726372,+
AGAP2-AS1	GACATCAGGGAGGACGGTCT	TGG	12,57728147,57728166,-
AGAP2-AS1	TCCCTCTCCCCAACGAGGCA	TGG	12,57726357,57726376,-
AGAP2-AS1	GCGCACAGACAGCCAAAGCG	AGG	12,57727749,57727768,-
AGAP2-AS1	TTCAATCTGCGTGGACTGCG	GGG	12,57727689,57727708,-
AGAP3	CCTTAGGCCACGAATGGCGG	CGG	7,151119980,151120000,+
AGAP3	GGGCTGACTTCCCGCTAGAC	AGG	7,151117111,151117130,-
AGAP3	GTCTAGCGGGAAGTCAGCCC	TGG	7,151117111,151117131,+
AGAP3	CATAGGTCCCCGTCAGATAG	CGG	7,151117141,151117160,-
AGAP4	ATCTCCACCTCTAAAAGCAA	TGG	10,45826893,45826912,-
AGAP4	CCAGCTGACCAGCCAGAGCA	AGG	10,45826588,45826607,-
AGAP5	GCTGAGGTGACCGTTGAAGT	TGG	10,73697582,73697601,-
AGAP5	AAAGTGCCATGTTTGGCCAG	TGG	10,73675390,73675410,+
AGAP5	CACGAATGTGGTGCATGTGG	AGG	10,73697550,73697570,+
AGAP5	CATGCACCACATTCGTGACC	AGG	10,73697547,73697566,-
AGAP6	AAAGGTGGGGGCCAAGACTG	CGG	10,50009645,50009664,-
AGAP6	GGCACATGGCTCCTGTGAGG	AGG	10,50009945,50009965,+
AGAP6	AGTCAAGCACAATATTCCAG	AGG	10,49989337,49989357,+
AGAP6	GACCTATGAGGCAGGAGCTA	GGG	10,49988804,49988824,+
AGAP9	GTCCTGGAGCAGCTCCTGAC	GGG	10,47502197,47502216,-
AGAP9	ACCCCGTCAGGAGCTGCTCC	AGG	10,47502192,47502212,+
AGAP9	GACTCCATATGCTTCAGCCC	CGG	10,47502992,47503011,-
AGAP9	CGAGGGAAGAGAAGGAATGG	TGG	10,47502433,47502452,-
AGBL1	AGTCCTGGTGCAGCCCGAGC	AGG	15,86247716,86247735,-
AGBL1	CCATATAAAGATAGGGATCG	TGG	15,86264697,86264716,-
AGBL1	CTGGTGCAGCCCGAGCAGGC	TGG	15,86247712,86247731,-
AGBL1	TCGTAGGGTAGCACTGCCTC	AGG	15,86256908,86256927,-
AGBL1-AS1	CACATCCACACTACCTCAAG	TGG	15,86304897,86304917,+
AGBL1-AS1	GCTATTGACAATCTCCTGTC	TGG	15,86312320,86312339,-
AGBL1-AS1	TTTCAGGATCCTTGCACCTA	AGG	15,86305067,86305087,+
AGBL1-AS1	TGTGTGAATCTCCAGTGATT	TGG	15,86316780,86316800,+
AGBL1-AS1	TTTCCTACTGCCATTCGCCC	AGG	15,86312267,86312287,+
AGBL2	ACACTAACAAACACACTCAG	TGG	11,47690797,47690816,-
AGBL2	ACCCAGGGTGGACCCGCCAA	AGG	11,47681966,47681986,+
AGBL2	AGTGTAGAGGTCAGTTCGCA	AGG	11,47690812,47690832,+
AGBL2	TACCGTCACCTCCAATATTA	TGG	11,47714297,47714316,-
AGBL3	GTCCATTGAGCCCAACACGG	TGG	7,134993612,134993632,+
AGBL3	TGAGCCAGTGTATATCCCAA	CGG	7,135017070,135017090,+
AGBL3	TCACAAATAAACACACCCAG	TGG	7,135034189,135034209,+
AGBL3	CAAGTCACTAATATGCGAGC	AGG	7,135034221,135034241,+
AGBL4	GTAGGATGGACCCATGGAGA	GGG	1,48634538,48634558,+
AGBL4	AGGATGAGGAACGGTTCCAG	AGG	1,48590886,48590905,-
AGBL4	CACCAGGGCTGGTTATCGTC	AGG	1,48867187,48867207,+
AGBL4	CTATTATCGGCTGAACCCCG	TGG	1,48539678,48539697,-
AGBL4-IT1	TTACTGCTGGGCAGGGTTCT	GGG	1,49472076,49472095,-
AGBL4-IT1	CCAATAGGATGCAAAGGTCT	GGG	1,49423064,49423084,+
AGBL5	CCACTTACCGGTAGTGTCCC	CGG	2,27055241,27055260,-
AGBL5	CCTCGACCATTCCGTTTCGC	AGG	2,27054777,27054797,+
AGBL5	CGTTTCAGCACAGTCTGGTC	GGG	2,27053133,27053152,-
AGBL5	CTCCACGAAACGATGAACAA	AGG	2,27053923,27053942,-
AGBL5-AS1	CCGAGGCCCACGTGAGGTCG	GGG	2,27049989,27050008,-
AGER	CCTGGATCCCGACAGCCGGA	AGG	6,32183632,32183652,+
AGER	TCCCGACAGCCGGAAGGAAG	AGG	6,32183638,32183658,+
AGER	TCTGCCTCTGAACTCACGGC	TGG	6,32183339,32183358,-
AGER	GGAGGAGGTCCAATTGGTGG	TGG	6,32182665,32182684,-
AGFG1	CCCCACCTACGTTAACATGA	CGG	2,227472528,227472548,+
AGFG1	CGAAGCACTTTCGGTTGTGC	GGG	2,227472492,227472511,-
AGFG1	CTTTCGGTTGTGCGGGAGGC	CGG	2,227472485,227472504,-
AGFG1	GGAAGTATACGCATTACTGG	AGG	2,227534988,227535007,-
AGFG2	GAAGCCCCTTCGGACACTTC	TGG	7,100553430,100553450,+
AGFG2	GACCTGCTGGCTGACATCGG	TGG	7,100554176,100554196,+
AGFG2	GAGATTGACTTGACACGATG	AGG	7,100548840,100548859,-
AGFG2	GCTGGGCGCACTCGAAGCAG	TGG	7,100539483,100539502,-
AGGF1	GGTTGTTGCTTTCTGCGTTC	TGG	5,77030939,77030958,-
AGGF1	GTGTTCGCCGAAGCTGAAGC	TGG	5,77063056,77063075,-
AGGF1	CTCAGTAAAATACTCCAACG	TGG	5,77034426,77034446,+
AGGF1	CGCGCCGGAGCTCATGGCCT	CGG	5,77030753,77030773,+
AGK	GATGTGATCATTGTTGCAGG	AGG	7,141611245,141611265,+
AGK	TTCACAGGTACTGGTATCTT	GGG	7,141636952,141636972,+
AGK	TTACATTTGTAGGTTGTTAC	TGG	7,141614133,141614153,+
AGK	AGGTCCCGTGTATGAGATAG	AGG	7,141641272,141641291,-
AGL	TGATAATCATGTGCTACCCT	TGG	1,99862313,99862333,+
AGL	TGTACCTCAGCTACGTGAAG	AGG	1,99877813,99877832,-
AGL	TCTTCGAAACTTTGCTGAAC	CGG	1,99876574,99876594,+
AGL	CAGCCAAACCGTCTGTATTC	AGG	1,99874745,99874764,-
AGMAT	CAGCTGCCGGCGAATTCAAG	AGG	1,15583240,15583259,-
AGMAT	CCGGGCCACGAACTCGGGGC	TGG	1,15584811,15584831,+
AGMAT	CTACAGATACAACCGGAGCC	AGG	1,15578860,15578879,-
AGMAT	CTGGCTCCGGTTGTATCTGT	AGG	1,15578858,15578878,+
AGMO	TGCTTGAACTTGTTGTCAGC	TGG	7,15560223,15560242,-
AGMO	TTGACGTTAAAGCATCATCC	AGG	7,15560171,15560191,+
AGMO	CAAGTCCATGGAGAATCCCA	AGG	7,15544830,15544850,+
AGMO	GAATCAGTTCCAAAGGACCA	AGG	7,15394145,15394165,+
AGO1	GGCCCTGGCCAAAGCCGTGC	AGG	1,35919546,35919566,+
AGO1	TCAGCGCGTTCGCTTCACCA	AGG	1,35894139,35894159,+
AGO1	TGAGGGCTACTACCACCCGC	TGG	1,35893709,35893729,+
AGO1	CCTCCTGAAGGTCGACTTTG	AGG	1,35893086,35893106,+
AGO2	GCGTTACACGATGCACTTTC	AGG	8,140562527,140562546,-
AGO2	GGGCTTCTTCCCATCCCCGG	CGG	8,140544224,140544244,+
AGO2	GTGCTGCTGCACGCGCACGG	TGG	8,140541295,140541315,+
AGO2	TCAAGCCAGAGAAGTGCCCG	AGG	8,140585132,140585151,-
AGO3	ACCGTGTTTGTAATGTAACA	AGG	1,36008734,36008754,+
AGO3	CGAGGGAAACAATTCCACAC	AGG	1,36013956,36013976,+
AGO3	TGCTGTTGCCTTGATCATAG	TGG	1,36009535,36009554,-
AGO3	ACAGTAGCAACACCGAGCCA	TGG	1,36013920,36013940,+
AGO4	GGAAGTCTGCACCCGAACGG	TGG	1,35841298,35841317,-
AGO4	GGGTGGTAGTAACCTTCCGG	GGG	1,35825712,35825731,-
AGO4	GGTGAAGAGCAACAGTATGG	TGG	1,35832055,35832075,+
AGO4	GGTGGCTGAAACAGGCTAGC	CGG	1,35816889,35816908,-
AGPAT1	TCGCACGGCACACACAGGGA	TGG	6,32171319,32171339,+
AGPAT1	AAGCGCGAGCTACTGTGGGC	TGG	6,32170539,32170558,-
AGPAT1	AGTAGCTCGCGCTTGGCAAT	GGG	6,32170545,32170565,+
AGPAT1	ATCCCTGTGTGTGCCGTGCG	AGG	6,32171320,32171339,-
AGPAT2	CTTTTACGGGCTCCGCTTCG	AGG	9,136677503,136677522,-
AGPAT2	GCCGGACGGTGGAGAACATG	AGG	9,136687177,136687196,-
AGPAT2	GCCTGCTGCGCCACGGCGGC	CGG	9,136687195,136687214,-
AGPAT2	GCGGGACCCGCGCAGGCTGC	AGG	9,136677479,136677498,-
AGPAT3	GCACCGCGTTAGCATGGAGG	TGG	21,43970693,43970713,+
AGPAT3	ACTGTTCACGGACCAGGCCA	CGG	21,43967988,43968008,+
AGPAT3	CAGGCCACGGTAGAGCGCTT	TGG	21,43968001,43968021,+
AGPAT3	CCGCAGTCAAGTGCCTCCGG	GGG	21,43970779,43970799,+
AGPAT4	ACTTCTCGGGGTAGTCCCGG	AGG	6,161154153,161154173,+
AGPAT4	ATGGCGAAGCCCTTGGTTCG	TGG	6,161153371,161153391,+
AGPAT4	CCAGCCGATAATTGGGACAT	AGG	6,161154256,161154276,+
AGPAT4	CCGCGCGCCTACCTCAAGTA	TGG	6,161166341,161166360,-
AGPAT4-IT1	CGAAAATCCTTCGTTTAAAG	AGG	6,161161824,161161844,+
AGPAT4-IT1	CAGTGAGTGTTGATTGTGTG	TGG	6,161161760,161161779,-
AGPAT4-IT1	TGTGCTGCCTCTTTAAACGA	AGG	6,161161834,161161853,-
AGPAT5	TATGAAGGGAAAGACGATGG	AGG	8,6747776,6747796,+
AGPAT5	CACGGCGCCCACCTACGTGT	TGG	8,6708736,6708756,+
AGPAT5	CGCCCACCTACGTGTTGGCC	TGG	8,6708741,6708761,+
AGPAT5	GTCCAGCGCTTGGTAGAAGC	GGG	8,6708801,6708820,-
AGPS	GTCTGCAGCGGACCGGGACC	GGG	2,177392848,177392868,+
AGPS	TACCTTAGGTACCCTCTTAG	TGG	2,177434318,177434338,+
AGPS	GACCGTATTTGAACAAACTG	AGG	2,177521346,177521366,+
AGPS	CATGTAGAGGCTGGCATAAC	AGG	2,177445584,177445604,+
AGR2	GACAAACACCTTTCTCCTGA	TGG	7,16797662,16797681,-
AGR2	ATGTCTGAGTCCAGATGAGT	TGG	7,16801350,16801370,+
AGR2	ACAGTTAGAGCCGATATCAC	TGG	7,16794988,16795007,-
AGR2	GCAGTTTGTCCTCCTCAATC	TGG	7,16799748,16799767,-
AGR3	CATGATGCTACACTCAGCTT	TGG	7,16878599,16878618,-
AGR3	GATTGTACACATATGAGCCT	CGG	7,16860515,16860534,-
AGR3	GTGCCTAGAATCATGTTTGT	AGG	7,16861385,16861404,-
AGR3	AATGGTTATTCATCACCTGG	AGG	7,16862630,16862649,-
AGRN	CTGTGTCATGGGCCGATCGG	GGG	1,1041625,1041645,+
AGRN	GATCTCCCGCCCGAGGGTAC	AGG	1,1043412,1043431,-
AGRN	GGGCTCTACGTAGCGGCCCA	GGG	1,1044405,1044425,+
AGRN	GGTGCCGCCGTAAGAGCCAT	GGG	1,1045379,1045398,-
AGRP	GGCACAGCTCAGCACCGCTG	CGG	16,67483368,67483388,+
AGRP	CTGAGCAGTTACCTCTGCCA	AGG	16,67483012,67483032,+
AGRP	AAGGCTGCATGAGTCCTGCC	TGG	16,67482751,67482770,-
AGRP	CCTGCAGGTCTAGTACCTGC	AGG	16,67482802,67482822,+
AGT	CTGTGAAGTCCAGAGAGCGT	GGG	1,230710123,230710143,+
AGT	GAGCAATGACCGCATCAGGG	TGG	1,230704200,230704219,-
AGT	GGCCAGCATCCCGACCATTG	CGG	1,230710520,230710540,+
AGT	GGTGGCCCTCAGGCTCACAC	CGG	1,230710790,230710810,+
AGTPBP1	TGTACCATTAAGTCCTCATG	TGG	9,85677470,85677490,+
AGTPBP1	TGTTGTTCCTACGGCAGGCG	AGG	9,85633289,85633308,-
AGTPBP1	GTATTTGAGGGAAAAGTACG	TGG	9,85633318,85633337,-
AGTPBP1	TGATCTTCTCCAGTTGAGCC	AGG	9,85692760,85692780,+
AGTR1	AAGCATTGTGCGTCGAAGGC	GGG	3,148741444,148741463,-
AGTR1	ATGGATTATAGCTGGCAAAC	TGG	3,148741513,148741532,-
AGTR1	TCTCAGCATTGATCGATACC	TGG	3,148741397,148741417,+
AGTR1	GAATATTTGGTGGGGAATCC	AGG	3,148741792,148741811,-
AGTR2	ATTACCAGCGGTCTTCACTT	CGG	X,116172319,116172339,+
AGTR2	TTACCAGCGGTCTTCACTTC	GGG	X,116172320,116172340,+
AGTR2	AAAGAGAGAGTATGTCTTGC	CGG	X,116173307,116173327,+
AGTR2	GACCATTGGGCATATTTCTC	AGG	X,116172883,116172902,-
AGTRAP	CAGGATGGTGAAGTTGGCCC	AGG	1,11747471,11747490,-
AGTRAP	CGGGTCAGCCTCACGGACAC	GGG	1,11748477,11748497,+
AGTRAP	GGACACGGGCCGCTTTGGCG	TGG	1,11748491,11748511,+
AGTRAP	AGCCACAGCCCACACGCCCA	AGG	1,11747495,11747514,-
AGXT	GTGCTGCTGTTCTTAACCCA	CGG	2,240871369,240871389,+
AGXT	ACCCACGGGGAGTCGTCCAC	CGG	2,240871384,240871404,+
AGXT	CATGAGCAAGGATATGTACC	AGG	2,240869008,240869028,+
AGXT	CTTGGTCATCGGGTGCACTC	GGG	2,240870649,240870668,-
AGXT2	AGGATACTCACGGGTGGCAA	TGG	5,35039312,35039332,+
AGXT2	CCAGGACACGGTTGTAGCCA	AGG	5,35039483,35039503,+
AGXT2	GGTTGGCAACCTGTCCCACC	AGG	5,35033460,35033480,+
AGXT2	TGCCACTGCATTCACCTTTC	TGG	5,35037046,35037066,+
AHCTF1	CTGTTCAGTCTACACAAGAT	AGG	1,246905542,246905561,-
AHCTF1	TCAGTCTACACAAGATAGGT	AGG	1,246905538,246905557,-
AHCTF1	AGATGCCAGGGCAGTCAGTC	AGG	1,246850689,246850708,-
AHCTF1	ACATGCCACCTGTCAGGTCC	AGG	1,246902623,246902643,+
AHCTF1P1	AGTTTGAGCGTTTATCAAGA	GGG	2,161505533,161505552,-
AHCTF1P1	TTCGTGGAAAGTTTGCTGCG	GGG	2,161507558,161507577,-
AHCY	CCCTCTTGTTTAGGCATCCG	AGG	20,34291524,34291543,-
AHCY	GAGGTTGTGGACCCCAGTCG	TGG	20,34291484,34291504,+
AHCY	GCCTGATGCGTATGCGGGAG	CGG	20,34295502,34295521,-
[truncated: 90,919 more rows]

## Sheet: Library4
Gene	gRNA	PAM	gRNA_info
A1BG	GCTGCAGCTACCGGACCGAT	GGG	19,58352334,58352353,-
A1BG	GGACTTCCAGCTACGGCGCG	GGG	19,58351564,58351583,-
A1BG	GTAGTTGGCGGAGTCAGCCA	CGG	19,58350445,58350465,+
A1BG	GTCGCTGAGCTCCGATTCGA	AGG	19,58347374,58347394,+
A1BG	TGTCACCCGTCAGCAGGAAC	TGG	19,58353008,58353028,+
A1BG-AS1	GCTAAGAGGAGGGTGCAACG	AGG	19,58354995,58355014,-
A1BG-AS1	AGCTACCGGACCGATGGGGA	AGG	19,58352329,58352348,-
A1BG-AS1	TCAATGGTCACAGTAGCGCT	GGG	19,58352290,58352310,+
A1BG-AS1	TCCGGTGCAGTGAGTGTCTG	GGG	19,58353452,58353472,+
A1BG-AS1	GGGTGCAACGAGGCTGGTGT	TGG	19,58354985,58355004,-
A1CF	TAATCGGCAGTTGTCCACAC	TGG	10,50836263,50836283,+
A1CF	GGTGTTACCTCTAACAGAAG	GGG	10,50815997,50816017,+
A1CF	ATAAACTTGGCCCAAAGAGT	AGG	10,50816141,50816161,+
A1CF	GACATGGTATTGCAGTAGAC	TGG	10,50828257,50828276,-
A1CF	AAGTTGCTTGATTGCATTCT	TGG	10,50841878,50841898,+
A2M	AAACTCACCAACTCATTCAG	GGG	12,9112150,9112170,+
A2M	CCAGCCAGCCCCAACCTCGG	AGG	12,9074639,9074658,-
A2M	ATGCTCATCCGTGGTAGCAT	TGG	12,9104298,9104318,+
A2M	AGAATCCCCAATCACGTCCC	CGG	12,9099416,9099436,+
A2M	GGTGTCAGAAGAACACGAAG	AGG	12,9101613,9101632,-
A2ML1	GACAAACCTCTCTACACCCC	AGG	12,8823851,8823871,+
A2ML1	AACAAACCTTCTGAACGGAG	GGG	12,8823220,8823239,-
A2ML1	ACAATCCGGGTGTCGGGAGT	TGG	12,8823755,8823775,+
A2ML1	GCTTACCTGTAGTTCCACCA	TGG	12,8834668,8834687,-
A2ML1	GGCTGTACGCATATCCAATG	AGG	12,8838388,8838407,-
A2MP1	TCAAAGAGGATTCGATCCAC	TGG	12,9233678,9233697,-
A3GALT2	CTTCGAACGCGACGCGCATT	CGG	1,33307070,33307089,-
A3GALT2	GCCGAAGGGCAGACGCCCAT	GGG	1,33312548,33312568,+
A3GALT2	GCGCCGCGCCCTTAGATACC	TGG	1,33307448,33307467,-
A3GALT2	GCTGACGGCGCACTGTGCGG	GGG	1,33306968,33306987,-
A3GALT2	CCAAATAATGGGAGCCCCCC	AGG	1,33312137,33312157,+
A4GALT	CTGGAGGCGTCGGAGAGCAC	GGG	22,42693415,42693435,+
A4GALT	CTTCCACATGAGTGCGATCC	TGG	22,42693396,42693416,+
A4GALT	CTTTGAGGACATCAACCCCG	AGG	22,42693047,42693066,-
A4GALT	GAACAATGAAGTCCGTGTCC	AGG	22,42693359,42693379,+
A4GALT	GCGGAACCTGACCAACGTGC	TGG	22,42693329,42693348,-
A4GNT	GTTGTCTATTGCTGACAGGA	AGG	3,138130917,138130937,+
A4GNT	CGTATTTCCAGATGATGGCC	AGG	3,138124802,138124822,+
A4GNT	GTAGCGCCTCCACTCTCGAT	AGG	3,138124473,138124493,+
A4GNT	AGCACTGTCCCAGGACTTAC	AGG	3,138124326,138124345,-
A4GNT	AGCAGCCTTTTCATATCCAA	AGG	3,138130882,138130902,+
AAAS	GTGGGGTGACCAACCTGCTC	TGG	12,53309209,53309228,-
AAAS	TCCCTTATCAGGCGTGATGT	GGG	12,53315773,53315792,-
AAAS	GAGCCCGCCCCCCGACTTCC	GGG	12,53321350,53321369,-
AAAS	GCACTCACCAATTTGTGACT	TGG	12,53315085,53315105,+
AAAS	TGAAGGCAGTTCTTGTGCCA	TGG	12,53320607,53320627,+
AACS	CTCACATTCACACCGAAGTC	CGG	12,125091508,125091527,-
AACS	GCATCGTCATGCTTGGCCGG	AGG	12,125134050,125134070,+
AACS	CAAGGAGGAGCGCCCCGGTC	GGG	12,125065589,125065609,+
AACS	GCAGAATCAACCCCAAGACC	GGG	12,125134026,125134046,+
AACS	TGTGGGCGCCGCCTGCGGCC	TGG	12,125065688,125065708,+
AACSP1	CGGTCATACCGCGATGCCCT	TGG	5,178772419,178772439,+
AACSP1	GTCCCCCAGTATAACAAGTA	CGG	5,178772576,178772595,-
AACSP1	CAACAATACCGGTTTCCATG	AGG	5,178765637,178765656,-
AACSP1	TGCCGCCCTTGCAGGTATCA	GGG	5,178775330,178775349,-
AACSP1	CCGCACAACACAATACTCCT	CGG	5,178814939,178814959,+
AADAC	TTCCACAGGTACATGTTGTC	TGG	3,151827771,151827790,-
AADAC	TTTACATCCATGGTGGAGGC	TGG	3,151817549,151817569,+
AADAC	GGGTTGTTTTACATCCATGG	TGG	3,151817542,151817562,+
AADAC	TTCCAGACAACATGTACCTG	TGG	3,151827766,151827786,+
AADAC	ATCGCTGTACCTTCTGATTG	TGG	3,151814173,151814193,+
AADACL2	CATTGCGGGAGACAGTTCTG	GGG	3,151745628,151745648,+
AADACL2	CCCGCAATGCAGATTCGGGT	GGG	3,151745617,151745636,-
AADACL2	TCCCACCCGAATCTGCATTG	CGG	3,151745613,151745633,+
AADACL2	TCCCGCAATGCAGATTCGGG	TGG	3,151745618,151745637,-
AADACL2	AGATATGTATGTAAGTTGGC	TGG	3,151757557,151757577,+
AADACL3	ATCGTGTACTACCACGGTGG	CGG	1,12719648,12719668,+
AADACL3	CGGAGGGGCAATAGCCGCAG	TGG	1,12725353,12725373,+
AADACL3	GACTCCGTGGTTCTGGCAGT	TGG	1,12720923,12720943,+
AADACL3	ACGAAGGGGTTTGTAAATCC	AGG	1,12725455,12725474,-
AADACL3	CATATGCATCCAGGGACTTC	AGG	1,12725293,12725312,-
AADACL4	GTTTTGGGACGATACCCGTG	AGG	1,12651231,12651251,+
AADACL4	TTCGGCTGGAACAGCCTCAC	GGG	1,12651248,12651267,-
AADACL4	TGCCAAGAGTAGCACTAGCC	AGG	1,12644559,12644578,-
AADACL4	CCAAGAGTAGCACTAGCCAG	GGG	1,12644557,12644576,-
AADACL4	TCGTACTTCCTCCAGACGTC	TGG	1,12666336,12666355,-
AADAT	AAGAAAAGGCCGTTAAGATG	GGG	4,170064721,170064740,-
AADAT	ATTAACCAGTGAACGCAAAA	AGG	4,170073149,170073168,-
AADAT	AATAAGCAGGTTCATCTAGG	AGG	4,170078525,170078545,+
AADAT	CCAGTAGGGTTGTTGCCATT	TGG	4,170073175,170073195,+
AADAT	ATTTGGTAAGCCACCAGCCA	AGG	4,170088505,170088525,+
AAGAB	TACCCACAATGCTATCAACC	TGG	15,67208558,67208578,+
AAGAB	ACCATTCTTCATCACTACAT	TGG	15,67231811,67231831,+
AAGAB	GATCTGCTGACCCAATGCTA	TGG	15,67209475,67209495,+
AAGAB	CACCACCCCGATGATCAGAG	AGG	15,67208600,67208620,+
AAGAB	CGCTTTACTCCTGTAGATTC	TGG	15,67231866,67231886,+
AAK1	TCCGGCCTTTTGTCAGGGTC	TGG	2,69527282,69527302,+
AAK1	GACGCCTTCTACTCAGGCCC	AGG	2,69519099,69519118,-
AAK1	GGTTCATCAGGTTTACCACC	TGG	2,69542638,69542658,+
AAK1	GGGGCAGCCTTACCATTATC	TGG	2,69556846,69556866,+
AAK1	AGTCAGGTGGCAATTTGTGA	TGG	2,69530066,69530085,-
AAMDC	TGTGAAGGAAGTTGTTGAGA	AGG	11,77869747,77869767,+
AAMDC	TCAAGGCCTCACTCATCCCT	CGG	11,77869795,77869814,-
AAMDC	ATGAGTGAGGCCTTGAAGGT	AGG	11,77869799,77869819,+
AAMDC	TTGGAGAGAAACAGGAACTG	AGG	11,77842606,77842626,+
AAMDC	TGTGCAGCCTGCAGATGTGA	AGG	11,77869732,77869752,+
AAMP	GGAGAGTGAGTCCAACTCGG	TGG	2,218265603,218265622,-
AAMP	TGGAGTCCGAATCGGAAAGC	GGG	2,218270065,218270084,-
AAMP	ACCAATACCTTGGCAGTGAC	CGG	2,218267561,218267580,-
AAMP	ATTCGGGACTTTCCACATCC	AGG	2,218266506,218266526,+
AAMP	CGTCAGCTGTGCCCGCCAAC	AGG	2,218266535,218266555,+
AANAT	GAGGTTCAGCTTCCACGCCG	TGG	17,76469852,76469872,+
AANAT	GCCGGATCTCATCCAGGTAC	AGG	17,76469203,76469222,-
AANAT	GGAAGTGCCGGATCTCATCC	AGG	17,76469209,76469228,-
AANAT	TGCTGTTCTCCAACAGGTGC	TGG	17,76468655,76468675,+
AANAT	GTTTCGCTGCCTCACCCCGG	AGG	17,76468853,76468873,+
AAR2	GGCACAGATCTGTCGATTCT	CGG	20,36240319,36240338,-
AAR2	GGGAGGTCGGGCCCAAGTTC	CGG	20,36239983,36240003,+
AAR2	TCATCTCTGGTAGCCGGGCC	AGG	20,36240443,36240462,-
AAR2	TCTCACCAAGCTGGTGGTAC	AGG	20,36244844,36244863,-
AAR2	TGTACGAGGCATTTGAGCAT	TGG	20,36244738,36244758,+
AARD	CGCGATCTCGAGGCGCGTGC	AGG	8,116938461,116938481,+
AARD	CGGTGCAGCGCGCGATCTCG	AGG	8,116938451,116938471,+
AARD	CGTCCCGCGTGCGACTTCTT	CGG	8,116938333,116938353,+
AARD	GATCTCGAGGCGCGTGCAGG	AGG	8,116938464,116938484,+
AARD	GCGACTTCTTCGGGGACGGC	AGG	8,116938343,116938363,+
AARS	GACCACCAATCCGGTCGTAG	TGG	16,70271859,70271879,+
AARS	GGAGAGCGGCGCCTCAGCCA	AGG	16,70253715,70253734,-
AARS	GGGCGTATCGGACAGCTCGG	CGG	16,70268335,70268355,+
AARS	GGTGGCCGGCCTGACAACAC	AGG	16,70269626,70269645,-
AARS	TTACGCTATCGAAGAGCTCC	GGG	16,70265029,70265048,-
AARS2	CGTGGATCCACGAAGCGAGA	TGG	6,44312220,44312239,-
AARS2	GATCCGCCTACCCCGCTCCA	GGG	6,44306325,44306345,+
AARS2	GCCGCGGGGCCGCACGGAAG	CGG	6,44313119,44313139,+
AARS2	GGACCGCCATGGCCACCGGC	TGG	6,44313151,44313170,-
AARS2	TCGAGCTGTGCGTTTCTCCA	TGG	6,44306987,44307006,-
AASDH	AAGTCTGAGAATAAGCTCAG	TGG	4,56351384,56351403,-
AASDH	GAAACTTTTGCAACACAGGA	TGG	4,56349528,56349548,+
AASDH	AGAATAATTTCCAGAAGCCC	AGG	4,56349906,56349926,+
AASDH	GATGAAGTGACAGTACCACT	TGG	4,56354162,56354181,-
AASDH	GTAGCTCGCATTGTGCCAAG	TGG	4,56354144,56354164,+
AASDHPPT	CATCCATGGAGGGCGTGCGC	TGG	11,106077744,106077764,+
AASDHPPT	CCGGGACGCTAAGGCAGCCA	TGG	11,106077871,106077891,+
AASDHPPT	ACCCGATGGATCTAGACATC	AGG	11,106094629,106094649,+
AASDHPPT	TTGGCCAGTTCGTCTTTGCC	CGG	11,106077852,106077872,+
AASDHPPT	CCAATGCGCTCCTTCTCCTC	GGG	11,106077836,106077855,-
AASS	GCAAGTACATAGGACTGGAC	TGG	7,122133701,122133720,-
AASS	GTTAACTTTGTTTGTGATGC	AGG	7,122093097,122093117,+
AASS	TCAGCCATGGCTAAAACCGT	GGG	7,122077878,122077897,-
AASS	TCTGCCACCTATCTGCTCGA	TGG	7,122091709,122091728,-
AASS	TGATACAGCCTTCGAATCGG	CGG	7,122133534,122133553,-
AATBC	TACTCCTCACCCACAGTAAG	GGG	21,43810749,43810768,-
AATBC	CCATCGAGAGGTAATTCACA	TGG	21,43805913,43805933,+
AATBC	TTGGGCTCACCATGTCTAGT	CGG	21,43806370,43806390,+
AATBC	ACCCGTGGGTTCTCATTGCA	TGG	21,43810715,43810735,+
AATBC	CTGCGTGATCCCGTAACACA	TGG	21,43806122,43806141,-
AATF	CTCCTTGGATCCCAACGATC	AGG	17,37019036,37019056,+
AATF	GGTCCGCCTCGCTTGGTCGC	GGG	17,36949175,36949194,-
AATF	GTTGAACCCGCGACCAAGCG	AGG	17,36949166,36949186,+
AATF	CTGCTGCCAGGGTGATTGAC	AGG	17,36950216,36950236,+
AATF	ACCTTTTGTCCGTGTCCAAG	AGG	17,36950313,36950332,-
AATK	TACCTGAAGGAAATCGGCCG	TGG	17,81128485,81128504,-
AATK	TCGTGACTGCCGACCAGCTG	TGG	17,81124818,81124837,-
AATK	AGTCACCAATCTTCACCGTC	AGG	17,81124955,81124975,+
AATK	GAACTGCTCCAGCAGCGGGA	AGG	17,81122576,81122596,+
AATK	GCAGTCAGGGTCGTGGCCGG	CGG	17,81122294,81122314,+
ABAT	TGTGGACGGCAACCGAATGC	TGG	16,8750483,8750503,+
ABAT	TCATGGGCGCGTTCCATGGG	AGG	16,8768226,8768246,+
ABAT	AGAGAGCCGAGGCAATTACC	TGG	16,8750456,8750476,+
ABAT	AGCCGTGGGAACGGTGCGAT	GGG	16,8768889,8768908,-
ABAT	CCACAAAGTTCTCCGGAGGC	AGG	16,8764103,8764122,-
ABCA1	TGTTTCCGTTACCCGACTCC	TGG	9,104884468,104884487,-
ABCA1	TTGAGGACATGCGGTACGTC	TGG	9,104831049,104831068,-
ABCA1	ACAGACTTGTCAAATGTAAC	TGG	9,104858658,104858678,+
ABCA1	GCCGAACAGAGATCAGGATC	AGG	9,104889131,104889151,+
ABCA1	CTTGAAGCTTCAAGATTTCC	TGG	9,104861779,104861798,-
ABCA10	TATCTTTAGGCAGATACTTC	AGG	17,69152470,69152489,-
ABCA10	TTTGTTTCTGAAGCGAAAGT	GGG	17,69192584,69192603,-
ABCA10	AAAAGGCCCGAGATAGAGGG	TGG	17,69149998,69150018,+
ABCA10	GGATGAGTTTCTCTACTCCG	TGG	17,69155895,69155915,+
ABCA10	TGTGTGGAGAGCTTCCACCT	GGG	17,69152083,69152103,+
ABCA12	GAGTAAGTTCTTCTGTGCGG	TGG	2,214970353,214970373,+
ABCA12	GGAGCGATTTGGGTGTGCAG	AGG	2,214987718,214987737,-
ABCA12	AGAGGTTCCACCACACCCGC	AGG	2,214975942,214975961,-
ABCA12	GAATTGCCTGGTTTAACAGA	TGG	2,215007737,215007757,+
ABCA12	GCACAGCCAGCCAAATGAGG	TGG	2,214989395,214989415,+
ABCA13	TCTTCAATGACGGTGAATCC	AGG	7,48275989,48276008,-
ABCA13	CTAGAAAAGACATCATTCTC	AGG	7,48248394,48248413,-
ABCA13	TGTCATGCGTACCCTTAAGA	AGG	7,48274660,48274680,+
ABCA13	ACATAAGTGGCCTTGGCTAC	AGG	7,48507993,48508013,+
ABCA13	GAGGTCATGAGATAAGCTGA	AGG	7,48274482,48274501,-
ABCA17P	GTACATGTACGCCAACAAGC	TGG	16,2422731,2422751,+
ABCA17P	CCCCCTGCTGGACATAGGCG	CGG	16,2340995,2341014,-
ABCA17P	ACCAATCCACCGCCATACCT	GGG	16,2422577,2422596,-
ABCA17P	CTGGGGCGCGACCGAAGGCG	AGG	16,2341217,2341237,+
ABCA17P	GGTTGAGGGACAGATTCCTC	TGG	16,2406877,2406897,+
ABCA2	GGATCCAGACGAAGCCGTAG	AGG	9,137018180,137018200,+
ABCA2	TTGACAACGCGGCCTGCGGC	TGG	9,137018923,137018942,-
ABCA2	GCTTCACGAGCAAGGAGCAG	CGG	9,137020428,137020447,-
ABCA2	GGTCTGGCTCAACATCTCGG	CGG	9,137019239,137019258,-
ABCA2	GAAGCGCCTGCAGCCTCCGT	GGG	9,137020988,137021008,+
ABCA3	GAAGGTCCTGGTGACGGTCC	TGG	16,2326249,2326268,-
ABCA3	GAGTCATCCAGTTGTACCGA	GGG	16,2308533,2308553,+
ABCA3	GGGGTGCTCGAAGACCACGG	CGG	16,2324436,2324456,+
ABCA3	GTCCTCAAAGTCCTTCTCGG	AGG	16,2324496,2324516,+
ABCA3	TCACCAGGACCTTCCGCTTC	TGG	16,2326255,2326275,+
ABCA4	TCACGAATCGTCCACGAAGC	AGG	1,94062572,94062592,+
ABCA4	TCAGGGGATGCCACCGTAGC	AGG	1,94007642,94007661,-
ABCA4	TCGGATCTTATACTTCACGT	GGG	1,94063155,94063175,+
ABCA4	TTCTCTCCGGGTGAGTCCGG	AGG	1,94108582,94108602,+
ABCA4	CCGAATGGACATAGACGTGG	TGG	1,94063139,94063158,-
ABCA5	GTTGCTCGGCTTAGAGAGAC	TGG	17,69309355,69309375,+
ABCA5	TCTAAGCCGAGCAACTTTGT	AGG	17,69309350,69309369,-
ABCA5	GCCGAGCAACTTTGTAGGTG	TGG	17,69309345,69309364,-
ABCA5	AGATCACTGATATCTGAGTC	TGG	17,69271270,69271290,+
ABCA5	GGTGCTCACTAGAGCAGCCT	TGG	17,69277726,69277746,+
ABCA6	TATGAGTCTCCTGAAGGGTC	AGG	17,69124973,69124993,+
ABCA6	CTTTACTACTGGAATGATTC	AGG	17,69128620,69128639,-
ABCA6	GAAGCAGACTAGAAAATCAG	TGG	17,69089467,69089487,+
ABCA6	AAAGTGGACTGTTATATCCC	TGG	17,69136109,69136129,+
ABCA6	ACACCAAAGGACTAATGCTA	AGG	17,69123329,69123348,-
ABCA7	GCATGGCCCCACAGATACGG	AGG	19,1056051,1056071,+
ABCA7	GCTCTCCAAAGACGCGCGCC	AGG	19,1065086,1065105,-
ABCA7	GGGGCGTTACCGGCTGTCTC	CGG	19,1041417,1041436,-
ABCA7	GTGCAAAGAGTAGCTTCCCG	AGG	19,1043418,1043437,-
ABCA7	TGACCGTGGACGAGCACGTC	TGG	19,1051156,1051176,+
ABCA8	CTTGATAGCTATCCTGACCT	AGG	17,68906129,68906148,-
ABCA8	CAGCAGTTGGTTCATCCAAC	AGG	17,68918157,68918177,+
ABCA8	TCCTGGGGTTTGCTCTATGC	TGG	17,68929678,68929697,-
ABCA8	TCTTTAATACTTTCCTCATC	TGG	17,68937072,68937092,+
ABCA8	GTGCTACTGAAAGGGAGCGG	TGG	17,68877659,68877678,-
ABCA9	GGAAGGTGTTCATATCCAAT	GGG	17,69026444,69026463,-
ABCA9	AGACCATCACAAAACCAGTC	AGG	17,69035691,69035711,+
ABCA9	ACCCACTAAGTATGTTTAAC	AGG	17,69028552,69028572,+
ABCA9	GGAAGACGTGTATACAATGC	TGG	17,69035309,69035329,+
ABCA9	TTACTGGTCATCAATAAGAC	AGG	17,69018414,69018433,-
ABCB1	CAAACGATGAGCTATCACAA	TGG	7,87545982,87546002,+
ABCB1	AGGTATGCCTATTATTACAG	TGG	7,87566958,87566977,-
ABCB1	AAGCGAAGCAGTGGTTCAGG	TGG	7,87549361,87549380,-
ABCB1	CTATGGAGACAACAGCCGGG	TGG	7,87509348,87509367,-
ABCB1	GAAGCATTTGCAAATGCAAG	AGG	7,87550761,87550780,-
ABCB10	GCGCAGCCGCCCCTTGTCCC	CGG	1,229558208,229558228,+
ABCB10	GTGAACGGCGATAGGGACCC	GGG	1,229558521,229558541,+
ABCB10	TTGTCCCCGGGAGGCGCCGC	CGG	1,229558221,229558241,+
ABCB10	TCCTTGCTAACTGCATTACA	TGG	1,229540640,229540660,+
ABCB10	CAATACGTTCCTCAGCTAGC	TGG	1,229540733,229540753,+
ABCB11	CTTGCGAGGACCTTTAGCAG	AGG	2,168968450,168968469,-
ABCB11	AGCAATTCCAGCATAGTAAC	TGG	2,168996664,168996684,+
ABCB11	TTACAAGTTGGATCGAATCA	AGG	2,168976635,168976654,-
ABCB11	AAATGAGTAGCACGCCTGGC	TGG	2,169013413,169013433,+
ABCB11	GATGACCTCAGAAATAGCCC	TGG	2,168944653,168944672,-
ABCB4	CCTTGACGTTAGCTCGAGAA	GGG	7,87443661,87443681,+
ABCB4	AAAGTCGCCCTCCGCGCTCG	TGG	7,87475402,87475422,+
ABCB4	TAGCCGCGTATTGAGTTCAG	TGG	7,87452948,87452968,+
ABCB4	GACAAATTTGTTGATACTGC	AGG	7,87462777,87462796,-
ABCB4	ATGGCCATAGCTCACGGATC	AGG	7,87462837,87462856,-
ABCB5	AGATGAGGCTACGTCTGCCC	TGG	7,20658612,20658632,+
ABCB5	TGACTTGCTTTCTGAATCCA	GGG	7,20658632,20658651,-
ABCB5	AAGAGATGGAGAGAGCAGCA	AGG	7,20651561,20651581,+
ABCB5	TGAGTGGAGGGCAGAAACAG	AGG	7,20658542,20658562,+
ABCB5	TTGTGTTAAGACGCCAATCC	TGG	7,20723028,20723047,-
ABCB6	GGGTGCAGCAGTTCACGTCT	CGG	2,219216124,219216143,-
ABCB6	TCCGTGCTGGAGAGTCTGGC	CGG	2,219218323,219218342,-
ABCB6	GCCACAGGTAGCCACTCAGG	AGG	2,219216756,219216776,+
ABCB6	TGCACGAGCTCTCACTGCGC	TGG	2,219216073,219216092,-
ABCB6	GGATGGCTGCATCGTGGAGA	GGG	2,219210236,219210255,-
ABCB7	TTAGTCTCTGTTAGCGGCTC	AGG	X,75156162,75156181,-
ABCB7	TTGGTAACCCTTGGAACACT	TGG	X,75073909,75073928,-
ABCB7	TCAGCATGTTTCCCGACATC	TGG	X,75076578,75076598,+
ABCB7	CGCTAACAGAGACTAAAGGC	CGG	X,75156166,75156186,+
ABCB7	TTACTAGATCTCCAACAGTA	AGG	X,75070495,75070515,+
ABCB8	CGATGGCCAGGCGCTGCTTC	TGG	7,151044001,151044020,-
ABCB8	GAACGGGGCACTACCCTGTC	TGG	7,151043972,151043992,+
ABCB8	GGCGTGTCGACAGCATGGAC	AGG	7,151035624,151035643,-
ABCB8	TCAGCACCTCGAAGCCGGGG	CGG	7,151040839,151040858,-
ABCB8	TCCAGACATTCTCAGCTGTC	AGG	7,151028588,151028608,+
ABCB9	GGAGTTCCATGATGAAGCCG	TGG	12,122935289,122935309,+
ABCB9	GTAGTACTTGCCGTAGATGT	TGG	12,122948626,122948646,+
ABCB9	TCGAAGGCGAATGTTCAGTC	TGG	12,122949848,122949868,+
ABCB9	TGACCTTGACTGTGTTCCGC	AGG	12,122948733,122948753,+
ABCB9	TGCTCTTCTCAGAGGTGCGC	AGG	12,122959911,122959930,-
ABCC1	CCGATGGCTCCGACCCGCTC	TGG	16,15949776,15949796,+
ABCC1	CGGAAAACATCATCAGGTCG	TGG	16,16044644,16044663,-
ABCC1	GAACAAGGCCAAAGACACGA	AGG	16,16068225,16068244,-
ABCC1	GAATGTTCAGGGGAAACCGG	AGG	16,16068253,16068272,-
ABCC1	GAGGCGCTTCAGCTGCCGGG	AGG	16,16121993,16122012,-
ABCC10	ATTTGATGCACAGCTGTACA	AGG	6,43438734,43438754,+
ABCC10	CAACCGGTAGGGCAGCCCAC	AGG	6,43434766,43434785,-
ABCC10	TTGGGGACAGCTTGTACCAG	TGG	6,43443955,43443974,-
ABCC10	AGGAGACCATTGATCACCCA	AGG	6,43435807,43435826,-
ABCC10	GAGCAGCTTCACACAGACAG	AGG	6,43447308,43447328,+
ABCC11	GTGAATCGTGGCATCGACAT	AGG	16,48231853,48231872,-
ABCC11	TGTCGATGCCACGATTCACG	AGG	16,48231854,48231874,+
ABCC11	TCTGTAATACACATCACCTC	AGG	16,48222604,48222623,-
ABCC11	CACTGGTCACACGGATGCGC	TGG	16,48215265,48215285,+
ABCC11	TGAACAAGGTTATACTTGTC	AGG	16,48214954,48214974,+
ABCC12	GTAGCCCGGCATCATCCACC	GGG	16,48144030,48144050,+
ABCC12	TCTTCTGACTTACCTTGCAC	AGG	16,48146292,48146312,+
ABCC12	TGCCGCACTCACCGGCCCTA	TGG	16,48141193,48141213,+
ABCC12	TGGAGAGCGCCACCTTCAAC	CGG	16,48140745,48140765,+
ABCC12	TGGTGAAAGGCTACCGGCAA	AGG	16,48143974,48143993,-
ABCC13	GCTCTCATGAGGGGTAGTGG	AGG	21,14299907,14299927,+
ABCC13	AAAGGGAATGGTATATCAAC	AGG	21,14300054,14300074,+
ABCC13	ATGGTATATCAACAGGGTGA	AGG	21,14300061,14300081,+
ABCC2	TGTATTGGATCAGCAAAACC	AGG	10,99793555,99793574,-
ABCC2	CAAACTCTATCTTGCTAAGC	AGG	10,99784759,99784779,+
ABCC2	TATTCTAGCAGCCATAGAGC	TGG	10,99792253,99792273,+
ABCC2	GGAGCTCTGGGATTAGCCCA	AGG	10,99831808,99831828,+
ABCC2	TTCTCCACGTGTATAAATCC	AGG	10,99784716,99784736,+
ABCC3	GGAGTAAAAAAGGTCCGCCC	AGG	17,50656732,50656751,-
ABCC3	GGGATGCCGGTAGCCATAGA	TGG	17,50659244,50659263,-
ABCC3	GGGCAAGGTCCATGAAGCGC	TGG	17,50664026,50664045,-
ABCC3	TGGACGCCCTGTGCGGTTCC	GGG	17,50634937,50634957,+
ABCC3	GCCGCTCATACTGTATCAGC	AGG	17,50657059,50657078,-
ABCC4	TGGACAGCAGATTGACTATC	TGG	13,95210714,95210734,+
ABCC4	TGGCTGTGATCACACTGCCG	AGG	13,95206647,95206667,+
ABCC4	AGAGTTCCCGAGAACACCCA	GGG	13,95186779,95186799,+
ABCC4	TCTGCTCACGCGTGTTCTTC	TGG	13,95301242,95301261,-
ABCC4	CGGGGAACCACGCTGAGTGG	AGG	13,95178026,95178045,-
ABCC5	GTGCCTGATGATCACGCAGC	TGG	3,183987789,183987808,-
ABCC5	TACTTGGAAGTAGTCCGGAT	GGG	3,183989222,183989242,+
ABCC5	CTTGGGCGAGTTCTGGATAC	TGG	3,183971790,183971810,+
ABCC5	GCAGTGTCCTCTGTAAGCGC	AGG	3,183971588,183971608,+
ABCC5	GAGTATATCATCCCCAGTCC	TGG	3,184014348,184014367,-
ABCC6	GTAGGAACCCATCTCTGCGA	TGG	16,16177530,16177550,+
ABCC6	TCAGCACTCACCGCTTCCAG	AGG	16,16187112,16187132,+
ABCC6	GCTGCCTCTCGTCTGGATCG	TGG	16,16198046,16198065,-
ABCC6	TTCTTGCCGTAGGAAGGGCT	CGG	16,16203531,16203551,+
ABCC6	GAGGCTCAGGAAGACAGCGA	TGG	16,16192874,16192894,+
ABCC8	TCCCTGGGCACAACCTGCGG	TGG	11,17474953,17474972,-
ABCC8	TGAAGGTCAGGATCCACCGC	AGG	11,17474937,17474957,+
ABCC8	TGACTCCGAGTATGTAGTAG	AGG	11,17443269,17443289,+
ABCC8	TGAGGCCCCGACAATCCTCC	CGG	11,17428350,17428370,+
ABCC8	TGATGACATTGACCTCCACG	AGG	11,17463445,17463465,+
ABCC9	TCACGGCTGGCATAAAGAGG	TGG	12,21926019,21926039,+
ABCC9	TCTACGTCCCGCAGAAACAG	AGG	12,21882782,21882801,-
ABCC9	TCTTCATATAATATCAACGA	TGG	12,21936624,21936643,-
ABCC9	TGCCTGTGATGCAGAAACGC	AGG	12,21916995,21917015,+
ABCC9	TTGGTTAAGTACTGTCAGTC	TGG	12,21917036,21917055,-
ABCD1	CGACGACATGATCCGCTCAA	TGG	X,153736225,153736244,-
ABCD1	CGGCCAAAGCTGGCATGAAC	CGG	X,153725450,153725470,+
ABCD1	CTACTACCGGGTCAGCAACA	TGG	X,153725802,153725822,+
ABCD1	GAAGTAGAGGCGGTAGGCGT	GGG	X,153725771,153725790,-
ABCD1	GCATCGTCCGCAAGGACCCG	CGG	X,153725627,153725647,+
ABCD2	GGCCAGTAAATTTCGAGCAG	TGG	12,39607643,39607663,+
ABCD2	TAAATTTCGAGCAGTGGTAA	AGG	12,39607649,39607669,+
ABCD2	TTTCATAGGCGTGGTCTACT	AGG	12,39619059,39619079,+
ABCD2	CAACAGTGCAATAAGGTACC	TGG	12,39619116,39619135,-
ABCD2	TCTGCATTCACTCCAGGCGA	AGG	12,39619367,39619387,+
ABCD3	GGTACTTATTGCTGTTATGC	TGG	1,94467929,94467949,+
ABCD3	ACCTCATTGTTCTGTAATGG	TGG	1,94458625,94458644,-
ABCD3	CTACATCTTGTGTAAGCAGC	TGG	1,94475670,94475689,-
ABCD3	GCTCACTAAATACCTCTATG	AGG	1,94475207,94475227,+
ABCD3	ACCTCTTTACAAAATGTTCT	AGG	1,94464855,94464874,-
ABCD4	AGCACATGAGGACAGACCGC	AGG	14,74293214,74293233,-
ABCD4	GAGGAGGGAGGCTTCACCTT	TGG	14,74296315,74296335,+
ABCD4	GAAGGAGTCTCTGCAGCCTG	CGG	14,74293195,74293215,+
ABCD4	GCACCAGCTTCATCACAATG	GGG	14,74295881,74295901,+
ABCD4	TGTGATGAAGCTGGTGCATC	AGG	14,74295878,74295897,-
ABCE1	TAATAACTCACAGTTGATTT	GGG	4,145121382,145121401,-
ABCE1	ACCAGGAAAATTATGCATAG	AGG	4,145105599,145105619,+
ABCE1	TTGACATCTAGGTAACTAGA	AGG	4,145112257,145112276,-
ABCE1	AAACCGACCTTTGCAGCCTT	AGG	4,145110228,145110247,-
ABCE1	ACAAATGTACCTCCTTCATC	AGG	4,145121223,145121242,-
ABCF1	TACCAGCCCGTAGCGGCGGC	CGG	6,30583677,30583696,-
ABCF1	TTATTGATCCGATTCTTCTC	CGG	6,30578556,30578575,-
ABCF1	AAAAAGCGAGATACCCGAAA	AGG	6,30578081,30578101,+
ABCF1	GAGATACCCGAAAAGGCAGG	CGG	6,30578088,30578108,+
ABCF1	GCTGTTCCTCAGATACGGCC	TGG	6,30579929,30579948,-
ABCF2	TGGACCTAGATGCTTGCGTG	TGG	7,151222543,151222562,-
ABCF2	ATCAGTACTGTTGGGGTGAG	AGG	7,151224887,151224907,+
ABCF2	AGATCAGATTGCACACATGA	AGG	7,151219065,151219084,-
ABCF2	GATGTGAACATCAGTACTGT	TGG	7,151224878,151224898,+
ABCF2	AGATGTTGTCACAGAACCAC	AGG	7,151226346,151226365,-
ABCF3	AGGGCTGAGCCACAAAGCCA	GGG	3,184186793,184186813,+
ABCF3	ACTATTGCAAGAGGTGTCCG	GGG	3,184186570,184186590,+
ABCF3	CTTTGCCTTAAGTCGAGCCT	CGG	3,184187694,184187713,-
ABCF3	GCAAGGATGACGCGGGCATC	AGG	3,184186596,184186616,+
ABCF3	GCCCCACCAGCCCGTAACGG	CGG	3,184188182,184188201,-
ABCG1	GTCCACGCTGATGAACATCC	TGG	21,42271154,42271174,+
ABCG1	TGGCCATTATGGGTCCTTCC	GGG	21,42271123,42271143,+
ABCG1	CGAGAACAGGAGCACCGGGA	TGG	21,42294572,42294591,-
ABCG1	AGCTCGAAGAGTTTGGCGCT	GGG	21,42284653,42284672,-
ABCG1	AGAAGCGCTGGGCTTCCGTG	AGG	21,42225807,42225826,-
ABCG2	CAGGAAGACTTATGTTCCAC	GGG	4,88118148,88118167,-
ABCG2	ACATCTCCAGATAATCCACT	TGG	4,88131863,88131883,+
ABCG2	TTGGGATACTTTGAATCAGC	TGG	4,88118110,88118129,-
ABCG2	CGAAGATTTGCCTCCACCTG	TGG	4,88132574,88132594,+
ABCG2	GACAGCTTCCAATGACCTGA	AGG	4,88139910,88139929,-
ABCG4	CCCGTGGCCTTCCATTAACC	AGG	11,119154286,119154305,-
ABCG4	TGTGTCCCCAGTCATCGAGG	TGG	11,119156860,119156880,+
ABCG4	TCATGGCTTCCAACACCGTG	AGG	11,119154370,119154389,-
ABCG4	CGGAAGGTCCTCAGCTCCCG	TGG	11,119154302,119154321,-
ABCG4	GAGCACAGTTGGCATGAGGG	CGG	11,119158701,119158720,-
ABCG5	GCAAGATGTGATGTCCCACC	AGG	2,43837918,43837938,+
ABCG5	GCCGGGATTGCCGCGGCGGA	TGG	2,43831783,43831803,+
ABCG5	GGACCCGCAGAACGAAGAAA	AGG	2,43824014,43824034,+
ABCG5	GGAGGTGTATGTGAACGGCC	GGG	2,43831996,43832015,-
ABCG5	TGAACGGCCGGGCGCTGCGC	CGG	2,43831985,43832004,-
ABCG8	GCAGTGCGCTGACACCCGCG	TGG	2,43852385,43852405,+
ABCG8	TGGGCAACATGTACGTGCGG	GGG	2,43852405,43852425,+
ABCG8	TGTGGGCCCCATGGCCGGGA	AGG	2,43839043,43839063,+
ABCG8	GGGTGCCAGACGTCATCAGG	AGG	2,43852755,43852774,-
ABCG8	TCACTTTGAAGCTTAGGTTC	TGG	2,43846255,43846274,-
ABHD1	GTTAACCAAGCTCTGAGGGA	TGG	2,27129098,27129118,+
ABHD1	CTTTGAGACCACTCGCTCCC	TGG	2,27129837,27129857,+
ABHD1	ATGGGCTGGGTAGTAGGATC	AGG	2,27129020,27129039,-
ABHD1	CCCAGTAGTAGCCCAAGTAG	AGG	2,27124028,27124047,-
ABHD1	GCTGCACTGAGATAGAGCAC	AGG	2,27130370,27130389,-
ABHD10	TGCGCGCTTGGCAGCTGTGG	CGG	3,111979069,111979089,+
ABHD10	GGATACCTCAGCGGGCGCCA	CGG	3,111979170,111979190,+
ABHD10	TCGACCAGACCTTCCAAACC	TGG	3,111981817,111981837,+
ABHD10	GCTTGCACGGATACCTCAGC	GGG	3,111979162,111979182,+
ABHD10	CCAGGAATTATCTTCATCCC	TGG	3,111981866,111981886,+
ABHD11	TCACCCTACGGCCTGTCTGC	TGG	7,73738323,73738343,+
ABHD11	CTGGGCCAAGATCTTGGCGA	TGG	7,73738342,73738362,+
ABHD11	CGTGCAAAAAGACGACGGCC	GGG	7,73738395,73738415,+
ABHD11	TCCGCTTTCCTACAGGCTTC	TGG	7,73738437,73738456,-
ABHD11	TCCGCTGGACCCGAGCCTGG	AGG	7,73738746,73738765,-
ABHD12	GAACCTACGCCTGACGGGCC	CGG	20,25390570,25390589,-
ABHD12	CGCGGGAATGAAGCGGGCGC	TGG	20,25390519,25390538,-
ABHD12	GAAGCAGAACCTACGCCTGA	CGG	20,25390576,25390595,-
ABHD12	AAGACGTGACCATTGGAGTC	TGG	20,25323326,25323345,-
ABHD12	TGATTCAAACCTTGATCCTG	TGG	20,25323375,25323395,+
ABHD12B	AGCTTCGCACAGACTGAAGC	TGG	14,50881598,50881618,+
ABHD12B	CCAAGGGGAAGGACTGTTGC	TGG	14,50880483,50880503,+
ABHD12B	GAGTGGACCAAGGCAAGAAG	TGG	14,50885830,50885850,+
ABHD12B	AGAGTGGCCCCAGAGACACA	CGG	14,50885864,50885883,-
ABHD12B	TGCATACAGGAACAAAGAGA	GGG	14,50904093,50904113,+
ABHD13	GGCTAATAGCCTTGGCTTCA	TGG	13,108229258,108229278,+
ABHD13	AATGACACATGGCAGTGCCA	AGG	13,108230112,108230132,+
ABHD13	GTTTTCATGTGGAATGCCAG	TGG	13,108229462,108229481,-
ABHD13	CTGGTTGATTATCGAGGATA	TGG	13,108229656,108229676,+
ABHD13	ATGGGACTCACAATGACACA	TGG	13,108230101,108230121,+
ABHD14A	CCCGCTCATCCCGTTGGGCC	CGG	3,51975182,51975202,+
ABHD14A	CCGGGCCCAACGGGATGAGC	GGG	3,51975185,51975204,-
ABHD14A	GCCGCAGTGACTCTCGAGCC	AGG	3,51980876,51980895,-
ABHD14A	GCTGGTGGTGGCCTCGCATC	AGG	3,51980537,51980556,-
ABHD14A	GGAGACTCACCGGGCCCAAC	GGG	3,51975194,51975213,-
ABHD14B	TGGCACAAAGCCCGGGAGCT	GGG	3,51969996,51970016,+
ABHD14B	GGGCCACTGGCACAAAGCCC	GGG	3,51969989,51970009,+
ABHD14B	CCCTGCCCCTATTGGGGAGC	TGG	3,51970136,51970155,-
ABHD14B	GAGTACATGCCACTCAGTGA	TGG	3,51970045,51970065,+
ABHD14B	TTGATTTTGTCAGTGCAGAT	GGG	3,51969967,51969987,+
ABHD15	CCGCTGTTCGCGGTGAGCGA	AGG	17,29566259,29566278,-
ABHD15	CCGGCGGACCAGTTCAGCGA	CGG	17,29566784,29566803,-
ABHD15	CCGGTCATCTTCCATCGCCG	CGG	17,29566385,29566404,-
ABHD15	CGACGGGCGCGAGCCACTGC	CGG	17,29566767,29566786,-
ABHD15	CGGCGGACCAGTTCAGCGAC	GGG	17,29566783,29566802,-
ABHD16A	GCAGAATGAGGCTAATGCCA	TGG	6,31689670,31689689,-
ABHD16A	GGGCACCAGGTCATCAAAGG	AGG	6,31689045,31689065,+
ABHD16A	GAAGCAGGGCCACACCCCGG	CGG	6,31693102,31693122,+
ABHD16A	GAACTGCCGGTACTGGGGGT	TGG	6,31696995,31697015,+
ABHD16A	GAATGCTGGGTTTTATGAGG	TGG	6,31690565,31690584,-
ABHD16B	CTACGCGCTGGCCCACTCGC	TGG	20,63861836,63861856,+
ABHD16B	CTTCGACGACCTTGTGCCGC	TGG	20,63862352,63862372,+
ABHD16B	CTTCTATGCACGCTACCGCG	TGG	20,63862685,63862705,+
ABHD16B	GACGCTGGGCGGGGATGCGC	TGG	20,63861734,63861754,+
ABHD16B	GCACCGCTACCCCGTCGTGA	TGG	20,63862598,63862618,+
ABHD17A	TCCAACAACCCAGCGCCTGG	TGG	19,1880967,1880986,-
ABHD17A	GAGAAGGTGGATGTACCCGC	AGG	19,1880900,1880920,+
ABHD17A	CAGACAAGGACACCAGGCTC	AGG	19,1881031,1881050,-
ABHD17A	AGCAGGCAACCACCAGGCGC	TGG	19,1880955,1880975,+
ABHD17A	TCAGGGAGGCCATCCCCAGC	TGG	19,1881013,1881032,-
ABHD17B	TCACACATCAGTGTGTAAGT	TGG	9,71874961,71874981,+
ABHD17B	CTCTGTGGGTTTCCCGGAAC	TGG	9,71874663,71874683,+
ABHD17B	AGGAGCAGGTCACAATGATG	TGG	9,71866854,71866873,-
ABHD17B	TCATATGATTATTCTGGATA	TGG	9,71874691,71874710,-
ABHD17B	GTCCCATGAATTATTAATAC	TGG	9,71866955,71866975,+
ABHD17C	GAAGAGCAGCGTGTAGCGGC	TGG	15,80695820,80695839,-
ABHD17C	GACAGCGCTCGTACATCGCT	AGG	15,80754234,80754253,-
ABHD17C	GAGCCGCATCGCCGCCAAGC	TGG	15,80695506,80695526,+
ABHD17C	GCAGTACTCGCAGCGCGAGC	TGG	15,80695719,80695739,+
ABHD17C	GCCGTCCCGATGCCCGAGCC	AGG	15,80695420,80695440,+
ABHD18	AGTGAAGACCCCAGATGCTG	TGG	4,128020146,128020165,-
ABHD18	TAAGTAGGTGGTATGACTGA	GGG	4,128028740,128028759,-
ABHD18	GGAATGACTGGAATATCCAT	GGG	4,128017471,128017491,+
ABHD18	AAGGCTTACGTGTCCTCCCA	TGG	4,128017490,128017509,-
ABHD18	AGGGAAGGTTACGGCCCTTT	AGG	4,128017450,128017470,+
ABHD2	CAGACATAGTGATGAACTTC	CGG	15,89151775,89151794,-
ABHD2	CGCCACATCCTTATGGGCAC	CGG	15,89151753,89151773,+
ABHD2	GTGCGCCGTGCTGAACCACC	TGG	15,89155463,89155483,+
ABHD2	GTTGACTACGCCCAGAAAAA	TGG	15,89155434,89155454,+
ABHD2	TCCAACACAGTGCTCAGCCA	AGG	15,89151831,89151850,-
ABHD3	GAAACCCCAGTTAGTGACCG	GGG	18,21703728,21703747,-
ABHD3	GCGGCTGAAACTCTCACCCC	CGG	18,21703708,21703728,+
ABHD3	TCTCACCCCCGGTCACTAAC	TGG	18,21703719,21703739,+
ABHD3	TGATAACAGTACGTGTTATA	TGG	18,21702424,21702443,-
ABHD3	TGGACCTGCGGATGTTGTCC	CGG	18,21704629,21704648,-
ABHD4	TCTGGTGCAGCGATTCCGGC	CGG	14,22606428,22606448,+
ABHD4	CTACTTACACTGGAGGATCC	TGG	14,22601743,22601762,-
ABHD4	GTGCCCCAGGAGGATCATGC	TGG	14,22603692,22603711,-
ABHD4	TGGGATTCTGTGCGTTGCAG	TGG	14,22606512,22606531,-
ABHD4	AAAGGTGAAGATGCAGCGGC	CGG	14,22609867,22609887,+
ABHD5	AAAGGAGATCTGCGACACTG	TGG	3,43718504,43718524,+
ABHD5	ACTCGCTGAAGTACCCATCA	AGG	3,43702565,43702585,+
ABHD5	ACTCCCTTTAACCCTTTAGC	TGG	3,43711817,43711837,+
ABHD5	TCTGCATCACTGTCAAACCT	GGG	3,43702435,43702454,-
ABHD5	TAAGTCTAGTGCAGCGTTTA	AGG	3,43714949,43714969,+
ABHD6	TCTGTTATTCCTTCCGGGGC	AGG	3,58267247,58267267,+
ABHD6	TGTGATTGCGGGCGGCACGC	TGG	3,58256612,58256632,+
ABHD6	TTGGTCTGCGTGGACATGCC	AGG	3,58269341,58269361,+
ABHD6	CACGCTGGCCATCCCAATCC	TGG	3,58256627,58256647,+
ABHD6	CCTCTTAACTTGCCCATCTA	TGG	3,58269405,58269424,-
ABHD8	GCAGATCCGGCGGGCAGCGA	TGG	19,17301233,17301252,-
ABHD8	GCGCTGACAGCGGACCAAGC	CGG	19,17301376,17301396,+
ABHD8	GCGGTTGCTGGTGGAAAACC	TGG	19,17301333,17301352,-
ABHD8	GTACCGCAATGGGCGGTTGC	TGG	19,17301345,17301364,-
ABHD8	GTGATCATGATCAATGGCGG	GGG	19,17294773,17294792,-
ABI1	GCTGCAGATGTTACTAGAGG	AGG	10,26860835,26860854,-
ABI1	TCAGCGCCCTCTTGCCAGAC	GGG	10,26860805,26860825,+
ABI1	AGGAGATCCCGTCTGGCAAG	AGG	10,26860815,26860834,-
ABI1	AAGCAACACTAGCTAGAGAT	TGG	10,26823235,26823255,+
ABI1	GGAATGTCATCTGGTGGAGG	TGG	10,26751734,26751754,+
ABI2	GGTTCTTCCACAGGTGGCGG	TGG	2,203416927,203416946,-
ABI2	CCCCCTAGTCCCCCTATGTC	AGG	2,203391105,203391125,+
ABI2	CCCTGACATAGGGGGACTAG	GGG	2,203391109,203391128,-
ABI2	GCCATATTACGGGTTGGGCT	AGG	2,203394766,203394785,-
ABI2	GGTACCACTGGAGGACGCAC	TGG	2,203394730,203394749,-
ABI3	AGTAGTCAGCGACCCGCAGC	AGG	17,49210801,49210820,-
ABI3	TCTGCGCATGTTGGACCTGC	AGG	17,49216628,49216648,+
ABI3	CGACATTGGCCATGGGATCA	AGG	17,49217893,49217913,+
ABI3	GCCGCAGGGCGGCCCCCTGC	AGG	17,49216646,49216665,-
ABI3	AGCACGCAGCTGTCAAGAAC	AGG	17,49219545,49219565,+
ABI3BP	TGGCACTCTGACACCGAGCT	CGG	3,100898837,100898856,-
ABI3BP	TTCTTGGCGGTTTGGGCCGG	GGG	3,100848809,100848829,+
ABI3BP	ACAGTAGTTTCATTAAGACC	TGG	3,100874896,100874916,+
ABI3BP	GGGCGTCGTTTAGGTGTAGA	AGG	3,100848829,100848849,+
ABI3BP	GGAAGTATTACACTAGCCCT	GGG	3,100993331,100993350,-
ABL1	CCTCGTACACCTCCCCGTAC	TGG	9,130862968,130862987,-
ABL1	TCCAAGGAAAACCTTCTCGC	TGG	9,130854131,130854151,+
ABL1	TGTTTCTCCAGACTGTTGAC	TGG	9,130854901,130854920,-
ABL1	TGTGATTATAGCCTAAGACC	CGG	9,130854813,130854832,-
ABL1	CCGGCAGGAGGTGAACGCCG	TGG	9,130872944,130872964,+
ABL2	ATATCGAATGGAACAGCCTG	AGG	1,179114916,179114935,-
ABL2	GTTACAACCAGAATGGTGAG	TGG	1,179126631,179126650,-
ABL2	GGGTTCAACATCACAACCAT	AGG	1,179131443,179131463,+
ABL2	GGCTCCGAGCAAGTTCTCCT	TGG	1,179131389,179131409,+
ABL2	ATGGTGTACAAGCTCTGCCA	AGG	1,179121813,179121833,+
ABLIM1	GGTGGACAGAACCAGGCTGG	AGG	10,114437845,114437864,-
ABLIM1	CCAGATGTTCACAGAAGGAG	AGG	10,114491808,114491827,-
ABLIM1	GGAGAGACAGAGCCTTGGAG	AGG	10,114472978,114472997,-
ABLIM1	CTTACATAGATAGTATGACC	TGG	10,114473873,114473893,+
ABLIM1	TGTTTATTTTACAGCCTACC	AGG	10,114473950,114473969,-
ABLIM2	GGGCGAGTACATCTGCACGC	TGG	4,8097219,8097238,-
ABLIM2	AGCGGGTGCCGTAGAGCCTC	TGG	4,8097189,8097209,+
ABLIM2	CCGAGTGACCTTCAACGGGA	AGG	4,8088243,8088262,-
ABLIM2	CGCGCTGCTGCCCACCGATA	CGG	4,8088190,8088210,+
ABLIM2	GAAGTGTTCCCTGCCCGTAT	CGG	4,8088207,8088226,-
ABLIM3	TCTTGAAGAAGAAGCCTGAC	TGG	5,149198240,149198259,-
ABLIM3	CATCACAGGCGAAGTCATCT	CGG	5,149198330,149198350,+
ABLIM3	GGAGTCTATGTACCCCGGGC	TGG	5,149239801,149239820,-
ABLIM3	CCGGGGAGTATATCAGCAAG	TGG	5,149207115,149207135,+
ABLIM3	GTCATCCAGTGCTACCGCTG	TGG	5,149183495,149183515,+
ABR	ACGGACGTGATTGAGATGAA	CGG	17,1013108,1013127,-
ABR	GGAGACCAAGAACTGGCACA	CGG	17,1013127,1013146,-
ABR	CGTCCGGCAGTGTGTGGAGG	AGG	17,1011938,1011957,-
ABR	GGAGAAGAGGGGTATCGAGG	AGG	17,1011914,1011933,-
ABR	GTTACTGAGACCCTCAGAAG	TGG	17,1007226,1007245,-
ABRA	GCACATTTTCTCCTCCGCGT	TGG	8,106769699,106769719,+
ABRA	GGCTATGGCCGCCCCAAAGA	AGG	8,106761310,106761329,-
ABRA	GGGTGGCTGTGCGTATCTTC	CGG	8,106770117,106770137,+
ABRA	GCGTTGGGGAGCCGTGGCTG	TGG	8,106769715,106769735,+
ABRA	ACGTGAGCCACCTCAGCCAC	AGG	8,106769803,106769822,-
ABRACL	AGGAAGATTGTAACATATCC	AGG	6,139042822,139042842,+
ABRACL	AACCTCTTTGAAGCATTGGT	AGG	6,139042777,139042797,+
ABRACL	CCAGGAGAGCTGCTTCTGCA	AGG	6,139042840,139042860,+
ABRACL	CTCCCAGGCAGCAATGAATG	TGG	6,139034147,139034167,+
ABRAXAS1	GAGGCGGCGGTAGCATGGAG	GGG	4,83485066,83485085,-
ABRAXAS1	AGTACGTCGGCGGTGCTCTC	GGG	4,83485040,83485059,-
ABRAXAS1	CCGAGTCCGTGTTGAGGTGC	TGG	4,83484990,83485010,+
ABRAXAS1	CCGTGTCCGAGTCCGTGTTG	AGG	4,83484984,83485004,+
ABRAXAS1	GGAATCAGTAATGCTGTTCT	TGG	4,83482187,83482207,+
ABRAXAS2	ATCATGGCGGCGTCCATTTC	GGG	10,124801826,124801846,+
ABRAXAS2	CATCATGGCGGCGTCCATTT	CGG	10,124801825,124801845,+
ABRAXAS2	GTCGGGCACGCCGAGGATGC	GGG	10,124826679,124826698,-
ABRAXAS2	TACGTGGTCCGCGTTGCTGT	TGG	10,124801884,124801903,-
ABRAXAS2	GCGAGTTGTTGAATCTTGTC	AGG	10,124831377,124831397,+
ABT1	GAATCCGAAGAAGCGGCCTG	TGG	6,26597072,26597092,+
ABT1	CAGGCAGCGCTTGAGAGCGG	AGG	6,26598326,26598346,+
ABT1	GAGAAGGTTGCGGACGTGCA	GGG	6,26597160,26597179,-
ABT1	TAGACTGGCCGCCACGCGCT	TGG	6,26598027,26598046,-
ABT1	CCTTCTCAGCGCCTATGGCG	AGG	6,26597173,26597193,+
ABTB1	CTGCCCACAGATCAACCCCG	TGG	3,127676525,127676545,+
ABTB1	TGAGATGCCATGCAGGGTGA	CGG	3,127677772,127677791,-
ABTB1	GCAGCGCCATGTCCTCCCGG	AGG	3,127677234,127677253,-
ABTB1	AGCACCTTCACACACGTGCC	TGG	3,127677181,127677200,-
ABTB1	TAAGCCAGGCACGTGTGTGA	AGG	3,127677174,127677194,+
ABTB2	CGCCGGCGCTCATGCTGTAC	AGG	11,34357012,34357032,+
ABTB2	CGGCTCGCTCGTCATGGCCC	AGG	11,34204621,34204641,+
ABTB2	GAGCGAGCGGCACGAGTCCC	CGG	11,34357493,34357513,+
ABTB2	GCAGCGCAGGCGTACATCAG	TGG	11,34167960,34167980,+
ABTB2	GGACAGCGGCGACATCCGGC	AGG	11,34173206,34173225,-
ACAA1	GGTTGACCTGCGCAATGCAG	AGG	3,38137029,38137048,-
ACAA1	TGGGGCGGATACCCTCATCC	TGG	3,38126575,38126595,+
ACAA1	TTGCCTGAGCGGTGCCCCGC	AGG	3,38136941,38136960,-
ACAA1	AATCGGCCGGACCCCTCAGG	TGG	3,38136986,38137006,+
ACAA1	GAAGCAGGATACCTTTGCCC	TGG	3,38127801,38127820,-
ACAA2	ATTGTGGGCTACTTTGTATC	TGG	18,49791498,49791517,-
ACAA2	CAGATGCTATATATTTGGCA	AGG	18,49797567,49797586,-
ACAA2	GCCGCCATGGCTCTGCTCCG	AGG	18,49813470,49813489,-
ACAA2	CTTGATCCAGATCCTCCCAG	TGG	18,49785226,49785246,+
ACAA2	CTCACCTCGGAGCAGAGCCA	TGG	18,49813463,49813483,+
ACACA	TGCAATTAGATTCGTTGTCA	TGG	17,37283299,37283318,-
ACACA	TTCTCAACGAGATTTCACTG	TGG	17,37284893,37284912,-
ACACA	GGGTGCTCTACCTGCAGCCG	AGG	17,37259408,37259428,+
ACACA	TAAGGACAACACCTGTGTGG	TGG	17,37221763,37221782,-
ACACA	TGTGGAATACCTGTACAGCC	AGG	17,37259463,37259482,-
ACACB	GAGCATGTCGGGACTCCACC	TGG	12,109166863,109166883,+
ACACB	GAGGACCTTAAGGCCAACGC	AGG	12,109168012,109168032,+
ACACB	GATCATTACGTCCCCGTCCC	AGG	12,109171821,109171841,+
ACACB	GGGTTGGGACCTGTAGCGTC	TGG	12,109174192,109174211,-
ACACB	GTTGGCCTTAAGGTCCTCGG	GGG	12,109168010,109168029,-
ACAD10	GTTAAAGACCTCCGTGCCTG	TGG	12,111705736,111705756,+
ACAD10	TTACTGGGTATCCAGACCAC	AGG	12,111712635,111712655,+
ACAD10	TTCCACGCCAGGTACGAACC	TGG	12,111729814,111729834,+
ACAD10	TTACCACATCAAACTGTTTC	CGG	12,111705916,111705935,-
ACAD10	TCAGATTGTGGAGTCCTGCA	TGG	12,111709521,111709541,+
ACAD11	AGAACGTTCAGCCATATATG	TGG	3,132642069,132642088,-
ACAD11	TCGGACTCGCCAGTAGCACC	TGG	3,132659722,132659742,+
ACAD11	ATCATGAAGCCAGGTGCTAC	TGG	3,132659734,132659753,-
ACAD11	TTCAATATATTGCCGCTGCA	GGG	3,132630513,132630532,-
ACAD11	CGTTCTGCTGGGCTAAGTCC	AGG	3,132642083,132642103,+
ACAD8	GCCGTGAGAGGACTGAACGG	AGG	11,134261142,134261162,+
ACAD8	GGACCCGGAGACCGCCGGGC	AGG	11,134253647,134253666,-
ACAD8	GTGGTCATGTGCCGAACAGG	AGG	11,134259643,134259663,+
ACAD8	TCAAGCTCCGGTGGCCGGTC	TGG	11,134253674,134253693,-
ACAD8	TCCTCGTCCAGACCGGCCAC	CGG	11,134253664,134253684,+
ACAD9	GTTGCGGAGCCCAATGCGGA	TGG	3,128910117,128910136,-
ACAD9	TGGCGAAAGCTCGTACAGGC	GGG	3,128879792,128879811,-
ACAD9	TGGTCTCTACCGCGAACCGG	CGG	3,128879752,128879772,+
ACAD9	TGGTGGTCTCTACCGCGAAC	CGG	3,128879749,128879769,+
ACAD9	CTCCCCTAGTCTTGAGTACA	TGG	3,128895333,128895352,-
ACADL	TTAAGATGTTCTCATTCCGG	AGG	2,210220787,210220806,-
ACADL	TTCCGGAAAATGTCATGCTC	TGG	2,210220694,210220714,+
ACADL	CCTGAATGAATACTAAAACC	TGG	2,210216466,210216486,+
ACADL	AGAGCTTATTCAAATTGTTC	AGG	2,210216493,210216512,-
ACADL	GCGGCGCACGGTGGCCGCCC	AGG	2,210225205,210225225,+
ACADM	CAGAGAGGAAATCATCCCAG	TGG	1,75732692,75732712,+
ACADM	GCTCTTCTAATTAGGGGGAC	TGG	1,75732858,75732877,-
ACADM	GCTTATTGTGTAACAGAACC	TGG	1,75739979,75739999,+
ACADM	TGCTCGTAAATTTGCCAGAG	AGG	1,75732677,75732697,+
ACADM	TGTGTAACAGAACCTGGAGC	AGG	1,75739985,75740005,+
ACADS	CAAGTTGGCAGACATGGCCC	TGG	12,120738821,120738841,+
ACADS	GATGGGCTTCAAGATAGCCA	TGG	12,120738428,120738448,+
ACADS	GGTTGGCCGTGGATGAGCCC	CGG	12,120738356,120738375,-
ACADS	GCGGTCCCCACAGCAAACCC	TGG	12,120738519,120738539,+
ACADS	CTTGGAGCCAAACTTCAAGA	TGG	12,120737374,120737393,-
ACADSB	TTCCTCTATCACGAGCACAG	TGG	10,123040523,123040542,-
ACADSB	GGTTTCCCTATATGAAGGCC	CGG	10,123043090,123043109,-
ACADSB	CAGATGCTGGGACTGGCGCA	AGG	10,123047205,123047225,+
ACADSB	TCCACATCTTTGATCCATTG	AGG	10,123041300,123041319,-
ACADSB	ATCTCCCTCTTTATCAGCTC	TGG	10,123041269,123041288,-
ACADVL	GAAGATCACAGCTTTTGTGG	TGG	17,7222254,7222274,+
ACADVL	GTATGGGAACACCTGATCTG	TGG	17,7220649,7220668,-
ACADVL	AGCACTCACCATGTAAGCCA	TGG	17,7223647,7223666,-
ACADVL	CACAGCAGAGGTTCGGATGG	AGG	17,7222008,7222027,-
ACADVL	ACAGTTTCTTAAAGAGCTGG	TGG	17,7220784,7220804,+
ACAN	GGCCACTGAAGGGCGCGTGC	GGG	15,88838855,88838875,+
ACAN	GGGTGACGATGGGGTAGCGG	AGG	15,88849600,88849619,-
ACAN	TGGCGTCGTAGCGGGATGAG	GGG	15,88843616,88843635,-
ACAN	TGATGTGTACTGCTTCGCCG	AGG	15,88841835,88841855,+
ACAN	GACTTCCAAGGTGGCGTCAC	TGG	15,88838932,88838951,-
ACAP1	TCGCCGGGATTTCTGGCGGG	GGG	17,7343402,7343422,+
ACAP1	GGCTTCCACCAGCTCAATAG	AGG	17,7337316,7337335,-
ACAP1	TCGAAAGGAGCTGGGCGCCC	AGG	17,7343934,7343954,+
ACAP1	AGCTGAGATGACGGTCAAGC	TGG	17,7336727,7336747,+
ACAP1	AAGGCGGTTCTGCTTTGAGG	TGG	17,7346455,7346475,+
ACAP2	CCAAACTCAGAGATCAATTA	AGG	3,195345286,195345305,-
ACAP2	TCTATAAGCAGTAGCAATAC	TGG	3,195306531,195306551,+
ACAP2	AGTGCTCCGGAATTCACCGG	TGG	3,195301964,195301983,-
ACAP2	TAAACTATTGGCTGACACCG	TGG	3,195294728,195294748,+
ACAP2	TCTTGTTGCTGTCAGAATGT	TGG	3,195342509,195342529,+
ACAP3	CGTGTGAGGACATCGAGCGG	AGG	1,1298044,1298063,-
ACAP3	GCCACGCTCCCGAGTGTCGG	TGG	1,1296564,1296584,+
ACAP3	GCCGCTCACGAAAAGCCTGC	TGG	1,1303206,1303226,+
ACAP3	GCTCAAGCCGGACCTTGCGG	CGG	1,1295768,1295788,+
ACAP3	GGTCATCCACCACCACGGTG	AGG	1,1298085,1298105,+
ACAT1	TCAAGCTTTACCCCACCATA	TGG	11,108138969,108138988,-
ACAT1	ACCATAGATGCAGCATATAC	AGG	11,108144029,108144048,-
ACAT1	AATGTTCTACAAGGAGGTGA	AGG	11,108134258,108134278,+
ACAT1	ATGGGTAATGTTCTACAAGG	AGG	11,108134252,108134272,+
ACAT1	CCCAATACTGCCTGCCTTGT	AGG	11,108134291,108134310,-
ACAT2	TGCCTTGCAGTCCAGTCAAT	AGG	6,159767111,159767131,+
ACAT2	GACTCCAGCATTGTGGTTGC	AGG	6,159767141,159767161,+
ACAT2	GCCTCCTGCAACCACAATGC	TGG	6,159767148,159767167,-
ACAT2	TGCATTTCACAACTGTCATA	TGG	6,159768596,159768616,+
ACAT2	TTTCTAGTTGACACCAAAAC	TGG	6,159775291,159775310,-
ACBD3	TATGCAGCCCAACAGTATCC	AGG	1,226159286,226159305,-
ACBD3	CCGCCCTCGCCACCTGGATC	CGG	1,226186535,226186554,-
ACBD3	GTCGCGGCCCGGGCGCCTCA	GGG	1,226186513,226186532,-
ACBD3	GCTGCTCCCCTGAGGCGCCC	GGG	1,226186503,226186523,+
ACBD3	CCAGGCCGCTCCTCCGGGTC	CGG	1,226186592,226186612,+
ACBD4	TACTACAAGCAGGCCACCAT	GGG	17,45136543,45136563,+
ACBD4	GGGGTGCCGGTTCCTTGGGG	AGG	17,45137425,45137444,-
ACBD4	CAGGGACGCCTGGAACAGTC	TGG	17,45136688,45136708,+
ACBD4	TTACTTCGAGCCCCTGTACC	AGG	17,45137065,45137085,+
ACBD4	TCTGGGCAAGATGAGCAGGG	AGG	17,45136706,45136726,+
ACBD5	GAAGATATTCAAGTACCTCC	TGG	10,27210971,27210990,-
ACBD5	AAAATGTCTTACCTGTGAGG	TGG	10,27205185,27205205,+
ACBD5	GGAACAATTTGGACAAGAAG	AGG	10,27215536,27215555,-
ACBD5	TGAGCGAAGGAACCAAGGGC	CGG	10,27208407,27208426,-
ACBD5	GGAAAAGGTGAAGTCAAGCA	TGG	10,27210908,27210927,-
ACBD6	GCCTGATTCAGGTGGCCAGC	AGG	1,180502083,180502102,-
ACBD6	GGCTTCATCATTCCTGCCCG	CGG	1,180502244,180502263,-
ACBD6	GGGGCCATCACCGGCGACAG	CGG	1,180502222,180502241,-
ACBD6	CCTGATTCAGGTGGCCAGCA	GGG	1,180502082,180502101,-
ACBD6	CTGAGCTCAGGGGACGACTC	CGG	1,180502192,180502211,-
ACBD7	TCTAGCATTCCTGGACACGC	TGG	10,15078734,15078754,+
ACBD7	CTTCTTTTGCCAGCGTGTCC	AGG	10,15078746,15078765,-
ACBD7	CCTTTAGGCTGATTTTGACA	GGG	10,15079027,15079046,-
ACBD7	TTTAAAAGGCAAAGCCAAAT	GGG	10,15078714,15078733,-
ACBD7	CCAGGAATGCTAGATTTAAA	AGG	10,15078728,15078747,-
ACCS	TTCTCTGGTCTGAGGGGTAC	TGG	11,44074660,44074679,-
ACCS	AGAGCGAGGCACCACCATTC	AGG	11,44075536,44075555,-
ACCS	TCAGCGCGACATGCAGAGGG	TGG	11,44073451,44073471,+
ACCS	GGACAGGTAGGAGGTATCAG	AGG	11,44067799,44067818,-
ACCS	CTGCAGGACTTCGGGATGTC	TGG	11,44081172,44081192,+
ACCSL	GGTTCCTGACCTACTACTGC	AGG	11,44051354,44051374,+
ACCSL	ATGGTTCTGTGTGATCCAGG	CGG	11,44051697,44051717,+
ACCSL	AATGGCTGCCCTCTCCAATC	AGG	11,44050602,44050621,-
ACCSL	GGGTGATGCCAGAAATACTG	TGG	11,44056273,44056292,-
ACCSL	GCCAAAGGCACTCACAGCAG	AGG	11,44056245,44056264,-
ACD	CCTGGTGACGCGGGAGGCCC	TGG	16,67659918,67659937,-
ACD	CTCACCAGTCCGAGGTGTCC	AGG	16,67659897,67659917,+
ACD	GCCCCGACGTCGGACGTATC	AGG	16,67659977,67659997,+
ACD	GCCGTGGGGATGGCAGGTTC	GGG	16,67660209,67660228,-
ACD	TCAGGTACTACAGGACGCCG	AGG	16,67660029,67660048,-
ACE	ATATGACCGGACATCCCAGG	TGG	17,63485278,63485298,+
ACE	GTGCGGAGCCAGTCCAGCAG	CGG	17,63496903,63496922,-
ACE	GAAGTAGCTCAACATGGCCG	AGG	17,63496877,63496896,-
ACE	TGAGGCCAGCAAGTTTGTGG	AGG	17,63485254,63485274,+
ACE	ATGCTGGAGAAGCCAACCGA	CGG	17,63491301,63491321,+
ACE2	AAGGCGAGAGATAGTTGGGG	TGG	X,15573448,15573467,-
ACE2	CAAGTGAACTTTGATAGAAC	AGG	X,15600775,15600795,+
ACE2	TCAAGTAATAAGCATTCTTG	TGG	X,15592233,15592253,+
ACE2	CCTTCCTATATCAGTCCAAT	TGG	X,15587778,15587797,-
ACE2	TATGTGCACAAAGGTGACAA	TGG	X,15578289,15578308,-
ACER1	CATTCTCTACATCGTGTGCC	AGG	19,6309709,6309728,-
ACER1	CCCTACCTATGATCATGAAG	AGG	19,6312378,6312398,+
ACER1	GGGAGCGCTTCTGGGCATAC	GGG	19,6312423,6312443,+
ACER1	GTGCCGAAGCTCCTTATTGC	TGG	19,6307265,6307285,+
ACER1	TGGCGATCTCGTCCAGCAGC	TGG	19,6312224,6312244,+
ACER2	CATCGCAGAGCTAAAGAGGT	AGG	9,19435066,19435086,+
ACER2	CTACTTAATCTGGACTCTTT	TGG	9,19423944,19423964,+
ACER2	GCGATGAGCAGTGCAGTGCA	AGG	9,19435052,19435071,-
ACER2	GGTGGTCAGTGTCCTGTCTG	CGG	9,19434961,19434981,+
ACER2	CCATGCAACCCTTAGTTTCT	TGG	9,19424718,19424738,+
ACER3	ACACAGGAACTTTCGAAAGA	AGG	11,77016668,77016688,+
ACER3	ACAGAACTCGGCGATGTACC	AGG	11,76861061,76861080,-
ACER3	CCGCGGACCGAGAGGGCTAC	TGG	11,76860986,76861006,+
ACER3	CTCGCACCAGTCCAGCGTGG	AGG	11,76861022,76861041,-
ACER3	GCGGACCGAGAGGGCTACTG	GGG	11,76860988,76861008,+
ACHE	GTGTCCACACGTTGAGGTAC	AGG	7,100893829,100893849,+
ACHE	TCCTCCTTGGACGTGTACGA	TGG	7,100893738,100893757,-
ACHE	TGATGTCGGGTCACCCCCGA	AGG	7,100893551,100893571,+
ACHE	TGTAGTTTCGAGAGGGGTCC	AGG	7,100892397,100892417,+
ACHE	CATTCGCCTGAAGACCCCCG	GGG	7,100894063,100894082,-
ACIN1	GACTTGGTCTGCAATAGGCA	TGG	14,23069526,23069546,+
ACIN1	CTTCAACACTGCCCTCCGGG	CGG	14,23069492,23069512,+
ACIN1	GGGAACGGGAAATGGAGCGG	CGG	14,23061430,23061449,-
ACIN1	GACACCTGGGGAGGTACAGG	AGG	14,23063482,23063502,+
ACIN1	AGTCAGCAATGATGACCGCC	CGG	14,23069510,23069529,-
ACKR1	TCAGCTCCGTGCTGTATATC	AGG	1,159206029,159206048,-
ACKR1	TGCGAGTGCTACCTAGCCCT	GGG	1,159205792,159205811,-
ACKR1	CACCAGAAGCACCACTGGCC	AGG	1,159205996,159206015,-
ACKR1	CTGCGAGTGCTACCTAGCCC	TGG	1,159205793,159205812,-
ACKR1	TTTTCAGACCTCTCTTCCGC	TGG	1,159205686,159205706,+
ACKR2	ACTGCCACGCAGATTTCGGC	GGG	3,42865082,42865102,+
ACKR2	TGTTGGACCTGCAAGTATTC	GGG	3,42865325,42865345,+
ACKR2	AGGCGATGCTCTCTGTTACC	TGG	3,42865386,42865405,-
ACKR2	GGAAAGCCTTCAGGTACTGG	CGG	3,42865461,42865480,-
ACKR2	TGCTCCGTTACGTGCCTCGC	AGG	3,42864713,42864733,+
ACKR3	CAACAGCAGCGACTGCATCG	TGG	2,236580527,236580547,+
ACKR3	CGGCATGATTGCCAACTCCG	TGG	2,236580635,236580655,+
ACKR3	CTGATGTCCGAGAAGTTCCC	TGG	2,236580498,236580517,-
ACKR3	GACAAGGAAGACCACCACGT	AGG	2,236581234,236581253,-
ACKR3	GATCATCTTCTCCTACGTGG	TGG	2,236581220,236581240,+
ACKR4	AGGTTTATCATATATAGTCT	AGG	3,132602320,132602340,+
ACKR4	TCCTCTCTGCCGACTACAAC	AGG	3,132597301,132597321,+
ACLY	GAATCGGTTCAAGTATGCTC	GGG	17,41913776,41913795,-
ACLY	GGATGAGAAACTGAATCCTG	AGG	17,41909558,41909577,-
ACLY	GATTTGCCGGGGCATCAAGG	AGG	17,41883189,41883208,-
ACLY	GAGGAATATAAGATTTGCCG	GGG	17,41883200,41883219,-
ACLY	TGGATATGCCTCCCGCCCGA	AGG	17,41907444,41907464,+
ACMSD	TGGCACCCACGTCAACGAGT	GGG	2,134863573,134863593,+
ACMSD	CCCCAGGAGGTTCGTGGGTC	TGG	2,134863465,134863485,+
ACMSD	CGTTGTTTAAAAGCTGGCAC	AGG	2,134863420,134863439,-
ACMSD	AAAGTGTGTTTCGCACATGG	TGG	2,134871038,134871058,+
ACMSD	GGAGCGCTGTGTGAAAGAGC	TGG	2,134863531,134863551,+
ACO1	TGAAGTTAGTATCACGTACC	TGG	9,32420995,32421015,+
ACO1	TGACGGCGTCATTACCTCGG	CGG	9,32436285,32436304,-
ACO1	TGCTGCTTAGCACCTCCGCC	AGG	9,32420845,32420865,+
ACO1	AATGGTGAGCACGATGTCAG	TGG	9,32419151,32419170,-
ACO1	ATTTGCCCACTACCCCAACC	TGG	9,32420866,32420885,-
ACO2	TGGATCTGGAATCATTCACC	AGG	22,41511946,41511966,+
ACO2	CTGGAAAACTATGCGTACCC	TGG	22,41515382,41515402,+
ACO2	CTGCTGCAGGAGTTTGACCC	AGG	22,41525183,41525203,+
ACO2	TGCCAATCAGAAGAACACCA	GGG	22,41515402,41515421,-
ACO2	ATGCTGCCCGCTGCTGTCCT	TGG	22,41525232,41525251,-
ACOD1	CAATGTGGAGGGGCTTGGTC	TGG	13,76957153,76957172,-
ACOD1	CCAACATATCCAGCACTGTT	TGG	13,76953609,76953629,+
ACOD1	AAAACTTTGGACTCCTTGGC	AGG	13,76955410,76955429,-
ACOD1	CCATGGATTTTGATGACACG	TGG	13,76955325,76955345,+
ACOD1	TTTCAAGCCATGGATTGCTG	TGG	13,76952510,76952529,-
ACOT1	CATGTCCACAATGCCAGGAA	AGG	14,73541504,73541523,-
ACOT1	CCGAACATGTCCACAATGCC	AGG	14,73541509,73541528,-
ACOT1	GCTCCAGGTCCAGCTCGCCA	AGG	14,73537591,73537610,-
ACOT1	GCTCGCCAAGGGTGTCGGCG	CGG	14,73537579,73537598,-
ACOT1	TGGGGGAACCTTACGCTACA	AGG	14,73543171,73543191,+
ACOT11	CATAGACAAGGCGCATGCGC	CGG	1,54594626,54594645,-
ACOT11	GACACCACGGCTTGCCTGTC	CGG	1,54584840,54584860,+
ACOT11	GGAGCGCAGCCTTACCGGAC	AGG	1,54584857,54584876,-
ACOT11	GGTCCGCCTGTACACTCTGG	AGG	1,54605074,54605094,+
ACOT11	GTATCCCTCGCCGTCTGCCA	TGG	1,54584724,54584743,-
ACOT12	CGTGCGCCGGCTGGATGGCT	TGG	5,81394056,81394076,+
ACOT12	CTCCAACTGTAGATGGTCCC	CGG	5,81345930,81345950,+
ACOT12	GCACGCAAGCGAATTCGCCT	AGG	5,81344165,81344184,-
ACOT12	GCTCAGCTCGCCGCGCGCAG	TGG	5,81394033,81394053,+
ACOT12	TGTTGAAGTTGGAGTTCGCG	TGG	5,81345021,81345040,-
ACOT13	CTCTGTGGATCTGACCAACA	AGG	6,24701539,24701559,+
ACOT13	GGCTCTGCTATGCACGGAAA	GGG	6,24698010,24698030,+
ACOT13	GATCTGACCAACAAGGCCAC	AGG	6,24701546,24701566,+
ACOT13	AATGCAATAGGCACTCTCCA	CGG	6,24697948,24697968,+
ACOT13	GGAAGACACACAAAACACCT	GGG	6,24701585,24701605,+
ACOT2	CCGAACATGTCCACAATCCC	AGG	14,73573404,73573423,-
ACOT2	CGGGACGCTCGAAGGACAGC	AGG	14,73569315,73569334,-
ACOT2	GAGAACAACTGAATGGGGGT	GGG	14,73569265,73569284,-
ACOT2	AGTAGCGCTCGTGCCGCGTC	TGG	14,73569791,73569810,-
ACOT2	ACCTGAGAACAACTGAATGG	GGG	14,73569269,73569288,-
ACOT4	GCCAGTCGGTGCGAGCGGGC	CGG	14,73592365,73592385,+
ACOT4	GCTACTGTGCTTATAGTTGA	TGG	14,73595181,73595200,-
ACOT4	TAACATGGACAACATATCCC	TGG	14,73593837,73593857,+
ACOT4	AAGCGCCAAAAAGGCTTCTC	GGG	14,73592217,73592236,-
ACOT4	GCGGCGCCAGTCGGTGCGAG	CGG	14,73592360,73592380,+
ACOT6	AGTAGCTCCTCTACATTACA	AGG	14,73619355,73619375,+
ACOT6	TGAGCCAAAGGCTCACTCAA	AGG	14,73619730,73619750,+
ACOT6	GGTGAGGCAATATTCTATGG	AGG	14,73619707,73619727,+
ACOT6	GGACACTTGGAGCAATCCAC	TGG	14,73619451,73619471,+
ACOT6	TCTGAAAGGCTACAAGCTCA	TGG	14,73619587,73619607,+
ACOT7	GTCTCCACAGGAGCGCTGTG	TGG	1,6339579,6339598,-
ACOT7	GGGCACCTTACCACAACAGG	AGG	1,6333465,6333485,+
ACOT7	GGTGCGCTCGACACGAGCCA	GGG	1,6339550,6339570,+
ACOT7	CTCTTACCTGGGTTGAGGAC	TGG	1,6327291,6327311,+
ACOT7	TGTCCACATTCTTCAGCGAC	AGG	1,6333502,6333522,+
ACOT8	CTGTTCGTGTCCGCTCCACT	TGG	20,45848627,45848647,+
ACOT8	GAACTAGATGTCGTCCCCGC	AGG	20,45857302,45857321,-
ACOT8	GACGCTACGGAGGTCCCCAG	GGG	20,45857237,45857257,+
ACOT8	GCGCCAATGGGTACCTCTTT	TGG	20,45844385,45844405,+
ACOT8	GCTCAACCGAATTGCTGCTC	AGG	20,45844367,45844386,-
ACOT9	CTGAACTTAATGTCCTGTTC	TGG	X,23721938,23721958,+
ACOT9	GAGGATCTTGACAGCTTGGG	AGG	X,23730528,23730547,-
ACOT9	AGGGCTGTAACTATCGATAA	AGG	X,23722683,23722703,+
ACOT9	GAAGAGCTTGAGCCCAGAAC	AGG	X,23721954,23721973,-
ACOT9	GGATGCAACATTTGTAATGG	TGG	X,23713159,23713178,-
ACOX1	TCTGTGGTAGGAATTACCGT	TGG	17,75955671,75955690,-
ACOX1	TGAGTAACTCCTTTACACGC	TGG	17,75948396,75948416,+
ACOX1	TCCTTAGGAACTCACCTTCG	AGG	17,75957553,75957572,-
ACOX1	TTGACTCTCACCTAGCCGTC	TGG	17,75950762,75950782,+
ACOX1	AGCGTTATGAGGTGGCTGTC	AGG	17,75978610,75978629,-
ACOX2	GCGGATGACCGAGTAGCGCA	TGG	3,58530488,58530508,+
ACOX2	TCTGGTTCCAAGCCTCGTGC	TGG	3,58522524,58522544,+
ACOX2	TGAACCATGTGCGGGTCCCC	AGG	3,58531280,58531299,-
ACOX2	TGATAGCTCGGCGCCTGGGT	TGG	3,58534397,58534416,-
ACOX2	CTCCATGACGCCTTCCTGTC	TGG	3,58517262,58517281,-
ACOX3	GAAGCGAAGAGCGATGGCCA	CGG	4,8397005,8397025,+
ACOX3	GAGAAGAGTCATACATGCCC	AGG	4,8415794,8415814,+
ACOX3	GGCGCTGTTCACGGAAGGGG	AGG	4,8416397,8416416,-
ACOX3	TCACGCGATGGCATCCACTG	TGG	4,8416508,8416527,-
ACOX3	TCCAAGGACAGATCGGCTCC	AGG	4,8415928,8415948,+
ACOXL	GGATGTTTGCAATGACCGAG	AGG	2,110794091,110794111,+
ACOXL	GGCGAATGGTACTGTCCATC	TGG	2,110805281,110805300,-
ACOXL	TGCAAGATTCAATGCCATGC	TGG	2,110805316,110805336,+
ACOXL	TGACACGCCGTGTGAAAATG	CGG	2,110798620,110798640,+
ACOXL	GTCAGCCGAAGCCTTGTCAT	AGG	2,110784752,110784772,+
ACOXL-AS1	GGCCACGTAGAGATGGACCA	AGG	2,111114248,111114267,-
ACOXL-AS1	AGCTAGGTTAAAACCAGTTC	TGG	2,111101953,111101972,-
ACOXL-AS1	TTGGCACCTTAGTGCACCTG	AGG	2,111100609,111100629,+
ACP1	GCAACTTCCGGGTATGAGAT	AGG	2,272054,272074,+
ACP1	GTGAGCTGCCTAAGAAATCA	TGG	2,272254,272274,+
ACP1	GGGAACCCCCCTGACTACCG	AGG	2,272075,272095,+
ACP1	GTAGACAGCGCGGCAACTTC	CGG	2,272042,272062,+
ACP1	TGCTGTTTCTGACTGGAACG	TGG	2,272208,272228,+
ACP2	GTGATGGGCACAGTGTGCAC	AGG	11,47245691,47245711,+
ACP2	GCAAGCGGTCCGGCTGGAGC	CGG	11,47248762,47248781,-
ACP2	GAAGCGCAGACTCCGGGCCC	GGG	11,47248684,47248704,+
ACP2	GTGATGGCGGGCAAGCGGTC	CGG	11,47248772,47248791,-
ACP2	TCACTGGTGAACGGTCTCCA	TGG	11,47248102,47248122,+
ACP4	GAGTCCGGAGTACCGGCGGG	AGG	19,50790835,50790855,+
ACP4	GCCACGGGCACCGTGTGCAC	CGG	19,50791772,50791791,-
ACP4	GGTATTCCGCCATGGCGACC	GGG	19,50790592,50790612,+
ACP4	ACAGTCCCGTGAAGTTCTCC	AGG	19,50792258,50792277,-
ACP4	TATCGGGGACAGCTGCGCAT	GGG	19,50792087,50792106,-
ACP5	GCTTTGTAGCCGTGGGTGAC	TGG	19,11577218,11577237,-
ACP5	GGTAGGCCCGTGCTCGGCTA	TGG	19,11576326,11576346,+
ACP5	GTGTGGTCCATAGCCGAGCA	CGG	19,11576336,11576355,-
ACP5	TGCCCTGCGCTTTGTAGCCG	TGG	19,11577226,11577245,-
ACP5	TTTCCCGGGCCGTGTGGAAT	GGG	19,11577175,11577195,+
ACP6	GTGCAGGCAGTACGCCAGCG	AGG	1,147669973,147669993,+
ACP6	TCGTGTTTCGACACGGGGCT	CGG	1,147669865,147669884,-
ACP6	CGTACTGCCTGCACCAGCGG	CGG	1,147669967,147669986,-
ACP6	AGCGAGGTCAGGACGCCCAC	TGG	1,147669989,147670009,+
ACP6	ACTCCTTAGATTCCAGGTGC	TGG	1,147648274,147648294,+
ACP7	GAGAATGCCCCCGTCCACAA	AGG	19,39098577,39098596,-
ACP7	GCAATTCGGGTTGCAGCCGT	CGG	19,39098515,39098535,+
ACP7	GCAGTCGTCCAGATCTGCGT	TGG	19,39101018,39101037,-
ACP7	GGACTCCCAAGGAGAATAGC	AGG	19,39085313,39085332,-
ACP7	GTATGACGCCGTTCTCCATG	TGG	19,39099119,39099139,+
ACPP	GAATTCCATAGAGGGACAGG	AGG	3,132345006,132345025,-
ACPP	GCCAAATCCTTGTGGCCATG	AGG	3,132328330,132328349,-
ACPP	TCTGGAATCCTATCCTACTC	TGG	3,132332279,132332299,+
ACPP	ATGGCGCTAGATGTTTACAA	CGG	3,132352746,132352766,+
ACPP	TGAGTCCTATAAACATGAAC	AGG	3,132331711,132331731,+
ACR	GCCTGAACCGTAACCCACAG	GGG	22,50739276,50739295,-
ACR	GCGCCCACACGAAATGGGAG	GGG	22,50739860,50739879,-
ACR	GGCCTGCCTTAAAGTGGGGC	AGG	22,50739900,50739919,-
ACR	GGGAGGGGTGATCTCCACGA	GGG	22,50739845,50739864,-
ACR	GTGGTGTCCGCATCGTCGGC	GGG	22,50739308,50739328,+
ACRBP	TGGAGGCCTGAGTCGAATCC	TGG	12,6646958,6646978,+
ACRBP	GCTGGACGAGTGTGGGATTC	CGG	12,6646829,6646849,+
ACRBP	CGCAGCCCAGGATTCGACTC	AGG	12,6646967,6646986,-
ACRBP	GGGTGCTCACCTTCCGATTG	CGG	12,6638943,6638963,+
ACRBP	CAACCACGTCTACTATGCCA	AGG	12,6646484,6646503,-
ACRV1	TCTTCTTTAACATGCACTGC	TGG	11,125676367,125676387,+
ACRV1	TAATTTGCATCCTCGTTCCA	TGG	11,125672630,125672650,+
ACRV1	CACACCCTTGAACCATGAAT	TGG	11,125672684,125672704,+
ACRV1	TCTATGAACCTCTTCTCCCA	TGG	11,125672650,125672669,-
ACRV1	CCGGAGAGGTGTTCACCTGA	AGG	11,125677972,125677992,+
ACSBG1	TTGACTCAGCATCACGCCCT	TGG	15,78182471,78182491,+
ACSBG1	CTGGATACGGCTGCCCACAC	GGG	15,78234462,78234481,-
ACSBG1	GGGTTCGGCAAAGCAAACCT	GGG	15,78181980,78182000,+
ACSBG1	GAGGGTCAACATGAACGCGG	CGG	15,78173664,78173683,-
ACSBG1	ACTGCCGAGAAGAACCACTC	CGG	15,78193949,78193969,+
ACSBG2	TGGATGGCCTTGTAGACCAG	GGG	19,6187721,6187740,-
ACSBG2	AGTGACAGTGATCCAAGCCA	AGG	19,6183107,6183126,-
ACSBG2	AAGCCATGAACAATGCACAG	AGG	19,6187767,6187787,+
ACSBG2	TTGGGAGAAGATACATGAGA	TGG	19,6182812,6182832,+
ACSBG2	GAAATCCTTATCACTGCTGG	TGG	19,6187281,6187301,+
ACSF2	GGACAACAGGCAGCCCCAAG	GGG	17,50463156,50463176,+
ACSF2	TGCACCCCTGAACGTAGCTG	AGG	17,50460721,50460740,-
ACSF2	GAAGCGGACACCCTGCAACC	TGG	17,50426364,50426383,-
ACSF2	ACGACCAAGGCCTCTCGTTC	TGG	17,50460806,50460825,-
ACSF2	ATGGTCTCCACGCCCATCGG	AGG	17,50460695,50460715,+
ACSF3	CAGGGCACGGGTGAACACCG	GGG	16,89100814,89100833,-
ACSF3	CCCCAGTGGCCCGCTCGGAC	AGG	16,89100784,89100804,+
ACSF3	CGGGGCGCTCCTGTCCGAGC	GGG	16,89100796,89100815,-
ACSF3	CTCACACCAGCCATCTACAC	TGG	16,89101188,89101208,+
ACSF3	CTCCTGTCCGAGCGGGCCAC	TGG	16,89100789,89100808,-
ACSL1	AGGCAACCCCAAAGGAGCAA	TGG	4,184773136,184773155,-
ACSL1	TCAACCCACTGTCTTCCCCG	TGG	4,184768350,184768369,-
ACSL1	GTGGAACGAGGCCAGAGGTG	TGG	4,184776517,184776536,-
ACSL1	AACCAGACCAACCCTATGAA	TGG	4,184783944,184783963,-
ACSL1	GGGTCTCGTGGCGTACCAGA	AGG	4,184803370,184803390,+
ACSL3	TCACATAGTAACATTATTGC	TGG	2,222921371,222921391,+
ACSL3	ACTGATAAGCCACACCCCAG	GGG	2,222930634,222930654,+
ACSL3	ACTATGACATACCCTAGTTC	TGG	2,222921422,222921441,-
ACSL3	GGGAACTCGGACCAGGTCGG	TGG	2,222919120,222919139,-
ACSL3	AAAGTGTAACATACCCATGC	TGG	2,222919196,222919215,-
ACSL4	TTCAACACTGGTAATCAGAT	AGG	X,109681286,109681306,+
ACSL4	CTAGCTGTAATAGACATCCC	TGG	X,109683265,109683284,-
ACSL4	AGGAAAGTTGTACTTAAAGC	AGG	X,109682719,109682739,+
ACSL4	ATGGCCATGTCTGAAGGCGT	TGG	X,109678372,109678392,+
ACSL4	AATGACAAGCCAAACCCCAG	AGG	X,109663368,109663387,-
ACSL5	TTCCACTGAACAGGACAGCC	TGG	10,112417832,112417852,+
ACSL5	GGATGATCACCTTCAGGCTC	GGG	10,112409585,112409604,-
ACSL5	AGAAGAGGTAAGACGGGTTG	AGG	10,112395051,112395070,-
ACSL5	GTCAGGATGCAGATCAACGC	CGG	10,112394991,112395010,-
ACSL5	TTTAGACAATGGGCCCTGCT	TGG	10,112404505,112404525,+
ACSL6	TCCGGGCATCATCATAGTAG	TGG	5,131990891,131990911,+
ACSL6	TGATGTAGCGGATAGCCCCA	GGG	5,131988813,131988833,+
ACSL6	TGTTTCACAAGCGGCACGAC	AGG	5,131985408,131985427,-
ACSL6	ATCCGCTACATCATCAATAC	AGG	5,131988806,131988825,-
ACSL6	CAGGGCACCCATACTCACGA	GGG	5,131994117,131994137,+
ACSM1	GTCGGACTCAGGATGGATTG	TGG	16,20669921,20669940,-
ACSM1	GTCTCCCTGTTGTAGGCCAC	AGG	16,20685259,20685279,+
ACSM1	GTGGCTGGACTTCCGATCGC	TGG	16,20682262,20682281,-
ACSM1	TCCTGAGTCCGACAGGCACC	AGG	16,20669928,20669948,+
ACSM1	TGACACCAAGGTCATCATAC	AGG	16,20669828,20669847,-
ACSM2A	TACCGTTTCTGTCTGGCCAT	AGG	16,20475756,20475775,-
ACSM2A	GCGTGGGGATCGTGTGGCAG	TGG	16,20465650,20465670,+
ACSM2A	GAACATCTTGTGCTCACTTA	TGG	16,20471595,20471615,+
ACSM2A	GGAGGTAGAGAATGCACTGA	TGG	16,20480839,20480859,+
ACSM2A	GCTGTTCTGGGTCATGGGAC	AGG	16,20483095,20483114,-
ACSM2B	GCGAGGCAGTTCTGTAGATG	GGG	16,20548152,20548172,+
ACSM2B	GAACATCTTGGGCTCACTTT	TGG	16,20552217,20552236,-
ACSM2B	GCTGTTCTGGGTCATGGGAT	AGG	16,20540715,20540735,+
ACSM2B	CAACATCCGGTAAACAATAG	GGG	16,20548413,20548433,+
ACSM2B	GCAGGCAGCCAACATCCTCT	CGG	16,20559332,20559351,-
ACSM3	GGCATGACGTAGCATCTTCC	TGG	16,20770053,20770072,-
ACSM3	TATCAGAGAACTCCAGAGAG	GGG	16,20777531,20777551,+
ACSM3	GCGATGGAGTTTTGAGGAAC	TGG	16,20775897,20775917,+
ACSM3	AGAGTGGTGGCTTGCAAATG	TGG	16,20776011,20776031,+
ACSM3	GTATTCCACATCACATCTGA	GGG	16,20780995,20781014,-
ACSM4	TCAACCTACCTGGACATCAT	AGG	12,7323303,7323322,-
ACSM4	CCCAGGGATCATCTTCATGC	CGG	12,7310533,7310553,+
ACSM4	GTCAGGACACTCCAATACAA	TGG	12,7310658,7310677,-
ACSM4	TGAAGTCCTCAGATATCATA	TGG	12,7318039,7318059,+
ACSM4	ACAGCCGATTCAACAACTGC	TGG	12,7324547,7324566,-
ACSM5	GGAGTGGTGGCTGGTCAGTG	TGG	16,20418231,20418251,+
ACSM5	GCAGCTTGGTCTGGAGGGAG	GGG	16,20419363,20419382,-
ACSM5	CCCGGAATCATCACAGTCCC	TGG	16,20419226,20419245,-
ACSM5	AAGGCAGCCAATGTGCTGGG	GGG	16,20418154,20418174,+
ACSM5	GGAGTGCTCGACCATCTTGG	GGG	16,20421343,20421362,-
ACSM6	GTTGAAATCGGCCTAGCATT	TGG	10,95194484,95194503,-
ACSM6	TAGAGTGGTGATGGGAAATC	TGG	10,95212867,95212886,-
ACSM6	TTTATCCCTGAGCGCTGTCT	TGG	10,95211940,95211960,+
ACSM6	TGAAGCCTACTGGATCTGCC	TGG	10,95202157,95202177,+
ACSM6	CTGCCTAGGACGGACTCAGA	GGG	10,95201976,95201996,+
ACSS1	TCTGTTAGCCAAGTGCAAGG	TGG	20,25023629,25023648,-
ACSS1	TGTTTGCGCCCCAGAGAGCA	TGG	20,25023052,25023071,-
ACSS1	GTCATACCTGCAGAAACAGG	TGG	20,25014066,25014085,-
ACSS1	GCTATTACCAGATCACAGGG	CGG	20,25012877,25012896,-
ACSS1	GGAGTGGCTTCACAGGGTGG	TGG	20,25015182,25015201,-
ACSS2	GCTGGGCACCTACCACCCGG	TGG	20,34921404,34921423,-
ACSS2	TTTCTGGTATGTCTCAGGGA	GGG	20,34913078,34913098,+
ACSS2	AATGCGGGCACATGCCAGCA	TGG	20,34913455,34913474,-
ACSS2	TATGATCCCAGAGCTTGTGG	TGG	20,34913429,34913449,+
ACSS2	GGAACATGAGGCTGTTGCAG	AGG	20,34926144,34926164,+
ACSS3	CTCCCGGTCGTGACCTTGAT	TGG	12,81143122,81143142,+
ACSS3	GTCGTAAAGTCACCAGCGCC	GGG	12,81078142,81078162,+
ACSS3	TAAAGCCCTGAGGGCCGCAC	CGG	12,81078211,81078230,-
ACSS3	TACATCGCCTGTGGGATCAT	AGG	12,81134887,81134906,-
ACSS3	TAGTCGCATTGATCATGTAA	AGG	12,81134982,81135002,+
ACTA1	TACGCCTCCGGCAGGACCAC	CGG	1,229432557,229432576,-
ACTA1	TGCCAACAACGTCATGTCGG	GGG	1,229431803,229431822,-
ACTA1	TGGTGAAAGCCGGCTTCGCC	GGG	1,229433043,229433062,-
ACTA1	TGTCCCTCTACGCCTCCGGC	AGG	1,229432565,229432584,-
ACTA1	CAACGAGCGCTTCCGCTGCC	CGG	1,229432023,229432042,-
ACTA2	GCTAACAATGTCCTATCAGG	GGG	10,88938142,88938161,-
ACTA2	ATGTCTGGGACGTCCCACAA	TGG	10,88948804,88948824,+
ACTA2	GTCCCCCAACTCACTAGATC	TGG	10,88943904,88943923,-
ACTA2	CTGAAGTACCCGATAGAACA	TGG	10,88947291,88947310,-
ACTA2	AGAAGAGGACAGCACTGCCT	TGG	10,88948902,88948921,-
ACTA2-AS1	CTGAGGATGGTGAACAGCCT	GGG	10,88933826,88933846,+
ACTA2-AS1	CTGGTCTTCCATGTCTAGCC	TGG	10,88938290,88938309,-
ACTA2-AS1	CGAACTCCCCTAGTCTTCTC	TGG	10,88933651,88933670,-
ACTA2-AS1	TCCAAGAATGTTGCTTTACT	AGG	10,88932808,88932828,+
ACTA2-AS1	AGTGCAGTCGTTAGTGCGGT	AGG	10,88935409,88935429,+
ACTB	GGAGGAGCTGGAAGCAGCCG	TGG	7,5528377,5528397,+
ACTB	GCTCCCCTACCTGGTGCCTG	GGG	7,5529524,5529544,+
ACTB	CCTGGACTTCGAGCAAGAGA	TGG	7,5528403,5528422,-
ACTB	CCTGGGGCGCCCCACGATGG	AGG	7,5529540,5529560,+
ACTB	GGGACGACATGGAGAAAATC	TGG	7,5529268,5529287,-
ACTBL2	TCCTCGACACCAGGGCGTTA	TGG	5,57482574,57482593,-
ACTBL2	TCGAGGACGCCCTATCATGG	AGG	5,57482587,57482607,+
ACTBL2	TCGGAAGCGTTCATTCCCAA	TGG	5,57481936,57481956,+
ACTBL2	TGCCAGATCCAGGCGTAGAA	TGG	5,57482161,57482181,+
ACTBL2	TGCCATTCTACGCCTGGATC	TGG	5,57482166,57482185,-
ACTC1	GGAAGTTTACCTGGTGCCGC	GGG	15,34794669,34794689,+
ACTC1	TGCCAAGATGTGTGACGACG	AGG	15,34794795,34794814,-
ACTC1	TGGTACGGCCAGAAGCATAC	AGG	15,34793247,34793267,+
ACTC1	CTTCTCATAGGGAGTTATGG	TGG	15,34793559,34793578,-
ACTC1	CTACAACTCACCAATGAAGG	AGG	15,34792078,34792098,+
ACTG1	TCCCCTGCAGGGCGTCATGG	TGG	17,81512132,81512151,-
ACTG1	CCCCTAGGTATGGAATCTTG	CGG	17,81511095,81511114,-
ACTG1	TGAGCGGTTCCGGTGTCCGG	AGG	17,81511214,81511233,-
ACTG1	GCCATTGTCAATGACCAGCG	CGG	17,81512315,81512335,+
ACTG1	GCAGGGCGTCATGGTGGGCA	TGG	17,81512126,81512145,-
ACTG2	CGCACAATTTCTCTCTCAGC	TGG	2,73914678,73914697,-
ACTG2	ATCGTCCTGGATTCAGGTGA	TGG	2,73913486,73913506,+
ACTG2	AAGCCTGAGTATGATGAGGC	AGG	2,73919521,73919541,+
ACTG2	TCTGTCCACAGGCATCGTCC	TGG	2,73913473,73913493,+
ACTG2	GAAGTACTCAGTCTGGATCG	GGG	2,73919451,73919471,+
ACTL10	CCATCTACGCGGGTCACTCG	TGG	20,33667588,33667608,+
ACTL10	CCCGTTACCCACGCTGAAAC	TGG	20,33667810,33667829,-
ACTL10	CGCGGGTCACTCGTGGCACC	AGG	20,33667595,33667615,+
ACTL10	GATCCCGCAGGTAGCGCGAC	AGG	20,33667652,33667671,-
ACTL10	GGAGCCGCCGGCTAGCACCA	CGG	20,33667984,33668003,-
ACTL6A	ATCGTGGACTGGAATTGCAG	TGG	3,179576272,179576291,-
ACTL6A	GATGGCTATGTCCTTCAACA	AGG	3,179576289,179576309,+
ACTL6A	GTACCGAAGCTTGAAAATCC	TGG	3,179580650,179580669,-
ACTL6A	TCGTTCTACTGGGCTGATTT	TGG	3,179576228,179576248,+
ACTL6A	ATTGTGAAATCCCCTCTTGC	TGG	3,179576621,179576641,+
ACTL6B	GCAGCGGGCACTATGAGCGG	GGG	7,100656346,100656365,-
ACTL6B	GCCCTGCACGTGCCTCGGGA	TGG	7,100655458,100655477,-
ACTL6B	GGAGTGCTTCCGAGCCATCC	TGG	7,100655089,100655108,-
ACTL6B	GGGAGTGTCATTGTCACCGG	CGG	7,100646617,100646636,-
ACTL6B	GTCATGTCGCCCCTCAAGAA	TGG	7,100655428,100655447,-
ACTL7A	CACCAAGAAGGTGGGCAACC	AGG	9,108862360,108862380,+
ACTL7A	CCCACACGGCCCGCTTCGCC	GGG	9,108862432,108862451,-
ACTL7A	CGTGTTCCTCGTACTCAAAG	CGG	9,108863578,108863597,-
ACTL7A	GGACCACGTAGGACACGCCA	TGG	9,108862984,108863003,-
ACTL7A	GGTCCACCGCTTTGAGTACG	AGG	9,108863569,108863589,+
ACTL7B	ATCCGAGGGCGACGTGCTGC	CGG	9,108855284,108855303,-
ACTL7B	CAAGGCGGTCATCATCGACC	TGG	9,108855764,108855783,-
ACTL7B	CAGCCGCGCCGACTACGCTG	GGG	9,108855254,108855273,-
ACTL7B	CTCAGCTCAAGATGAAGCCC	AGG	9,108855801,108855820,-
ACTL7B	CTGGTGAACCCGCTGAAGCA	CGG	9,108855580,108855599,-
ACTL8	CCGCTCGATGGGGTAGCTAA	AGG	1,17823195,17823214,-
ACTL8	CGTGAACTACCTACCGTGCA	AGG	1,17823103,17823123,+
ACTL8	GAACCGTTATCATTGACCAC	GGG	1,17823018,17823038,+
ACTL8	GGTGTCTCCGTGATGATCAC	AGG	1,17823299,17823318,-
ACTL8	GTGCTACGTGCCGCAGAATC	TGG	1,17826050,17826070,+
ACTL9	CCTGCGCAGCGGCATCGTCG	TGG	19,8698343,8698362,-
ACTL9	CGTCAGCTCTGGGAGCACGC	GGG	19,8698374,8698394,+
ACTL9	GCTGCAGACGTTCATCGGCG	AGG	19,8698403,8698422,-
ACTL9	GCTGGAGCACGACCTCCGAG	TGG	19,8698286,8698305,-
ACTL9	GTCCGCTTGTACTCCTGCTC	CGG	19,8697865,8697885,+
ACTN1	TGGCATACTCCAAGTACAGC	TGG	14,68884256,68884276,+
ACTN1	CCAGCGGACCGAGAAACTGC	TGG	14,68884292,68884311,-
ACTN1	GCCGTATTCAGATTTGTGAG	TGG	14,68904707,68904727,+
ACTN1	TCTGTGTCCCCGCCTTCCGG	AGG	14,68925623,68925643,+
ACTN1	GATTGGCTGCTGTCTCCGCC	TGG	14,68893728,68893748,+
ACTN2	AAAGGCTGCCCAAACCTGAC	CGG	1,236718896,236718916,+
ACTN2	GTACAACTACGTGTACGACG	AGG	1,236686699,236686719,+
ACTN2	TATCCTGAATAGCAAAGCGA	AGG	1,236720159,236720178,-
ACTN2	CATCCTTCGCTTTGCTATTC	AGG	1,236720153,236720173,+
ACTN2	CCTTAGGTGGGAGTTACACC	AGG	1,236717870,236717889,-
ACTN3	TCTGGGTGCCTGCCTTGCGC	AGG	11,66551267,66551286,-
ACTN3	CCGATAATAATAGTGGCCGC	GGG	11,66546594,66546613,-
ACTN3	GGATCTCGCGGCGGAGATCC	TGG	11,66546712,66546731,-
ACTN3	GTGTCCCACCAGCGAGGTGC	TGG	11,66546526,66546546,+
ACTN3	GCCCGCAAAGCGCCCCTCCC	CGG	11,66546974,66546993,-
ACTN4	CGGCAACGCAAAGATGACCC	TGG	19,38704943,38704963,+
ACTN4	CTGGTCTGTGCCGGTGGATC	AGG	19,38708146,38708165,-
ACTN4	GAAGCACCGGGACTACGAGA	CGG	19,38721553,38721573,+
ACTN4	GCATGAGCTTGAGCCCGTCT	CGG	19,38700673,38700692,-
ACTN4	GGTTACCTAAGCCGGAGCGG	GGG	19,38701007,38701027,+
ACTR10	ACTACCATGCCGCTCTACGA	GGG	14,58200211,58200231,+
ACTR10	GACGGCGGTCGTGATCGACC	TGG	14,58200255,58200275,+
ACTR10	TACTACCATGCCGCTCTACG	AGG	14,58200210,58200230,+
ACTR10	GAGAATTTGGTAGTCATAGG	TGG	14,58232095,58232115,+
ACTR10	CCGATTCGATAATCACAACT	CGG	14,58209028,58209047,-
ACTR1A	TGCGCATCGACATCGCGGGC	CGG	10,102484255,102484274,-
ACTR1A	TTTAAACCCACGAAAAAACC	GGG	10,102485687,102485706,-
ACTR1A	AAACTTCGGCAGCTCGTTCC	CGG	10,102485666,102485686,+
ACTR1A	TGCCATGACACGAACGTGCT	TGG	10,102489104,102489124,+
ACTR1A	AGCATGGCATCGTCAAGGAT	TGG	10,102488218,102488237,-
ACTR1B	CCTGGTGACAGGTACGCAAC	AGG	2,97658634,97658653,-
ACTR1B	CTGCTTTTGGTCCGATGAAG	AGG	2,97660572,97660592,+
ACTR1B	GAACAGGGCCGGCACGTTGA	AGG	2,97658904,97658924,+
ACTR1B	GGTGCGAGACTGGAACGACA	TGG	2,97659410,97659429,-
ACTR1B	TCGGGCGGCCGAAGCACATG	CGG	2,97660624,97660643,-
ACTR2	CTTGGTTTCTAGCTCCCAGA	TGG	2,65261234,65261254,+
ACTR2	TGACTTTGTACGCTCAAGGT	AGG	2,65251081,65251101,+
ACTR2	CCGCTAGAACTGCACCACCC	AGG	2,65268616,65268635,-
ACTR2	GGGCGGACGATGGACAGCCA	GGG	2,65227900,65227920,+
ACTR2	TGCGGGGTGGGTCTTCAATG	CGG	2,65268577,65268596,-
ACTR3	ACGTCCAAAGTCCCTGAACA	TGG	2,113951747,113951766,-
ACTR3	GTTATATCTCGTCCTGCGAT	TGG	2,113940000,113940019,-
ACTR3	CACTAGAATATTGTCCTCTC	TGG	2,113951713,113951733,+
ACTR3	TGTCAGACGTCCTCTCTACA	AGG	2,113951549,113951569,+
ACTR3	AATCCCTCCAGAACAATCCT	TGG	2,113940059,113940079,+
ACTR3B	GGACCTCCACAGGCTTCGGC	TGG	7,152853492,152853511,-
ACTR3B	CTTCCAGCCGAAGCCTGTGG	AGG	7,152853486,152853506,+
ACTR3B	GAGAGAGGGACTTACAGTCG	AGG	7,152853572,152853591,-
ACTR3B	ATTTCGGACGCCGACTGCAG	AGG	7,152852162,152852182,+
ACTR3B	TTTCGGACGCCGACTGCAGA	GGG	7,152852163,152852183,+
ACTR5	GACCGGCACGTTGCGGTCGA	AGG	20,38748770,38748789,-
ACTR5	GGCAGTGGCCCGTGTGCCAC	CGG	20,38748547,38748566,-
ACTR5	TGAGTGCTACGGGATTCCCA	AGG	20,38750092,38750112,+
ACTR5	TGCCGCACCGGACCCAGTGC	TGG	20,38748513,38748533,+
ACTR5	TGTCTACCACATCCACCTCG	AGG	20,38756008,38756027,-
ACTR6	CCTTGCAGGATAAATGTGGG	AGG	12,100210286,100210306,+
ACTR6	ATTGAATAGACAATAGCTTC	TGG	12,100218549,100218568,-
ACTR6	CAATGAGAGATTTGCTGTTC	CGG	12,100218476,100218496,+
ACTR6	GGGATGTTCAGAGACAAGTT	TGG	12,100205691,100205711,+
ACTR6	TCCCCTTGCAGGATAAATGT	GGG	12,100210283,100210303,+
ACTR8	AGGAATGCGTCTTGTACCAT	TGG	3,53878371,53878391,+
ACTR8	AGCGACTCCGGCACCAGCGC	GGG	3,53881985,53882005,+
ACTR8	TGCTGCTTATTATAGATATC	AGG	3,53876666,53876686,+
ACTR8	GAGTCTTTCTGGAAGATCAG	AGG	3,53871400,53871420,+
ACTR8	CATCACCCTGAGTATTTAGT	AGG	3,53877656,53877675,-
ACTRT1	CCATGTCATCAGCTCCGTCT	TGG	X,128052091,128052110,-
ACTRT1	CTACCCCATTGAGCGTGGAC	TGG	X,128051974,128051993,-
ACTRT1	TGTTACCAGTCCACGCTCAA	TGG	X,128051966,128051986,+
ACTRT1	TTACCAGTCCACGCTCAATG	GGG	X,128051968,128051988,+
ACTRT1	CATGAAGGAAGTGGAACAGC	TGG	X,128051245,128051264,-
ACTRT2	CGCTTTCTACCTGTCGGACC	AGG	1,3022087,3022107,+
ACTRT2	GAGGGCTCCGTTGCAAGCAG	GGG	1,3022004,3022023,-
ACTRT2	GGAGTTTGGACCCCGGCACA	TGG	1,3021766,3021786,+
ACTRT2	TTCGAGCGTGGCCTGATCAC	AGG	1,3021908,3021928,+
ACTRT2	TTTCTACCTGTCGGACCAGG	CGG	1,3022090,3022110,+
ACTRT3	CGGCTCGGGAATGATCAAGG	CGG	3,169769465,169769484,-
ACTRT3	CTGCGTGGGCGACCAAGCTC	AGG	3,169769348,169769367,-
ACTRT3	GAACATTATCGGCCGCGCCA	AGG	3,169769405,169769424,-
ACTRT3	GGTGGTGATCGACAACGGCT	CGG	3,169769480,169769499,-
ACTRT3	TCCAATATTATCCTTGCCGG	GGG	3,169767657,169767676,-
ACVR1	GTGGAGTATGGCACTATCGA	AGG	2,157778170,157778189,-
ACVR1	TGGAGTATGGCACTATCGAA	GGG	2,157778169,157778188,-
ACVR1	TAATGAGGCCAACCTCCAAG	TGG	2,157778291,157778311,+
ACVR1	AGTCACTTACCTTCCATACT	AGG	2,157799416,157799436,+
ACVR1	AGCAGCCTTTCTGGTAGACG	TGG	2,157780456,157780476,+
ACVR1B	GCTGATGATAGTTAATGACA	AGG	12,51976435,51976454,-
ACVR1B	ATCGACTTGAGGGTGCCCAG	TGG	12,51975482,51975502,+
ACVR1B	GTATGGCGGGGCCGCTGGAG	GGG	12,51981048,51981068,+
ACVR1B	CATGACGGACAGCCAGGCCC	AGG	12,51985273,51985292,-
ACVR1B	CACTGTGCGCTGGACAAAGA	GGG	12,51980977,51980996,-
ACVR1C	GACCAAGTATCCCAAACCAG	TGG	2,157538587,157538606,-
ACVR1C	ACCTCCGACTGAACACCTCC	GGG	2,157541087,157541107,+
ACVR1C	GCTAACCAATGGAAAAGAGC	AGG	2,157587318,157587337,-
ACVR1C	CAGCTTGATCATTCCAGCCA	CGG	2,157544502,157544522,+
ACVR1C	GCGGCCGCCGAGCTCTCGCC	AGG	2,157628573,157628592,-
ACVR2A	ATAGCACCCTCTAATACCTC	TGG	2,147922999,147923018,-
ACVR2A	CGCTGTGTGACTTCCATCTC	CGG	2,147899548,147899567,-
ACVR2A	ATCCCCGCAATTAACATAAG	TGG	2,147899808,147899827,-
ACVR2A	GACTCTAGGACAAACAGTCA	TGG	2,147917274,147917294,+
ACVR2A	GATATACCTGGCCTAAAAGA	TGG	2,147918545,147918565,+
ACVR2B	GCCCTTCTTCACGAGCTCGA	TGG	3,38477442,38477461,-
ACVR2B	GGCCTCAGGACAAGCAGTCG	TGG	3,38479119,38479139,+
ACVR2B	GGCCACTGAGGAGAACCCCC	AGG	3,38477872,38477892,+
ACVR2B	CTACAACGCCAACTGGGAGC	TGG	3,38477326,38477346,+
ACVR2B	TTCACTCATTTGCCAGAGGC	TGG	3,38477936,38477956,+
ACVR2B-AS1	TGGTTTCAGTAGGACTCATA	AGG	3,38451674,38451694,+
ACVR2B-AS1	GGGACGCGGAGCCTCAGGGT	CGG	3,38454623,38454643,+
ACVR2B-AS1	GGACACCCTAGCTGTGTATA	AGG	3,38452138,38452157,-
ACVRL1	GCAGTGTTGCATCGCCGACC	TGG	12,51915477,51915497,+
ACVRL1	GCCGCTATGGCGAAGTGTGG	CGG	12,51914444,51914464,+
ACVRL1	GCCTCCGTCGGACATGCCAC	AGG	12,51913664,51913683,-
ACVRL1	GTCGGACATGCCACAGGCCC	AGG	12,51913658,51913677,-
ACVRL1	TGGGCCCTCACCATTCACGA	TGG	12,51916224,51916243,-
ACY1	GCGCAGCGCCATGACCAGCA	AGG	3,51984054,51984074,+
ACY1	GGCGCTGCGCGTGGTGAGCT	GGG	3,51984044,51984063,-
ACY1	GGGGTGCGGGTTACCAGCAC	TGG	3,51986986,51987006,+
ACY1	CTCCTCCTCGGGACCCTTGC	TGG	3,51984071,51984090,-
ACY1	GAGAGTGTAGGGTTGGTGCC	TGG	3,51985399,51985418,-
ACY3	GGCAACGCCCTTCTCATAGT	AGG	11,67642801,67642821,+
ACY3	GGTGCATGGCAAAGACTTCG	TGG	11,67645708,67645728,+
ACY3	GTCACCTCATATGGGTCGTC	CGG	11,67645851,67645871,+
ACY3	GTCCACGTAGCGGCGGCAGC	CGG	11,67646845,67646865,+
ACY3	TCATATGGGTCGTCCGGGGT	GGG	11,67645857,67645877,+
ACYP1	ATTGTCCTTGCACTGTGCCC	CGG	14,75053589,75053609,+
ACYP1	CACATACCTGAGTATGCTTA	CGG	14,75063462,75063482,+
ACYP1	ACTGACCGGGGCACAGTGCA	AGG	14,75053597,75053616,-
ACYP1	ACAGGTTTGAGCATGGCAGA	AGG	14,75063545,75063564,-
ACYP1	TGAGGGTAAAAAGCTGGGAT	TGG	14,75053637,75053656,-
ACYP2	GCTTCCAACCTTGCTCAGCC	AGG	2,54304695,54304714,-
ACYP2	TGCGGTCAATGCGAGAACTA	GGG	2,54304717,54304736,-
ACYP2	AAGTCCTGGCTGAGCAAGGT	TGG	2,54304688,54304708,+
ACYP2	AGAGTATTCAAGCTTAGAGA	TGG	2,54304761,54304780,-
ACYP2	CGAGGTGTTCGGAAGAGTGC	AGG	2,54115733,54115753,+
ADA	GTGGCGCATGCAGCACAGGA	TGG	20,44625575,44625595,+
ADA	AGGGGACCTCACCCCAGACG	AGG	20,44625664,44625683,-
ADA	CAGGCTTGATGGATCCGTCT	AGG	20,44636248,44636268,+
ADA	CCGTACTGTCCACGCCGGGG	AGG	20,44623035,44623054,-
ADA	GCTCACTTTGGGCTTGTCGA	AGG	20,44651568,44651588,+
ADA2	TCTCCGGCGTGGAAGAAGTA	AGG	22,17188343,17188363,+
ADA2	GATCACCATGGGGTGCCCAG	TGG	22,17181947,17181967,+
ADA2	CAAACCCTGCCACCACCGTG	GGG	22,17189946,17189966,+
ADA2	GTCTCACAGATCCAAAGATG	TGG	22,17190021,17190040,-
ADA2	GTGCCCAGTGGCCATCAGAG	TGG	22,17181959,17181979,+
ADAD1	TCTTGATGAGCTTCTACAAC	TGG	4,122383910,122383930,+
ADAD1	AAGACGATAACTACACCCAC	AGG	4,122380159,122380179,+
ADAD1	GATAAAACAACAGGTTCTGC	AGG	4,122393605,122393624,-
ADAD1	GGATGGTCCTCAGAAAGTTA	CGG	4,122380180,122380200,+
ADAD1	TTCTTGGAAAGCAACGGCTC	TGG	4,122381002,122381021,-
ADAD2	GATCTACAAGCTGGTGGCTC	TGG	16,84195326,84195346,+
ADAD2	GCCCTCCGCGCGATACGTCG	CGG	16,84191378,84191397,-
ADAD2	GCGAGCGCTCGTCCAACAGG	AGG	16,84195126,84195145,-
ADAD2	GGCCGCGTACTCCGTGAGCA	AGG	16,84191585,84191604,-
ADAD2	GGGCCCTGCGGGCGATGACC	AGG	16,84195419,84195438,-
ADAL	CTTACCATTAGAATATCTTC	AGG	15,43336671,43336690,-
ADAL	AGGTGGCCCTTTAGTAGCCA	AGG	15,43345877,43345897,+
ADAL	AACATTTCTCAACTCCGGTG	AGG	15,43348971,43348991,+
ADAL	TGATCGTGGATTTTAAGATC	TGG	15,43335764,43335783,-
ADAL	GGAGTTCTTCCTTTCTACTG	AGG	15,43345919,43345939,+
ADAM10	CATAAATACGGTCCTCAGGG	GGG	15,58665169,58665188,-
ADAM10	CCCCATAAATACGGTCCTCA	GGG	15,58665172,58665191,-
ADAM10	TTAGACTATCCCCATAAATA	CGG	15,58665181,58665200,-
ADAM10	TGAAGGATTATCTTACAATG	TGG	15,58717667,58717686,-
ADAM10	GTACTTGGTCTGGCTTGGGT	TGG	15,58640790,58640809,-
ADAM11	CTGGGATGACGAAACTCACC	TGG	17,44769734,44769753,-
ADAM11	CGTCTGGTTAGGGAGAGCTC	CGG	17,44759813,44759833,+
ADAM11	GAGACCACTGCTACTACCAG	GGG	17,44771590,44771610,+
ADAM11	GCTACTACCAGGGGAAGCTC	CGG	17,44771599,44771619,+
ADAM11	GCTCTCCCTAACCAGACGGC	TGG	17,44759811,44759830,-
ADAM12	GGCAACTAAGTATGTGGAGC	TGG	10,126109800,126109819,-
ADAM12	GTCATCGCCCAAGTACACGT	GGG	10,126049303,126049323,+
ADAM12	TAGGGTCACTGTTACTACCA	TGG	10,126135643,126135662,-
ADAM12	TCGAAATTACACGGTAATTC	TGG	10,126155219,126155238,-
ADAM12	GAGGTCCCCACTCCCAACAG	AGG	10,126330441,126330461,+
ADAM15	TTGTCTCCCAGAGTAGATCC	CGG	1,155058311,155058330,-
ADAM15	GGCTGGTACCACACCAGGGT	TGG	1,155053931,155053950,-
ADAM15	GATTGTGGCTGATCACTCGG	AGG	1,155055830,155055850,+
ADAM15	CATCGGGCTGGTACCACACC	AGG	1,155053936,155053955,-
ADAM15	GGGTCCTACCTGTCTGGCAC	TGG	1,155058269,155058288,-
ADAM17	CGAAAGGAACCACGCTGGTC	AGG	2,9555562,9555582,+
ADAM17	GGACTTCTTCACTGGACACG	TGG	2,9536703,9536722,-
ADAM17	TGGGGCCGAATATAACATAG	AGG	2,9535835,9535854,-
ADAM17	GTGATCGCCACTCACAGCTA	TGG	2,9509990,9510010,+
ADAM17	GATCCTTAAGGAAGCTGACC	TGG	2,9510121,9510140,-
ADAM18	TTAAAGGAACTTTGTAGGGC	TGG	8,39610678,39610697,-
ADAM18	TTCTGCATGTCACAGTTCCA	CGG	8,39585290,39585310,+
ADAM18	CTCGCCCTCCTCACTGAGCT	TGG	8,39584634,39584654,+
ADAM18	TCTTACTTTACCATAAAATA	TGG	8,39609111,39609130,-
ADAM18	TCATTTGACTTAATCTTCCG	TGG	8,39585310,39585329,-
ADAM19	TGCTCGAACCCACAGTTTCC	CGG	5,157519905,157519925,+
ADAM19	AACTTCACACATGTTCCCGT	GGG	5,157509392,157509412,+
ADAM19	GGTGTCAATGGGCACCGCGT	TGG	5,157493098,157493118,+
ADAM19	GCTCGAACCCACAGTTTCCC	GGG	5,157519906,157519926,+
[truncated: 91,638 more rows]

## Sheet: Library5
Gene	gRNA	PAM	gRNA_info
[truncated: 92,918 more rows]

[truncated: 3 more sheets: Library6, Library7, Library8]
