# Supplementary material for: Deep sampling of gRNA in the human genome and deep-learning-informed prediction of gRNA activities
Source: Cell Discov. 2023 May 16;9:48. doi: 10.1038/s41421-023-00549-9 (PMC10188485; doi:10.1038/s41421-023-00549-9)
Supplement: Supplementary file 4 — Supplementary Table S2 [file 41421_2023_549_MOESM4_ESM.xlsx]

## Sheet: Sheet1
gRNA sequence	gRNASeq_63bp	293T-Reads_aligned	K562-Reads_aligned	H1-Reads_aligned	293T-indel_efficiency	K562-indel_efficiency	H1-indel_efficiency	sgRNA_id
TTAAAAACGTGTTGGCAAGC	CAGATTAGTCGATGCAAATGTTAAAAACGTGTTGGCAAGCTGGATGAGCAGGTTTGTATTTTA	216413	2602383	3270485	0.0554264	0.0549458	0.0463972	G1
CTTCCAGTATGGGTACAACG	ATAGCTGCCTTTGGGTCATCCTTCCAGTATGGGTACAACGTGGCTGCTGTCAACTCCCCAGCA	1612311	2483938	3178581	0.850926	0.870882	0.886578	G10
GCATACACCCATTTGCATAC	TGTGACACATGTGCACACTTGCATACACCCATTTGCATACAGGCACAGACACACTCGCATACA	794581	1100236	2199873	0.293025	0.224886	0.394061	G11
GAGCCTCGGCTTGTTCTGTG	GCACGCCTGGCCTCTGCAGGGAGCCTCGGCTTGTTCTGTGTGGGCACCTTCCTCCGGTGTAGG	1577949	3623221	5367602	0.8158	0.866058	0.885894	G12
AGCTCTCTCATTCCTGTTGA	AAGTCCTTTCCACCCCAAACAGCTCTCTCATTCCTGTTGAGGGCTCTCTGGTGGAGCCTCTGT	1075714	1713664	2745281	0.0514468	0.00211768	0.00442016	G13
TTGTGAAGCTCCCTTTCCTG	AAGTGCTTTTACCCAATACCTTGTGAAGCTCCCTTTCCTGGGGGACACAGTTCGTGGTCTCTG	1370634	2510313	4159565	0.850721	0.861518	0.900866	G14
GCCACCAGGAAGGTGAACAC	AAATCGAGCCCAACTTCAGCGCCACCAGGAAGGTGAACACGGGCTTCCTCATGTCGTCCTACA	1141309	2265789	3040047	0.834993	0.56482	0.871407	G16
TGGGTTCTGACCATACCTGC	CGGAATCTCCAGGAGGTCACTGGGTTCTGACCATACCTGCAGGATATGCCTGCGAGAGCCATA	1193391	1225321	2122629	0.641642	0.514311	0.808566	G17
CTTTAAAAAGAAAGATCCTC	TATCTGTGAGGTCTGAATATCTTTAAAAAGAAAGATCCTCTGGGCTCCTGGGGGCGGGGTATA	1509241	1145828	1993709	0.292732	0.22782	0.086425	G18
CTCAGCTTTGTGTCAACTGC	CATCGTTATTAGGTATCCCTCTCAGCTTTGTGTCAACTGCAGGTTTGATAAATATGTACATTT	984394	1406198	1531271	0.0700614	0.00270019	0.0014513	G2
GGTGCAGGTCGCTTTCCATC	CTGTGAGGAGTGGATGATCTGGTGCAGGTCGCTTTCCATCAGGTCCAGGACCACGTAGCTGGA	553351	1312221	3220538	0.589875	0.719287	0.836248	G20
GCGCGGGCCATCGTCCTCGC	TGCCGGCCGGGGCGAGGCGGGCGCGGGCCATCGTCCTCGCAGGGGCCATCGCCTTCCTCCCCA	1656524		3359128	0.965058		0.90801	G21
ATGCTCACGTGCCACACGTG	TGTTGGTGAACAATGTTTTTATGCTCACGTGCCACACGTGTGGCCCATTTTCGAGCTTCCTTA	1586830	2770387	3383082	0.762538	0.1985	0.650365	G23
CGTGTTTCTGAAGCTGAAGC	CAAACTGAAGGCTCCTCATGCGTGTTTCTGAAGCTGAAGCTGGTGGATGTTTATTTTTCCTGC	1335758	1270373	2475199	0.779937	0.141648	0.683382	G24
CCTGTCCGCTTACCGTTCTC	TTGGAAATGGTACCTGTGCTCCTGTCCGCTTACCGTTCTCCGGCTTCAGACTGCAGAAGGTGC	2444258	2347857	3622015	0.80164	0.48506	0.879924	G25
TTCCAGTCACCGCTGTGTCT	GAAACACAATCAAATTAACTTTCCAGTCACCGCTGTGTCTAGGTGTGGCCATATGAGTAGTTC	2793249	3098299	3937118	0.77324	0.417199	0.445981	G26
CCCAATAACCTATCAATTGT	TCTCTCTCTCTCTCTGGGCACCCAATAACCTATCAATTGTAGGATACTAATGCTTGACCAAGT	2702307	1244897	3232334	0.231161	0.339147	0.779347	G27
GGCTGGCTTAGTATCCCTAA	GCTTCTCTGCCAATTTCGGTGGCTGGCTTAGTATCCCTAATGGCTGGGATGTTATCGTGATCA	2310967	1644912		0.804118	0.868643		G28
TGCTCCCTCACGTCAGAAGA	AAATGATTGAGCTTGTGGATTGCTCCCTCACGTCAGAAGATGGGACATTTCTGGGTAAGTGGA	3184262	2344253	4084758	0.530394	0.107145	0.537225	G29
GGGCCGCTTGATGCGACGCC	GGTGCCCGCCGTCGTCAGCGGGGCCGCTTGATGCGACGCCTGGTACGCCGATTCCGCCGCTGG	906902	1985747	3012711	0.742038	0.477666	0.804363	G3
GTGGCCCCCGTGATAAACGC	CCGCAGCAATGGCTCCTGACGTGGCCCCCGTGATAAACGCAGGAAACCAGTCTGCCGGCACAG	658355	3540675	3295065	0.771145	0.627878	0.825515	G31
CCACGTGCTCTTGACCAAAG	TAAGCCTGCACACAGGCCACCCACGTGCTCTTGACCAAAGCGGATCAGGCAGTCCCAGTCCCT	2822639	2736037	4337453	0.521893	0.0644233	0.550464	G32
TTCATGCAGTTCTGCCAAGT	TTTCTCTGAATCTGTATCAGTTCATGCAGTTCTGCCAAGTGGGGAAGCTTTGCAGGACACTGC	2797621	2403174	4462273	0.566558	0.339128	0.86091	G33
GACGGAGCGTCCTTCTTGCC	GCTCCCAAGGCTCCGCCCTGGACGGAGCGTCCTTCTTGCCTGGGCGTCTTCAGACCTTCATCT	1843458	3066462	2687125	0.210902	1.27182e-05	0.326632	G34
TTTCCTGTGGCAGCCTAAGA	GTTCGTGTCCCCACAGCACGTTTCCTGTGGCAGCCTAAGAGGGAGTGTCATTTCTTCAATGGG	182499			0.62425			G35
CTCAACTCGGCCGCGGCGCT	TGGCCACCGCGCGCCACGAGCTCAACTCGGCCGCGGCGCTGGGCGTCTATGGGGGTCCCTATG	2401211	1935201		0.507653	0.0322995		G36
CGCCTTCTCGGTGCTCAGCC	CTGCTGCGCAAGCACCGCGCCGCCTTCTCGGTGCTCAGCCTGGGAGCGCACAGCGTCTGACGC	1309490	2986427	3518686	0.00649566	0.000862904	0.0837572	G37
CGACCTCCGCATCGTCCACC	GTGCACTCACCTTAACCGCTCGACCTCCGCATCGTCCACCAGGAAGTCTCTCTTCTGCACCAG	338159		469929	0.531229		0.733744	G38
GGTGGCTGGCAGAGTCTGCT	TCTGTCCTCTTCTTTGCTCAGGTGGCTGGCAGAGTCTGCTCGGTGGCTCATTATCAACAACAA	2157802	1296759	115896	0.785434	0.251691	0.853329	G39
AGAGAAGCTACCTGCTTCAT	TCTCAGCACAACCCCGGCGCAGAGAAGCTACCTGCTTCATTGGCCTTCTCACGACTGGAGCTC	258349	546404	178670	0.32232	0.0569633	0.501034	G4
AGGCCCTCGGCCCAGGCACA	AGACTAATCTCCCATCCACCAGGCCCTCGGCCCAGGCACACGGCTCAGCAGGGTGGTCATCTC	3407568	6398209	4689624	0.751988	0.477228	0.846986	G42
GCATAGCACACCTGGTTTCC	GGGTCATGGTTTGGGATGTAGCATAGCACACCTGGTTTCCAGGATCCATTGAAGGAAGGTACT	3088647	2977321	4243113	0.435855	0.644597	0.87691	G43
TCTAGGTCAGTAGGATGTAC	CAAACAGGGTCCCGTGAGCCTCTAGGTCAGTAGGATGTACGGGTGTGGCCACCACCTCCTCTT	1663479	407655	1452247	0.764114	0.676185	0.870946	G44
CTCGGGGACCCGGGCCATCC	AAGAGTCTACAGGAGATGTTCTCGGGGACCCGGGCCATCCAGGTACGTCCTGTCCTGTCCCCG	1222587	645120	1772275	0.0658849	0.000537884	0.595587	G45
CCATCCTTTTGGCAGACCAG	TGCCCACCAGGGTCCAGGCTCCATCCTTTTGGCAGACCAGGGGGCCGCCAGAGTCGCCCTGTG	2043679	1395082	3241338	0.724425	0.511158	0.693141	G46
GCCGGCAAATGCCTCCACAG	CCCATCCTCCAAGCCGGACTGCCGGCAAATGCCTCCACAGTGGTCGGAGGATTCGTAGAGTTT	520342	2152202	2896845	0.907361	0.876648	0.9385	G48
GATGGTCTCAAAGGAGACCC	TGCCAGGCAGGGACGGGAGAGATGGTCTCAAAGGAGACCCTGGCCCTCCAGGTACTGTGCTGC	3246793	3174562	2724723	0.279643	0.181469	0.216743	G49
TGCTTGGCAAGCCACTCCTC	TGGGGCAGACAACTTCACGCTGCTTGGCAAGCCACTCCTCGGGTAATGGCTGTGAAGTGCTGG	364634	1822367	1652876	0.851018	0.381834	0.923253	G5
CTGTGGTGGGTCTTTCTTTC	GCTTTGGAACTCTTTTATCACTGTGGTGGGTCTTTCTTTCTGGGGGTCAGAATGTCTCAGTTC	3302468	2444091	3309782	0.279823	0.606716	0.875861	G51
TCAATCATTTCTGTCCTCAT	TCAATACCAAATTCATGTGCTCAATCATTTCTGTCCTCATTGGTGCCAGGACCAGCATAAGTT	2491150	2001421	3075109	0.527375	0.26208	0.819815	G52
TTATGGATCCCCGTGCCTGT	ACCACTTCATTATGAGACTATTATGGATCCCCGTGCCTGTAGGCATGCAGTGATAGCTGTGTG	3079823	2533082	2954589	0.701595	0.766158	0.858636	G54
CCACAAAAGTCCCCCCGGGG	CAATCGCCCTCTCAGTGCCACCACAAAAGTCCCCCCGGGGCGGCGTTGCACAACGTGAGCGAT	440325	670821	1799348	0.719718	0.615614	0.88767	G55
ACAGGTGCACTACTGCTCAA	CCAGGACTTCACATTTCCCAACAGGTGCACTACTGCTCAAGGGAAGAGGTGGTTTGGTGCTTT	3343066	2572032	2897252	0.44771	0.630827	0.787311	G56
GACACACAAAACTTACAGAG	TGTCCCGCACCCTCCGCACAGACACACAAAACTTACAGAGTGGCCGGAAAAGGGACAGCTGAT	2817889	2508304	3480174	0.765764	0.824453	0.922388	G57
CGCTGGGATGTCAGAGTTCC	GGGATATCCATCTTCTCCTGCGCTGGGATGTCAGAGTTCCTGGTTTTTGGGCCTTCAGACTTC	3453057	2432016	3336180	0.244443	0.416945	0.623126	G58
CAACATGCACTTTCTCCTCG	CTTGGCCTACCACAGGCCTGCAACATGCACTTTCTCCTCGAGGTGAGAAGGTCTTTTTCTCTC	3155247	3475418	4410343	0.476102	0.429566	0.627312	G59
CAGCTCAGTCATGACTTGAC	TGTCTACAGCCTGTCCTAGACAGCTCAGTCATGACTTGACTGGTGATCTGTCCCTGCTTTGTG	1817003	1624272	2748420	0.0174463	0.000774501	0	G60
CAAAAGTTTCAACCTGAGTT	CAGAGCTTCCCCCCGAAAGCCAAAAGTTTCAACCTGAGTTAGGTCGGCAAACTCTTGAATCTT	2894085	2026112	3343143	0.359938	0.0282832	0.328137	G61
CACCCCGCGCCAGAGTACAC	AATACACGGCCCCTCATCCCCACCCCGCGCCAGAGTACACAGGCCAGACCACGGTTCCCGAGC	2660709	3072253	4026203	0.727996	0.896607	0.922274	G62
CCTCCTTCTATAGCGTTGTA	CCACTTGCTTGCCACAGGTTCCTCCTTCTATAGCGTTGTACGGCTGTGGGACCGGCACCAAAG	2580247	3639073	2263864	0.71477	0.826664	0.917915	G63
GAAGTCAACATTATCTTCCA	CAGAGTACTTTTGAGCATGGGAAGTCAACATTATCTTCCAAGGCTTCTTTACTGTTTGTGTAA	1886428	813516	1825765	0.766836	0.788236	0.887157	G64
ATCCCTGCTCCCCAGCCTAG	ACTGCTCCGAGCCGCACTACATCCCTGCTCCCCAGCCTAGGGGCTGTGCTGGGGCCTGACCCT	2700226	1760412	507421	0.647809	0.91598	0.691054	G66
TGCTAATGGTGCATGCGTCG	GATAGTGTAGCCATGATCCTTGCTAATGGTGCATGCGTCGGGGTCCGAGCGGTCTTCCGGGGT	3301343	3199952	3033350	0.00848624	0.0051432	0.148402	G67
ACCTTCATTGATGATCTGTT	ACCCAGCTTTTGATTGCATTACCTTCATTGATGATCTGTTTGGCTGCAATGGCTGAGGAGAGG	819685	2040577	589942	0.548347	0.705362	0.741227	G68
TCGGCCTGATCCCCGTGAAA	GTGCCTTTCTCCCGCAGACATCGGCCTGATCCCCGTGAAAAGGTGAGAGGCCCCTCCTCTGCA	2604815		272056	0.635552		0.814195	G69
GTTAGTGCTGGCTCCCGGGC	TACCCCCAGGCCCTGATGCAGTTAGTGCTGGCTCCCGGGCTGGTGTCCTTCCACCCCCGCCTG	1248208	3156234	3994834	0.869032	0.872613	0.930282	G7
GGGAATCGGACTTCAGCTGG	TCCGTCCTCCTTCGGCCCGTGGGAATCGGACTTCAGCTGGCGGAGCTCTTCCTCCAGTCTCCG	3185948	3768411	2626108	0.790215	0.701013	0.850113	G70
CCCCCTCTTTGAAATTCCTT	CCGCTGAATGCCCATCATGGCCCCCTCTTTGAAATTCCTTAGGTTTCAAGCCTTATCTCACGG	2953836	2680406	2671471	0.382231	0.42824	0.863106	G72
AGATGTATACCTCTTGAACC	AAGAAGCTGAGGAGCATCACAGATGTATACCTCTTGAACCTGGCCCTGTCTGACCTGCTTTTT	1821127	3725958	3101329	0.630632	0.742601	0.796259	G73
TTGCTGGCTTTCGAGCCTCC	AATGATGGTTATCCCTTCCTTTGCTGGCTTTCGAGCCTCCGGGAGGGAGCAGTTGGGTGTCTG	1442901		1840721	0.379712		0.329257	G74
TTGAACTTTAATATGATCTG	CCCAGGTGGTTATTTTTCACTTGAACTTTAATATGATCTGTGGCTCCTTGCTCCTGAGCCCCT	301070		153438	0.856777		0.67823	G75
TGAGGCATTCTGCGGTTAAC	GTTTGCTAGTACTTGTAACATGAGGCATTCTGCGGTTAACAGGTGCTTTTAGTGTTGCTTTCT	1658739	1782557	2589591	0.480439	0.871145	0.868734	G76
CCGGTCGAAAACCGTGTATG	CCCCTGCTTCTGCCCCAGAACCGGTCGAAAACCGTGTATGAGGGATTCATCTCGGCTCAGGTA	2183278	4139508	3527572	0.769952	0.860205	0.886434	G77
CCCTCTCGGCCTTAGGCGAC	CTCCAGGAGCGGCCTCCCGGCCCTCTCGGCCTTAGGCGACAGGTGCAGCAGCTGTCTCTACTG	1936107	3437551	3157684	0.66552	0.88071	0.888064	G78
GCAGAGCTGGTTGCCTGAGT	TGCTTTTTCTGGGTTCATTAGCAGAGCTGGTTGCCTGAGTTGGGTCCCAGCACTGCTCCTGCT	339564	2497854	949316	0.798062	0.90679	0.925731	G79
AAGTCGTGCCCATGCAGGTT	GGACTTCCAGGGACACTTCCAAGTCGTGCCCATGCAGGTTTGGATATTACTGTTCCTACCGAT	414595	1776156	2197309	0.715588	0.236573	0.750813	G8
ACCAGCAGGGCCCTTCCGTC	CTTCCCCTGGGCGTCCACACACCAGCAGGGCCCTTCCGTCTGGCACTGCACCGCCTGATAGTC	1890306	3904276	2830654	0.748725	0.928166	0.942458	G80
CTTCCTCGCTTCTGCTCCTC	AGAAGAACTCATAAACTTGGCTTCCTCGCTTCTGCTCCTCAGGTAAGTTTAATTCCTATTTCT	1021384		133766	0.573193		0.374142	G81
CGTCTTATGAATTCTCTTGT	CTAACTGTGGGTGGTGTGCTCGTCTTATGAATTCTCTTGTGGGTTTGAGAACTTCATCTTCCA	1915065	3095537	4588022	0.665442	0.881012	0.842128	G82
TCCCGCCCACTCCTTCTGGC	CCCCGCAGGCCGACTGCAGCTCCCGCCCACTCCTTCTGGCCGGCTATGAGGATGGATCGGTGG	451395	1386978	1186485	0.783998	0.267885	0.798309	G83
GAGAGGTGCGTGATCGGGCG	GCCACGCTGCTCTGGGGCGAGAGAGGTGCGTGATCGGGCGTGGTAAAAGCAGCCCGGGCCCCA	1002750	1863881	2420650	0.747036	0.77701	0.937777	G84
TGGTGGGATCATGATCTTCT	GTGATGATCTGGCTTACCAATGGTGGGATCATGATCTTCTGGGAATCGGTGGCTGATGAACTG	1865978	4280864	3330289	0.602652	0.895937	0.835734	G85
AGCAGGGCAGGCCATCCATA	ATTCTGAATGTGCTGGACACAGCAGGGCAGGCCATCCATAGGGCCCTGCGTGACCAGTGCCTG	1943195	4087150	3405056	0.762721	0.918064	0.907103	G88
GTCATCGGCCATCGACATTC	AGTCTGTGGGTGACCGACAAGTCATCGGCCATCGACATTCGGGGACACCAGGTCACGGTGCTG	1336520	1982230	2341680	0.242296	0.439288	0.79815	G89
TTGTCTCTTGTCCATCGCTA	TCTACCTCCCTCTCATCAGTTTGTCTCTTGTCCATCGCTATGGCCATTCAGCACCTCCATTTG	1471889	2235361	2551016	0.389422	0.113157	0.270918	G9
TGAACGGATCCGAGTAACCC	AGGGCTGCCACACTGTGTGCTGAACGGATCCGAGTAACCCAGGATCCCTGCGCAGTTGCTCAA	454799	1495511	1917096	0.792429	0.856913	0.915923	G90
TTTCCCCCAGACCATGACTT	TGTGGGTCAATGTGTTTCTTTTTCCCCCAGACCATGACTTAGGTATCACTGCTCCATTGTATA	472419	1552086	1968285	0.581397	0.706215	0.829139	G94
CATCTGTACTGGCGGGGAGC	TCGACTCGGAAGTCTGCAGCCATCTGTACTGGCGGGGAGCAGGACAGGGACCCATCACTGAGG	372420	1632376	1945381	0.593736	0.675537	0.742294	G95
