# Supplementary material for: Deep sampling of gRNA in the human genome and deep-learning-informed prediction of gRNA activities
Source: Cell Discov. 2023 May 16;9:48. doi: 10.1038/s41421-023-00549-9 (PMC10188485; doi:10.1038/s41421-023-00549-9)
Supplement: Supplementary file 5 — Supplementary Table S3 [file 41421_2023_549_MOESM5_ESM.xlsx]

## Sheet: Sheet1
category	new category
I-1_T	I-1_T
I-1_A	I-1_A
I-1_C	I-1_C
I-1_G	I-1_G
I-2_CG	I-2_CG
I-2_TG	I-2_TG
I-2_TA	I-2_TA
I-2_AA	I-2_AA
I-2_TC	I-2_TC
I-2_AT	I-2_AT
I-2_TT	I-2_TT
I-2_AG	I-2_AG
I-2_CA	I-2_CA
I-2_CT	I-2
I-2_AC	I-2
I-2_GA	I-2
I-2_CC	I-2
I-2_GT	I-2
I-2_GC	I-2
I-2_GG	I-2
I-3+	I-3+
34:34D-1	34:34D-1
35:35D-1	35:35D-1
36:36D-1	36:36D-1
37:37D-1	37:37D-1
38:38D-1	38:38D-1
39:39D-1	38:38D-1
40:40D-1	38:38D-1
33:34D-2	33:34D-2
34:35D-2	34:35D-2
35:36D-2	35:36D-2
36:37D-2	36:37D-2
37:38D-2	37:38D-2
38:39D-2	38:39D-2
39:40D-2	38:39D-2
40:41D-2	38:39D-2
32:34D-3	33:35D-3
33:35D-3	33:35D-3
34:36D-3	34:36D-3
35:37D-3	35:37D-3
36:38D-3	36:38D-3
37:39D-3	37:39D-3
38:40D-3	38:40D-3
39:41D-3	38:40D-3
40:42D-3	38:40D-3
31:34D-4	32:35D-4
32:35D-4	32:35D-4
33:36D-4	33:36D-4
34:37D-4	34:37D-4
35:38D-4	35:38D-4
36:39D-4	36:39D-4
37:40D-4	37:40D-4
38:41D-4	38:41D-4
39:42D-4	38:41D-4
40:43D-4	38:41D-4
30:34D-5	31:35D-5
31:35D-5	31:35D-5
32:36D-5	32:36D-5
33:37D-5	33:37D-5
34:38D-5	34:38D-5
35:39D-5	35:39D-5
36:40D-5	36:40D-5
37:41D-5	37:41D-5
38:42D-5	38:42D-5
39:43D-5	38:42D-5
40:44D-5	38:42D-5
29:34D-6	30:35D-6
30:35D-6	30:35D-6
31:36D-6	31:36D-6
32:37D-6	32:37D-6
33:38D-6	33:38D-6
34:39D-6	34:39D-6
35:40D-6	35:40D-6
36:41D-6	36:41D-6
37:42D-6	36:41D-6
38:43D-6	36:41D-6
39:44D-6	36:41D-6
40:45D-6	36:41D-6
28:34D-7	29:35D-7
29:35D-7	29:35D-7
30:36D-7	30:36D-7
31:37D-7	31:37D-7
32:38D-7	32:38D-7
33:39D-7	33:39D-7
34:40D-7	34:40D-7
35:41D-7	35:41D-7
36:42D-7	36:42D-7
37:43D-7	36:42D-7
38:44D-7	36:42D-7
39:45D-7	36:42D-7
40:46D-7	36:42D-7
27:34D-8	29:35D-7
28:35D-8	29:35D-7
29:36D-8	29:35D-7
30:37D-8	30:37D-8
31:38D-8	31:38D-8
32:39D-8	32:39D-8
33:40D-8	33:40D-8
34:41D-8	34:41D-8
35:42D-8	35:42D-8
36:43D-8	35:42D-8
37:44D-8	35:42D-8
38:45D-8	35:42D-8
39:46D-8	35:42D-8
40:47D-8	35:42D-8
26:34D-9	27:35D-9
27:35D-9	27:35D-9
28:36D-9	28:36D-9
29:37D-9	29:37D-9
30:38D-9	30:38D-9
31:39D-9	31:39D-9
32:40D-9	32:40D-9
33:41D-9	33:41D-9
34:42D-9	34:42D-9
35:43D-9	35:43D-9
36:44D-9	35:43D-9
37:45D-9	35:43D-9
38:46D-9	35:43D-9
39:47D-9	35:43D-9
40:48D-9	35:43D-9
25:34D-10	27:36D-10
26:35D-10	27:36D-10
27:36D-10	27:36D-10
28:37D-10	28:37D-10
29:38D-10	29:38D-10
30:39D-10	30:39D-10
31:40D-10	31:40D-10
32:41D-10	32:41D-10
33:42D-10	33:42D-10
34:43D-10	34:43D-10
35:44D-10	34:43D-10
36:45D-10	34:43D-10
37:46D-10	34:43D-10
38:47D-10	34:43D-10
39:48D-10	34:43D-10
40:49D-10	34:43D-10
24:34D-11	26:36D-11
25:35D-11	26:36D-11
26:36D-11	26:36D-11
27:37D-11	27:37D-11
28:38D-11	28:38D-11
29:39D-11	29:39D-11
30:40D-11	30:40D-11
31:41D-11	31:41D-11
32:42D-11	32:42D-11
33:43D-11	33:43D-11
34:44D-11	33:43D-11
35:45D-11	33:43D-11
36:46D-11	33:43D-11
37:47D-11	33:43D-11
38:48D-11	33:43D-11
39:49D-11	33:43D-11
40:50D-11	33:43D-11
23:34D-12	25:36D-12
24:35D-12	25:36D-12
25:36D-12	25:36D-12
26:37D-12	26:37D-12
27:38D-12	27:38D-12
28:39D-12	28:39D-12
29:40D-12	29:40D-12
30:41D-12	30:41D-12
31:42D-12	31:42D-12
32:43D-12	32:43D-12
33:44D-12	33:44D-12
34:45D-12	33:44D-12
35:46D-12	33:44D-12
36:47D-12	33:44D-12
37:48D-12	33:44D-12
38:49D-12	33:44D-12
39:50D-12	33:44D-12
40:51D-12	33:44D-12
22:34D-13	24:36D-13
23:35D-13	24:36D-13
24:36D-13	24:36D-13
25:37D-13	25:37D-13
26:38D-13	26:38D-13
27:39D-13	27:39D-13
28:40D-13	27:39D-13
29:41D-13	29:41D-13
30:42D-13	29:41D-13
31:43D-13	29:41D-13
32:44D-13	29:41D-13
33:45D-13	29:41D-13
34:46D-13	29:41D-13
35:47D-13	29:41D-13
36:48D-13	29:41D-13
37:49D-13	29:41D-13
38:50D-13	29:41D-13
39:51D-13	29:41D-13
40:52D-13	29:41D-13
21:34D-14	24:37D-14
22:35D-14	24:37D-14
23:36D-14	24:37D-14
24:37D-14	24:37D-14
25:38D-14	25:38D-14
26:39D-14	25:38D-14
27:40D-14	25:38D-14
28:41D-14	25:38D-14
29:42D-14	25:38D-14
30:43D-14	25:38D-14
31:44D-14	31:44D-14
32:45D-14	31:44D-14
33:46D-14	31:44D-14
34:47D-14	31:44D-14
35:48D-14	31:44D-14
36:49D-14	31:44D-14
37:50D-14	31:44D-14
38:51D-14	31:44D-14
39:52D-14	31:44D-14
40:53D-14	31:44D-14
20:34D-15	23:37D-15
21:35D-15	23:37D-15
22:36D-15	23:37D-15
23:37D-15	23:37D-15
24:38D-15	24:38D-15
25:39D-15	24:38D-15
26:40D-15	24:38D-15
27:41D-15	24:38D-15
28:42D-15	28:42D-15
29:43D-15	28:42D-15
30:44D-15	28:42D-15
31:45D-15	28:42D-15
32:46D-15	28:42D-15
33:47D-15	28:42D-15
34:48D-15	28:42D-15
35:49D-15	28:42D-15
36:50D-15	28:42D-15
37:51D-15	28:42D-15
38:52D-15	28:42D-15
39:53D-15	28:42D-15
40:54D-15	28:42D-15
19:34D-16	22:37D-16
20:35D-16	22:37D-16
21:36D-16	22:37D-16
22:37D-16	22:37D-16
23:38D-16	38:53D-16
24:39D-16	38:53D-16
25:40D-16	38:53D-16
26:41D-16	38:53D-16
27:42D-16	38:53D-16
28:43D-16	38:53D-16
29:44D-16	38:53D-16
30:45D-16	38:53D-16
31:46D-16	38:53D-16
32:47D-16	38:53D-16
33:48D-16	38:53D-16
34:49D-16	38:53D-16
35:50D-16	38:53D-16
36:51D-16	38:53D-16
37:52D-16	38:53D-16
38:53D-16	38:53D-16
39:54D-16	38:53D-16
40:55D-16	38:53D-16
18:34D-17	D-17
19:35D-17	D-17
20:36D-17	D-17
21:37D-17	D-17
22:38D-17	D-17
23:39D-17	D-17
24:40D-17	D-17
25:41D-17	D-17
26:42D-17	D-17
27:43D-17	D-17
28:44D-17	D-17
29:45D-17	D-17
30:46D-17	D-17
31:47D-17	D-17
32:48D-17	D-17
33:49D-17	D-17
34:50D-17	D-17
35:51D-17	D-17
36:52D-17	D-17
37:53D-17	D-17
38:54D-17	D-17
39:55D-17	D-17
40:56D-17	D-17
12:35D-24	D-18+
11:34D-24	D-18+
12:38D-27	D-18+
10:37D-28	D-18+
18:36D-19	D-18+
20:40D-21	D-18+
17:40D-24	D-18+
14:34D-21	D-18+
18:41D-24	D-18+
11:39D-29	D-18+
17:34D-18	D-18+
13:36D-24	D-18+
21:44D-24	D-18+
21:38D-18	D-18+
33:56D-24	D-18+
20:37D-18	D-18+
21:40D-20	D-18+
18:38D-21	D-18+
24:41D-18	D-18+
19:36D-18	D-18+
18:35D-18	D-18+
13:41D-29	D-18+
13:37D-25	D-18+
23:40D-18	D-18+
9:35D-27	D-18+
20:38D-19	D-18+
22:39D-18	D-18+
13:39D-27	D-18+
16:39D-24	D-18+
33:50D-18	D-18+
13:34D-22	D-18+
16:36D-21	D-18+
25:42D-18	D-18+
14:37D-24	D-18+
24:47D-24	D-18+
21:41D-21	D-18+
14:40D-27	D-18+
15:41D-27	D-18+
23:43D-21	D-18+
19:39D-21	D-18+
27:44D-18	D-18+
15:38D-24	D-18+
17:37D-21	D-18+
30:50D-21	D-18+
19:38D-20	D-18+
29:46D-18	D-18+
22:42D-21	D-18+
D30+	D-18+
19:37D-19	D-18+
24:44D-21	D-18+
23:41D-19	D-18+
25:45D-21	D-18+
32:49D-18	D-18+
30:47D-18	D-18+
34:51D-18	D-18+
27:55D-29	D-18+
21:39D-19	D-18+
28:45D-18	D-18+
13:38D-26	D-18+
16:37D-22	D-18+
35:58D-24	D-18+
26:43D-18	D-18+
18:37D-20	D-18+
11:37D-27	D-18+
21:43D-23	D-18+
29:57D-29	D-18+
20:43D-24	D-18+
19:41D-23	D-18+
15:36D-22	D-18+
23:42D-20	D-18+
17:38D-22	D-18+
26:44D-19	D-18+
14:38D-25	D-18+
18:39D-22	D-18+
26:46D-21	D-18+
35:52D-18	D-18+
22:41D-20	D-18+
26:49D-24	D-18+
27:45D-19	D-18+
24:42D-19	D-18+
28:51D-24	D-18+
20:39D-20	D-18+
11:36D-26	D-18+
25:43D-19	D-18+
19:40D-22	D-18+
25:44D-20	D-18+
17:41D-25	D-18+
33:53D-21	D-18+
24:43D-20	D-18+
18:44D-27	D-18+
26:45D-20	D-18+
33:52D-20	D-18+
22:40D-19	D-18+
35:55D-21	D-18+
18:40D-23	D-18+
15:34D-20	D-18+
16:38D-23	D-18+
27:46D-20	D-18+
10:38D-29	D-18+
27:47D-21	D-18+
26:52D-27	D-18+
32:50D-19	D-18+
28:46D-19	D-18+
12:37D-26	D-18+
6:34D-29	D-18+
34:52D-19	D-18+
32:52D-21	D-18+
31:51D-21	D-18+
31:48D-18	D-18+
15:37D-23	D-18+
33:51D-19	D-18+
17:36D-20	D-18+
28:48D-21	D-18+
25:48D-24	D-18+
27:50D-24	D-18+
11:38D-28	D-18+
36:53D-18	D-18+
34:53D-20	D-18+
17:39D-23	D-18+
28:47D-20	D-18+
35:53D-19	D-18+
10:36D-27	D-18+
29:52D-24	D-18+
29:47D-19	D-18+
20:41D-22	D-18+
23:46D-24	D-18+
35:54D-20	D-18+
30:53D-24	D-18+
27:53D-27	D-18+
34:57D-24	D-18+
9:36D-28	D-18+
29:49D-21	D-18+
34:54D-21	D-18+
23:44D-22	D-18+
13:35D-23	D-18+
31:49D-19	D-18+
17:35D-19	D-18+
32:51D-20	D-18+
22:45D-24	D-18+
8:35D-28	D-18+
29:48D-20	D-18+
16:40D-25	D-18+
26:47D-22	D-18+
36:54D-19	D-18+
30:49D-20	D-18+
30:48D-19	D-18+
31:50D-20	D-18+
16:34D-19	D-18+
14:41D-28	D-18+
14:36D-23	D-18+
27:51D-25	D-18+
24:45D-22	D-18+
23:45D-23	D-18+
16:35D-20	D-18+
21:42D-22	D-18+
27:48D-22	D-18+
25:46D-22	D-18+
32:53D-22	D-18+
15:35D-21	D-18+
26:48D-23	D-18+
28:50D-23	D-18+
19:42D-24	D-18+
32:55D-24	D-18+
28:49D-22	D-18+
27:49D-23	D-18+
25:47D-23	D-18+
16:42D-27	D-18+
33:54D-22	D-18+
22:44D-23	D-18+
21:47D-27	D-18+
37:54D-18	D-18+
29:50D-22	D-18+
36:55D-20	D-18+
12:36D-25	D-18+
14:39D-26	D-18+
22:43D-22	D-18+
16:41D-26	D-18+
19:44D-26	D-18+
24:46D-23	D-18+
31:54D-24	D-18+
32:58D-27	D-18+
30:52D-23	D-18+
29:51D-23	D-18+
31:52D-22	D-18+
23:49D-27	D-18+
11:35D-25	D-18+
28:52D-25	D-18+
26:51D-26	D-18+
17:42D-26	D-18+
24:50D-27	D-18+
36:56D-21	D-18+
23:47D-25	D-18+
28:53D-26	D-18+
20:42D-23	D-18+
9:37D-29	D-18+
15:39D-25	D-18+
26:50D-25	D-18+
34:56D-23	D-18+
30:51D-22	D-18+
12:39D-28	D-18+
35:56D-22	D-18+
21:45D-25	D-18+
28:54D-27	D-18+
18:45D-28	D-18+
13:40D-28	D-18+
29:53D-25	D-18+
25:51D-27	D-18+
31:53D-23	D-18+
34:55D-22	D-18+
37:55D-19	D-18+
15:40D-26	D-18+
24:49D-26	D-18+
24:48D-25	D-18+
7:35D-29	D-18+
27:52D-26	D-18+
20:44D-25	D-18+
33:55D-23	D-18+
22:46D-25	D-18+
27:54D-28	D-18+
30:54D-25	D-18+
20:45D-26	D-18+
8:34D-27	D-18+
22:47D-26	D-18+
35:57D-23	D-18+
14:35D-22	D-18+
15:42D-28	D-18+
17:44D-28	D-18+
29:54D-26	D-18+
24:52D-29	D-18+
36:57D-22	D-18+
20:46D-27	D-18+
17:43D-27	D-18+
19:43D-25	D-18+
25:53D-29	D-18+
25:49D-25	D-18+
36:62D-27	D-18+
32:54D-23	D-18+
26:53D-28	D-18+
26:54D-29	D-18+
18:42D-25	D-18+
15:43D-29	D-18+
36:59D-24	D-18+
21:46D-26	D-18+
25:50D-26	D-18+
33:59D-27	D-18+
25:52D-28	D-18+
35:61D-27	D-18+
16:44D-29	D-18+
24:51D-28	D-18+
29:55D-27	D-18+
19:46D-28	D-18+
10:34D-25	D-18+
19:45D-27	D-18+
34:60D-27	D-18+
30:56D-27	D-18+
17:45D-29	D-18+
30:55D-26	D-18+
14:42D-29	D-18+
19:47D-29	D-18+
34:58D-25	D-18+
18:43D-26	D-18+
36:58D-23	D-18+
23:48D-26	D-18+
34:59D-26	D-18+
37:56D-20	D-18+
16:43D-28	D-18+
37:57D-21	D-18+
22:48D-27	D-18+
31:55D-25	D-18+
33:57D-25	D-18+
22:50D-29	D-18+
23:50D-28	D-18+
31:57D-27	D-18+
33:58D-26	D-18+
28:55D-28	D-18+
23:51D-29	D-18+
12:34D-23	D-18+
21:49D-29	D-18+
18:46D-29	D-18+
20:47D-28	D-18+
32:56D-25	D-18+
21:48D-28	D-18+
20:48D-29	D-18+
12:40D-29	D-18+
28:56D-29	D-18+
35:60D-26	D-18+
22:49D-28	D-18+
29:56D-28	D-18+
36:60D-25	D-18+
35:59D-25	D-18+
7:34D-28	D-18+
8:36D-29	D-18+
38:55D-18	D-18+
37:58D-22	D-18+
9:34D-26	D-18+
36:61D-26	D-18+
33:60D-28	D-18+
32:57D-26	D-18+
37:59D-23	D-18+
31:56D-26	D-18+
32:59D-28	D-18+
30:57D-28	D-18+
10:35D-26	D-18+
35:63D-29	D-18+
31:58D-28	D-18+
34:62D-29	D-18+
37:61D-25	D-18+
34:61D-28	D-18+
33:61D-29	D-18+
32:60D-29	D-18+
38:56D-19	D-18+
30:58D-29	D-18+
35:62D-28	D-18+
37:60D-24	D-18+
37:63D-27	D-18+
31:59D-29	D-18+
38:57D-20	D-18+
36:63D-28	D-18+
38:58D-21	D-18+
37:62D-26	D-18+
38:59D-22	D-18+
38:60D-23	D-18+
40:62D-23	D-18+
38:61D-24	D-18+
38:63D-26	D-18+
39:61D-23	D-18+
39:57D-19	D-18+
38:62D-25	D-18+
39:56D-18	D-18+
39:59D-21	D-18+
40:58D-19	D-18+
39:60D-22	D-18+
40:57D-18	D-18+
39:58D-20	D-18+
40:59D-20	D-18+
40:63D-24	D-18+
40:61D-22	D-18+
40:60D-21	D-18+
39:63D-25	D-18+
39:62D-24	D-18+
40:64D-25	D-18+
39:64D-26	D-18+
40:65D-26	D-18+
38:64D-27	D-18+
39:65D-27	D-18+
40:66D-27	D-18+
37:64D-28	D-18+
38:65D-28	D-18+
39:66D-28	D-18+
40:67D-28	D-18+
36:64D-29	D-18+
37:65D-29	D-18+
38:66D-29	D-18+
39:67D-29	D-18+
40:68D-29	D-18+
