# Supplementary material for: Deep sampling of gRNA in the human genome and deep-learning-informed prediction of gRNA activities
Source: Cell Discov. 2023 May 16;9:48. doi: 10.1038/s41421-023-00549-9 (PMC10188485; doi:10.1038/s41421-023-00549-9)
Supplement: Supplementary file 7 — Supplementary Table S5 [file 41421_2023_549_MOESM7_ESM.xlsx]

## Sheet: Lib1
gRNASeq	PAM	TargetSeq_PAM
AAAAGGTATCGTGTATTAGC	AGG	AAAAAGGATCGTGTATTAGCAGG
AAAAGGTATCGTGTATTAGC	AGG	AAAAAGGTACGTGTATTAGCAGG
AAAAGGTATCGTGTATTAGC	AGG	AAAAAGGTATCGGTATTAGCAGG
AAAAGGTATCGTGTATTAGC	AGG	AAAAAGGTATCGTGATTAGCAGG
AAAAGGTATCGTGTATTAGC	AGG	AAAAAGGTATCGTGTATAGCAGG
AAAAGGTATCGTGTATTAGC	AGG	AAAAAGGTATCGTGTATTACAGG
AAAAGGTATCGTGTATTAGC	AGG	AAAAAGGTATCGTGTATTAGAGG
AAAAGGTATCGTGTATTAGC	AGG	AAAAAGGTATCGTGTATTAGCAG
AAAAGGTATCGTGTATTAGC	AGG	AAAAAGGTATCGTGTATTAGCGG
AAAAGGTATCGTGTATTAGC	AGG	AAAAAGGTATCGTGTATTGCAGG
AAAAGGTATCGTGTATTAGC	AGG	AAAAAGGTATCGTGTTTAGCAGG
AAAAGGTATCGTGTATTAGC	AGG	AAAAAGGTATCGTTATTAGCAGG
AAAAGGTATCGTGTATTAGC	AGG	AAAAAGGTATCTGTATTAGCAGG
AAAAGGTATCGTGTATTAGC	AGG	AAAAAGGTATGTGTATTAGCAGG
AAAAGGTATCGTGTATTAGC	AGG	AAAAAGGTTCGTGTATTAGCAGG
AAAAGGTATCGTGTATTAGC	AGG	AAAAAGTATCGTGTATTAGCAGG
AAAAGGTATCGTGTATTAGC	AGG	AAAACGTATCGTGTATTAGCAGG
AAAAGGTATCGTGTATTAGC	AGG	AAAAGATATCGTGTATTAGCAGG
AAAAGGTATCGTGTATTAGC	AGG	AAAAGCTATCGTGTATTAGCAGG
AAAAGGTATCGTGTATTAGC	AGG	AAAAGGAATCGTGTATTAGCAGG
AAAAGGTATCGTGTATTAGC	AGG	AAAAGGCATCGTGTATTAGCAGG
AAAAGGTATCGTGTATTAGC	AGG	AAAAGGGATCGTGTATTAGCAGG
AAAAGGTATCGTGTATTAGC	AGG	AAAAGGTAACGTGTATTAGCAGG
AAAAGGTATCGTGTATTAGC	AGG	AAAAGGTACCGTGTATTAGCAGG
AAAAGGTATCGTGTATTAGC	AGG	AAAAGGTAGCGTGTATTAGCAGG
AAAAGGTATCGTGTATTAGC	AGG	AAAAGGTATAGTGTATTAGCAGG
AAAAGGTATCGTGTATTAGC	AGG	AAAAGGTATCATGTATTAGCAGG
AAAAGGTATCGTGTATTAGC	AGG	AAAAGGTATCCTGTATTAGCAGG
AAAAGGTATCGTGTATTAGC	AGG	AAAAGGTATCGAGTATTAGCAGG
AAAAGGTATCGTGTATTAGC	AGG	AAAAGGTATCGCGTATTAGCAGG
AAAAGGTATCGTGTATTAGC	AGG	AAAAGGTATCGGGTATTAGCAGG
AAAAGGTATCGTGTATTAGC	AGG	AAAAGGTATCGTATATTAGCAGG
AAAAGGTATCGTGTATTAGC	AGG	AAAAGGTATCGTCTATTAGCAGG
AAAAGGTATCGTGTATTAGC	AGG	AAAAGGTATCGTGAATTAGCAGG
AAAAGGTATCGTGTATTAGC	AGG	AAAAGGTATCGTGCATTAGCAGG
AAAAGGTATCGTGTATTAGC	AGG	AAAAGGTATCGTGGATTAGCAGG
AAAAGGTATCGTGTATTAGC	AGG	AAAAGGTATCGTGTAATAGCAGG
AAAAGGTATCGTGTATTAGC	AGG	AAAAGGTATCGTGTACTAGCAGG
AAAAGGTATCGTGTATTAGC	AGG	AAAAGGTATCGTGTAGTAGCAGG
AAAAGGTATCGTGTATTAGC	AGG	AAAAGGTATCGTGTATAAGCAGG
AAAAGGTATCGTGTATTAGC	AGG	AAAAGGTATCGTGTATCAGCAGG
AAAAGGTATCGTGTATTAGC	AGG	AAAAGGTATCGTGTATGAGCAGG
AAAAGGTATCGTGTATTAGC	AGG	AAAAGGTATCGTGTATTAACAGG
AAAAGGTATCGTGTATTAGC	AGG	AAAAGGTATCGTGTATTACCAGG
AAAAGGTATCGTGTATTAGC	AGG	AAAAGGTATCGTGTATTAGAAGG
AAAAGGTATCGTGTATTAGC	AGG	AAAAGGTATCGTGTATTAGCAAG
AAAAGGTATCGTGTATTAGC	AGG	AAAAGGTATCGTGTATTAGCACG
AAAAGGTATCGTGTATTAGC	AGG	AAAAGGTATCGTGTATTAGCAGA
AAAAGGTATCGTGTATTAGC	AGG	AAAAGGTATCGTGTATTAGCAGC
AAAAGGTATCGTGTATTAGC	AGG	AAAAGGTATCGTGTATTAGCAGG
AAAAGGTATCGTGTATTAGC	AGG	AAAAGGTATCGTGTATTAGCAGT
AAAAGGTATCGTGTATTAGC	AGG	AAAAGGTATCGTGTATTAGCATG
AAAAGGTATCGTGTATTAGC	AGG	AAAAGGTATCGTGTATTAGCCGG
AAAAGGTATCGTGTATTAGC	AGG	AAAAGGTATCGTGTATTAGCGGG
AAAAGGTATCGTGTATTAGC	AGG	AAAAGGTATCGTGTATTAGCTGG
AAAAGGTATCGTGTATTAGC	AGG	AAAAGGTATCGTGTATTAGGAGG
AAAAGGTATCGTGTATTAGC	AGG	AAAAGGTATCGTGTATTAGTAGG
AAAAGGTATCGTGTATTAGC	AGG	AAAAGGTATCGTGTATTATCAGG
AAAAGGTATCGTGTATTAGC	AGG	AAAAGGTATCGTGTATTCGCAGG
AAAAGGTATCGTGTATTAGC	AGG	AAAAGGTATCGTGTATTGGCAGG
AAAAGGTATCGTGTATTAGC	AGG	AAAAGGTATCGTGTATTTGCAGG
AAAAGGTATCGTGTATTAGC	AGG	AAAAGGTATCGTGTCTTAGCAGG
AAAAGGTATCGTGTATTAGC	AGG	AAAAGGTATCGTGTGTTAGCAGG
AAAAGGTATCGTGTATTAGC	AGG	AAAAGGTATCGTGTTTTAGCAGG
AAAAGGTATCGTGTATTAGC	AGG	AAAAGGTATCGTTTATTAGCAGG
AAAAGGTATCGTGTATTAGC	AGG	AAAAGGTATCTTGTATTAGCAGG
AAAAGGTATCGTGTATTAGC	AGG	AAAAGGTATGGTGTATTAGCAGG
AAAAGGTATCGTGTATTAGC	AGG	AAAAGGTATTGTGTATTAGCAGG
AAAAGGTATCGTGTATTAGC	AGG	AAAAGGTCTCGTGTATTAGCAGG
AAAAGGTATCGTGTATTAGC	AGG	AAAAGGTGTCGTGTATTAGCAGG
AAAAGGTATCGTGTATTAGC	AGG	AAAAGGTTTCGTGTATTAGCAGG
AAAAGGTATCGTGTATTAGC	AGG	AAAAGTTATCGTGTATTAGCAGG
AAAAGGTATCGTGTATTAGC	AGG	AAAATGTATCGTGTATTAGCAGG
AAAAGGTATCGTGTATTAGC	AGG	AAACGGTATCGTGTATTAGCAGG
AAAAGGTATCGTGTATTAGC	AGG	AAAGGGTATCGTGTATTAGCAGG
AAAAGGTATCGTGTATTAGC	AGG	AAATGGTATCGTGTATTAGCAGG
AAAAGGTATCGTGTATTAGC	AGG	AACAGGTATCGTGTATTAGCAGG
AAAAGGTATCGTGTATTAGC	AGG	AAGAGGTATCGTGTATTAGCAGG
AAAAGGTATCGTGTATTAGC	AGG	AATAGGTATCGTGTATTAGCAGG
AAAAGGTATCGTGTATTAGC	AGG	ACAAGGTATCGTGTATTAGCAGG
AAAAGGTATCGTGTATTAGC	AGG	AGAAGGTATCGTGTATTAGCAGG
AAAAGGTATCGTGTATTAGC	AGG	ATAAGGTATCGTGTATTAGCAGG
AAAAGGTATCGTGTATTAGC	AGG	CAAAGGTATCGTGTATTAGCAGG
AAAAGGTATCGTGTATTAGC	AGG	GAAAGGTATCGTGTATTAGCAGG
AAAAGGTATCGTGTATTAGC	AGG	TAAAGGTATCGTGTATTAGCAGG
AAAATGGCTGGTAAGCAGGC	CGG	AAAAAGGCTGGTAAGCAGGCCGG
AAAATGGCTGGTAAGCAGGC	CGG	AAAACGGCTGGTAAGCAGGCCGG
AAAATGGCTGGTAAGCAGGC	CGG	AAAAGGGCTGGTAAGCAGGCCGG
AAAATGGCTGGTAAGCAGGC	CGG	AAAATAGCTGGTAAGCAGGCCGG
AAAATGGCTGGTAAGCAGGC	CGG	AAAATCGCTGGTAAGCAGGCCGG
AAAATGGCTGGTAAGCAGGC	CGG	AAAATGACTGGTAAGCAGGCCGG
AAAATGGCTGGTAAGCAGGC	CGG	AAAATGCCTGGTAAGCAGGCCGG
AAAATGGCTGGTAAGCAGGC	CGG	AAAATGGATGGTAAGCAGGCCGG
AAAATGGCTGGTAAGCAGGC	CGG	AAAATGGCAGGTAAGCAGGCCGG
AAAATGGCTGGTAAGCAGGC	CGG	AAAATGGCCGGTAAGCAGGCCGG
AAAATGGCTGGTAAGCAGGC	CGG	AAAATGGCGGGTAAGCAGGCCGG
AAAATGGCTGGTAAGCAGGC	CGG	AAAATGGCTAGTAAGCAGGCCGG
AAAATGGCTGGTAAGCAGGC	CGG	AAAATGGCTCGTAAGCAGGCCGG
AAAATGGCTGGTAAGCAGGC	CGG	AAAATGGCTGATAAGCAGGCCGG
AAAATGGCTGGTAAGCAGGC	CGG	AAAATGGCTGCTAAGCAGGCCGG
AAAATGGCTGGTAAGCAGGC	CGG	AAAATGGCTGGAAAGCAGGCCGG
AAAATGGCTGGTAAGCAGGC	CGG	AAAATGGCTGGCAAGCAGGCCGG
AAAATGGCTGGTAAGCAGGC	CGG	AAAATGGCTGGGAAGCAGGCCGG
AAAATGGCTGGTAAGCAGGC	CGG	AAAATGGCTGGTAAACAGGCCGG
AAAATGGCTGGTAAGCAGGC	CGG	AAAATGGCTGGTAACCAGGCCGG
AAAATGGCTGGTAAGCAGGC	CGG	AAAATGGCTGGTAAGAAGGCCGG
AAAATGGCTGGTAAGCAGGC	CGG	AAAATGGCTGGTAAGCAAGCCGG
AAAATGGCTGGTAAGCAGGC	CGG	AAAATGGCTGGTAAGCACGCCGG
AAAATGGCTGGTAAGCAGGC	CGG	AAAATGGCTGGTAAGCAGACCGG
AAAATGGCTGGTAAGCAGGC	CGG	AAAATGGCTGGTAAGCAGCCCGG
AAAATGGCTGGTAAGCAGGC	CGG	AAAATGGCTGGTAAGCAGGACGG
AAAATGGCTGGTAAGCAGGC	CGG	AAAATGGCTGGTAAGCAGGCAGG
AAAATGGCTGGTAAGCAGGC	CGG	AAAATGGCTGGTAAGCAGGCCAG
AAAATGGCTGGTAAGCAGGC	CGG	AAAATGGCTGGTAAGCAGGCCCG
AAAATGGCTGGTAAGCAGGC	CGG	AAAATGGCTGGTAAGCAGGCCGA
AAAATGGCTGGTAAGCAGGC	CGG	AAAATGGCTGGTAAGCAGGCCGC
AAAATGGCTGGTAAGCAGGC	CGG	AAAATGGCTGGTAAGCAGGCCGG
AAAATGGCTGGTAAGCAGGC	CGG	AAAATGGCTGGTAAGCAGGCCGT
AAAATGGCTGGTAAGCAGGC	CGG	AAAATGGCTGGTAAGCAGGCCTG
AAAATGGCTGGTAAGCAGGC	CGG	AAAATGGCTGGTAAGCAGGCGGG
AAAATGGCTGGTAAGCAGGC	CGG	AAAATGGCTGGTAAGCAGGCTGG
AAAATGGCTGGTAAGCAGGC	CGG	AAAATGGCTGGTAAGCAGGGCGG
AAAATGGCTGGTAAGCAGGC	CGG	AAAATGGCTGGTAAGCAGGTCGG
AAAATGGCTGGTAAGCAGGC	CGG	AAAATGGCTGGTAAGCAGTCCGG
AAAATGGCTGGTAAGCAGGC	CGG	AAAATGGCTGGTAAGCATGCCGG
AAAATGGCTGGTAAGCAGGC	CGG	AAAATGGCTGGTAAGCCGGCCGG
AAAATGGCTGGTAAGCAGGC	CGG	AAAATGGCTGGTAAGCGGGCCGG
AAAATGGCTGGTAAGCAGGC	CGG	AAAATGGCTGGTAAGCTGGCCGG
AAAATGGCTGGTAAGCAGGC	CGG	AAAATGGCTGGTAAGGAGGCCGG
AAAATGGCTGGTAAGCAGGC	CGG	AAAATGGCTGGTAAGTAGGCCGG
AAAATGGCTGGTAAGCAGGC	CGG	AAAATGGCTGGTAATCAGGCCGG
AAAATGGCTGGTAAGCAGGC	CGG	AAAATGGCTGGTACGCAGGCCGG
AAAATGGCTGGTAAGCAGGC	CGG	AAAATGGCTGGTAGGCAGGCCGG
AAAATGGCTGGTAAGCAGGC	CGG	AAAATGGCTGGTATGCAGGCCGG
AAAATGGCTGGTAAGCAGGC	CGG	AAAATGGCTGGTCAGCAGGCCGG
AAAATGGCTGGTAAGCAGGC	CGG	AAAATGGCTGGTGAGCAGGCCGG
AAAATGGCTGGTAAGCAGGC	CGG	AAAATGGCTGGTTAGCAGGCCGG
AAAATGGCTGGTAAGCAGGC	CGG	AAAATGGCTGTTAAGCAGGCCGG
AAAATGGCTGGTAAGCAGGC	CGG	AAAATGGCTTGTAAGCAGGCCGG
AAAATGGCTGGTAAGCAGGC	CGG	AAAATGGGTGGTAAGCAGGCCGG
AAAATGGCTGGTAAGCAGGC	CGG	AAAATGGTTGGTAAGCAGGCCGG
AAAATGGCTGGTAAGCAGGC	CGG	AAAATGTCTGGTAAGCAGGCCGG
AAAATGGCTGGTAAGCAGGC	CGG	AAAATTGCTGGTAAGCAGGCCGG
AAAATGGCTGGTAAGCAGGC	CGG	AAACTGGCTGGTAAGCAGGCCGG
AAAATGGCTGGTAAGCAGGC	CGG	AAAGTGGCTGGTAAGCAGGCCGG
AAAATGGCTGGTAAGCAGGC	CGG	AAATTGGCTGGTAAGCAGGCCGG
AAAATGGCTGGTAAGCAGGC	CGG	AACATGGCTGGTAAGCAGGCCGG
AAAATGGCTGGTAAGCAGGC	CGG	AAGATGGCTGGTAAGCAGGCCGG
AAAATGGCTGGTAAGCAGGC	CGG	AATATGGCTGGTAAGCAGGCCGG
AAAATGGCTGGTAAGCAGGC	CGG	ACAATGGCTGGTAAGCAGGCCGG
AAAATGGCTGGTAAGCAGGC	CGG	AGAATGGCTGGTAAGCAGGCCGG
AAAATGGCTGGTAAGCAGGC	CGG	ATAATGGCTGGTAAGCAGGCCGG
AAAATGGCTGGTAAGCAGGC	CGG	CAAATGGCTGGTAAGCAGGCCGG
AAAATGGCTGGTAAGCAGGC	CGG	GAAATGGCTGGTAAGCAGGCCGG
AAAATGGCTGGTAAGCAGGC	CGG	TAAATGGCTGGTAAGCAGGCCGG
AAAATGGGTCACTCCTAGTG	GGG	GAAAAGGGTCACTCCTAGTGGGG
AAAATGGGTCACTCCTAGTG	GGG	GAAAATGGGCACTCCTAGTGGGG
AAAATGGGTCACTCCTAGTG	GGG	GAAAATGGGTACTCCTAGTGGGG
AAAATGGGTCACTCCTAGTG	GGG	GAAAATGGGTCACCCTAGTGGGG
AAAATGGGTCACTCCTAGTG	GGG	GAAAATGGGTCACTCCAGTGGGG
AAAATGGGTCACTCCTAGTG	GGG	GAAAATGGGTCACTCCTAGGGGG
AAAATGGGTCACTCCTAGTG	GGG	GAAAATGGGTCACTCCTAGTGGG
AAAATGGGTCACTCCTAGTG	GGG	GAAAATGGGTCACTCCTATGGGG
AAAATGGGTCACTCCTAGTG	GGG	GAAAATGGGTCACTCCTGTGGGG
AAAATGGGTCACTCCTAGTG	GGG	GAAAATGGGTCACTCTAGTGGGG
AAAATGGGTCACTCCTAGTG	GGG	GAAAATGGGTCATCCTAGTGGGG
AAAATGGGTCACTCCTAGTG	GGG	GAAAATGGGTCCTCCTAGTGGGG
AAAATGGGTCACTCCTAGTG	GGG	GAAAATGGTCACTCCTAGTGGGG
AAAATGGGTCACTCCTAGTG	GGG	GAAATGGGTCACTCCTAGTGGGG
AAACAGCATGCTCTATGTGT	TGG	AAAAAGCATGCTCTATGTGTTGG
AAACAGCATGCTCTATGTGT	TGG	AAAACACATGCTCTATGTGTTGG
AAACAGCATGCTCTATGTGT	TGG	AAAACAGATGCTCTATGTGTTGG
AAACAGCATGCTCTATGTGT	TGG	AAAACAGCAGCTCTATGTGTTGG
AAACAGCATGCTCTATGTGT	TGG	AAAACAGCATCTCTATGTGTTGG
AAACAGCATGCTCTATGTGT	TGG	AAAACAGCATGCCTATGTGTTGG
AAACAGCATGCTCTATGTGT	TGG	AAAACAGCATGCTCATGTGTTGG
AAACAGCATGCTCTATGTGT	TGG	AAAACAGCATGCTCTAGTGTTGG
AAACAGCATGCTCTATGTGT	TGG	AAAACAGCATGCTCTATGGTTGG
AAACAGCATGCTCTATGTGT	TGG	AAAACAGCATGCTCTATGTGTGG
AAACAGCATGCTCTATGTGT	TGG	AAAACAGCATGCTCTATGTGTTG
AAACAGCATGCTCTATGTGT	TGG	AAAACAGCATGCTCTATGTTTGG
AAACAGCATGCTCTATGTGT	TGG	AAAACAGCATGCTCTATTGTTGG
AAACAGCATGCTCTATGTGT	TGG	AAAACAGCATGCTCTTGTGTTGG
AAACAGCATGCTCTATGTGT	TGG	AAAACAGCATGCTTATGTGTTGG
AAACAGCATGCTCTATGTGT	TGG	AAAACAGCATGTCTATGTGTTGG
AAACAGCATGCTCTATGTGT	TGG	AAAACAGCTGCTCTATGTGTTGG
AAACAGCATGCTCTATGTGT	TGG	AAAACGCATGCTCTATGTGTTGG
AAACCAGGGCTGGTTCTCGA	TGG	AAAACAGGGCTGGTTCTCGATGG
AAACCAGGGCTGGTTCTCGA	TGG	AAACAAGGGCTGGTTCTCGATGG
AAACCAGGGCTGGTTCTCGA	TGG	AAACCAAGGCTGGTTCTCGATGG
AAACCAGGGCTGGTTCTCGA	TGG	AAACCACGGCTGGTTCTCGATGG
AAACCAGGGCTGGTTCTCGA	TGG	AAACCAGAGCTGGTTCTCGATGG
AAACCAGGGCTGGTTCTCGA	TGG	AAACCAGCGCTGGTTCTCGATGG
AAACCAGGGCTGGTTCTCGA	TGG	AAACCAGGACTGGTTCTCGATGG
AAACCAGGGCTGGTTCTCGA	TGG	AAACCAGGCCTGGTTCTCGATGG
AAACCAGGGCTGGTTCTCGA	TGG	AAACCAGGGATGGTTCTCGATGG
AAACCAGGGCTGGTTCTCGA	TGG	AAACCAGGGCAGGTTCTCGATGG
AAACCAGGGCTGGTTCTCGA	TGG	AAACCAGGGCCGGTTCTCGATGG
AAACCAGGGCTGGTTCTCGA	TGG	AAACCAGGGCGGGTTCTCGATGG
AAACCAGGGCTGGTTCTCGA	TGG	AAACCAGGGCTAGTTCTCGATGG
AAACCAGGGCTGGTTCTCGA	TGG	AAACCAGGGCTCGTTCTCGATGG
AAACCAGGGCTGGTTCTCGA	TGG	AAACCAGGGCTGATTCTCGATGG
AAACCAGGGCTGGTTCTCGA	TGG	AAACCAGGGCTGCTTCTCGATGG
AAACCAGGGCTGGTTCTCGA	TGG	AAACCAGGGCTGGATCTCGATGG
AAACCAGGGCTGGTTCTCGA	TGG	AAACCAGGGCTGGCTCTCGATGG
AAACCAGGGCTGGTTCTCGA	TGG	AAACCAGGGCTGGGTCTCGATGG
AAACCAGGGCTGGTTCTCGA	TGG	AAACCAGGGCTGGTACTCGATGG
AAACCAGGGCTGGTTCTCGA	TGG	AAACCAGGGCTGGTCCTCGATGG
AAACCAGGGCTGGTTCTCGA	TGG	AAACCAGGGCTGGTGCTCGATGG
AAACCAGGGCTGGTTCTCGA	TGG	AAACCAGGGCTGGTTATCGATGG
AAACCAGGGCTGGTTCTCGA	TGG	AAACCAGGGCTGGTTCACGATGG
AAACCAGGGCTGGTTCTCGA	TGG	AAACCAGGGCTGGTTCCCGATGG
AAACCAGGGCTGGTTCTCGA	TGG	AAACCAGGGCTGGTTCGCGATGG
AAACCAGGGCTGGTTCTCGA	TGG	AAACCAGGGCTGGTTCTAGATGG
AAACCAGGGCTGGTTCTCGA	TGG	AAACCAGGGCTGGTTCTCAATGG
AAACCAGGGCTGGTTCTCGA	TGG	AAACCAGGGCTGGTTCTCCATGG
AAACCAGGGCTGGTTCTCGA	TGG	AAACCAGGGCTGGTTCTCGAAGG
AAACCAGGGCTGGTTCTCGA	TGG	AAACCAGGGCTGGTTCTCGACGG
AAACCAGGGCTGGTTCTCGA	TGG	AAACCAGGGCTGGTTCTCGAGGG
AAACCAGGGCTGGTTCTCGA	TGG	AAACCAGGGCTGGTTCTCGATAG
AAACCAGGGCTGGTTCTCGA	TGG	AAACCAGGGCTGGTTCTCGATCG
AAACCAGGGCTGGTTCTCGA	TGG	AAACCAGGGCTGGTTCTCGATGA
AAACCAGGGCTGGTTCTCGA	TGG	AAACCAGGGCTGGTTCTCGATGC
AAACCAGGGCTGGTTCTCGA	TGG	AAACCAGGGCTGGTTCTCGATGG
AAACCAGGGCTGGTTCTCGA	TGG	AAACCAGGGCTGGTTCTCGATGT
AAACCAGGGCTGGTTCTCGA	TGG	AAACCAGGGCTGGTTCTCGATTG
AAACCAGGGCTGGTTCTCGA	TGG	AAACCAGGGCTGGTTCTCGCTGG
AAACCAGGGCTGGTTCTCGA	TGG	AAACCAGGGCTGGTTCTCGGTGG
AAACCAGGGCTGGTTCTCGA	TGG	AAACCAGGGCTGGTTCTCGTTGG
AAACCAGGGCTGGTTCTCGA	TGG	AAACCAGGGCTGGTTCTCTATGG
AAACCAGGGCTGGTTCTCGA	TGG	AAACCAGGGCTGGTTCTGGATGG
AAACCAGGGCTGGTTCTCGA	TGG	AAACCAGGGCTGGTTCTTGATGG
AAACCAGGGCTGGTTCTCGA	TGG	AAACCAGGGCTGGTTGTCGATGG
AAACCAGGGCTGGTTCTCGA	TGG	AAACCAGGGCTGGTTTTCGATGG
AAACCAGGGCTGGTTCTCGA	TGG	AAACCAGGGCTGTTTCTCGATGG
AAACCAGGGCTGGTTCTCGA	TGG	AAACCAGGGCTTGTTCTCGATGG
AAACCAGGGCTGGTTCTCGA	TGG	AAACCAGGGGTGGTTCTCGATGG
AAACCAGGGCTGGTTCTCGA	TGG	AAACCAGGGTTGGTTCTCGATGG
AAACCAGGGCTGGTTCTCGA	TGG	AAACCAGGTCTGGTTCTCGATGG
AAACCAGGGCTGGTTCTCGA	TGG	AAACCAGTGCTGGTTCTCGATGG
AAACCAGGGCTGGTTCTCGA	TGG	AAACCATGGCTGGTTCTCGATGG
AAACCAGGGCTGGTTCTCGA	TGG	AAACCCGGGCTGGTTCTCGATGG
AAACCAGGGCTGGTTCTCGA	TGG	AAACCGGGGCTGGTTCTCGATGG
AAACCAGGGCTGGTTCTCGA	TGG	AAACCTGGGCTGGTTCTCGATGG
AAACCAGGGCTGGTTCTCGA	TGG	AAACGAGGGCTGGTTCTCGATGG
AAACCAGGGCTGGTTCTCGA	TGG	AAACTAGGGCTGGTTCTCGATGG
AAACCAGGGCTGGTTCTCGA	TGG	AAAGCAGGGCTGGTTCTCGATGG
AAACCAGGGCTGGTTCTCGA	TGG	AAATCAGGGCTGGTTCTCGATGG
AAACCAGGGCTGGTTCTCGA	TGG	AACCCAGGGCTGGTTCTCGATGG
AAACCAGGGCTGGTTCTCGA	TGG	AAGCCAGGGCTGGTTCTCGATGG
AAACCAGGGCTGGTTCTCGA	TGG	AATCCAGGGCTGGTTCTCGATGG
AAACCAGGGCTGGTTCTCGA	TGG	ACACCAGGGCTGGTTCTCGATGG
AAACCAGGGCTGGTTCTCGA	TGG	AGACCAGGGCTGGTTCTCGATGG
AAACCAGGGCTGGTTCTCGA	TGG	ATACCAGGGCTGGTTCTCGATGG
AAACCAGGGCTGGTTCTCGA	TGG	CAAACAGGGCTGGTTCTCGATGG
AAACCAGGGCTGGTTCTCGA	TGG	CAAACCAGGCTGGTTCTCGATGG
AAACCAGGGCTGGTTCTCGA	TGG	CAAACCAGGGCGGTTCTCGATGG
AAACCAGGGCTGGTTCTCGA	TGG	CAAACCAGGGCTGGTCTCGATGG
AAACCAGGGCTGGTTCTCGA	TGG	CAAACCAGGGCTGGTTCCGATGG
AAACCAGGGCTGGTTCTCGA	TGG	CAAACCAGGGCTGGTTCTCATGG
AAACCAGGGCTGGTTCTCGA	TGG	CAAACCAGGGCTGGTTCTCGAGG
AAACCAGGGCTGGTTCTCGA	TGG	CAAACCAGGGCTGGTTCTCGATG
AAACCAGGGCTGGTTCTCGA	TGG	CAAACCAGGGCTGGTTCTCGTGG
AAACCAGGGCTGGTTCTCGA	TGG	CAAACCAGGGCTGGTTCTGATGG
AAACCAGGGCTGGTTCTCGA	TGG	CAAACCAGGGCTGGTTTCGATGG
AAACCAGGGCTGGTTCTCGA	TGG	CAAACCAGGGCTGTTCTCGATGG
AAACCAGGGCTGGTTCTCGA	TGG	CAAACCAGGGTGGTTCTCGATGG
AAACCAGGGCTGGTTCTCGA	TGG	CAAACCGGGCTGGTTCTCGATGG
AAACCAGGGCTGGTTCTCGA	TGG	CAACCAGGGCTGGTTCTCGATGG
AAACCAGGGCTGGTTCTCGA	TGG	GAACCAGGGCTGGTTCTCGATGG
AAACCAGGGCTGGTTCTCGA	TGG	TAACCAGGGCTGGTTCTCGATGG
AAACTCGCCACAGTAATTTG	GGG	AAAATCGCCACAGTAATTTGGGG
AAACTCGCCACAGTAATTTG	GGG	AAACACGCCACAGTAATTTGGGG
AAACTCGCCACAGTAATTTG	GGG	AAACCCGCCACAGTAATTTGGGG
AAACTCGCCACAGTAATTTG	GGG	AAACGCGCCACAGTAATTTGGGG
AAACTCGCCACAGTAATTTG	GGG	AAACTAGCCACAGTAATTTGGGG
AAACTCGCCACAGTAATTTG	GGG	AAACTCACCACAGTAATTTGGGG
AAACTCGCCACAGTAATTTG	GGG	AAACTCCCCACAGTAATTTGGGG
AAACTCGCCACAGTAATTTG	GGG	AAACTCGACACAGTAATTTGGGG
AAACTCGCCACAGTAATTTG	GGG	AAACTCGCAACAGTAATTTGGGG
AAACTCGCCACAGTAATTTG	GGG	AAACTCGCCAAAGTAATTTGGGG
AAACTCGCCACAGTAATTTG	GGG	AAACTCGCCACAATAATTTGGGG
AAACTCGCCACAGTAATTTG	GGG	AAACTCGCCACACTAATTTGGGG
AAACTCGCCACAGTAATTTG	GGG	AAACTCGCCACAGAAATTTGGGG
AAACTCGCCACAGTAATTTG	GGG	AAACTCGCCACAGCAATTTGGGG
AAACTCGCCACAGTAATTTG	GGG	AAACTCGCCACAGGAATTTGGGG
AAACTCGCCACAGTAATTTG	GGG	AAACTCGCCACAGTAAATTGGGG
AAACTCGCCACAGTAATTTG	GGG	AAACTCGCCACAGTAACTTGGGG
AAACTCGCCACAGTAATTTG	GGG	AAACTCGCCACAGTAAGTTGGGG
AAACTCGCCACAGTAATTTG	GGG	AAACTCGCCACAGTAATATGGGG
AAACTCGCCACAGTAATTTG	GGG	AAACTCGCCACAGTAATCTGGGG
AAACTCGCCACAGTAATTTG	GGG	AAACTCGCCACAGTAATGTGGGG
AAACTCGCCACAGTAATTTG	GGG	AAACTCGCCACAGTAATTAGGGG
AAACTCGCCACAGTAATTTG	GGG	AAACTCGCCACAGTAATTCGGGG
AAACTCGCCACAGTAATTTG	GGG	AAACTCGCCACAGTAATTGGGGG
AAACTCGCCACAGTAATTTG	GGG	AAACTCGCCACAGTAATTTAGGG
AAACTCGCCACAGTAATTTG	GGG	AAACTCGCCACAGTAATTTCGGG
AAACTCGCCACAGTAATTTG	GGG	AAACTCGCCACAGTAATTTGAGG
AAACTCGCCACAGTAATTTG	GGG	AAACTCGCCACAGTAATTTGCGG
AAACTCGCCACAGTAATTTG	GGG	AAACTCGCCACAGTAATTTGGAG
AAACTCGCCACAGTAATTTG	GGG	AAACTCGCCACAGTAATTTGGCG
AAACTCGCCACAGTAATTTG	GGG	AAACTCGCCACAGTAATTTGGGA
AAACTCGCCACAGTAATTTG	GGG	AAACTCGCCACAGTAATTTGGGC
AAACTCGCCACAGTAATTTG	GGG	AAACTCGCCACAGTAATTTGGGG
AAACTCGCCACAGTAATTTG	GGG	AAACTCGCCACAGTAATTTGGGT
AAACTCGCCACAGTAATTTG	GGG	AAACTCGCCACAGTAATTTGGTG
AAACTCGCCACAGTAATTTG	GGG	AAACTCGCCACAGTAATTTGTGG
AAACTCGCCACAGTAATTTG	GGG	AAACTCGCCACAGTAATTTTGGG
AAACTCGCCACAGTAATTTG	GGG	AAACTCGCCACAGTACTTTGGGG
AAACTCGCCACAGTAATTTG	GGG	AAACTCGCCACAGTAGTTTGGGG
AAACTCGCCACAGTAATTTG	GGG	AAACTCGCCACAGTATTTTGGGG
AAACTCGCCACAGTAATTTG	GGG	AAACTCGCCACAGTCATTTGGGG
AAACTCGCCACAGTAATTTG	GGG	AAACTCGCCACAGTGATTTGGGG
AAACTCGCCACAGTAATTTG	GGG	AAACTCGCCACAGTTATTTGGGG
AAACTCGCCACAGTAATTTG	GGG	AAACTCGCCACATTAATTTGGGG
AAACTCGCCACAGTAATTTG	GGG	AAACTCGCCACCGTAATTTGGGG
AAACTCGCCACAGTAATTTG	GGG	AAACTCGCCACGGTAATTTGGGG
AAACTCGCCACAGTAATTTG	GGG	AAACTCGCCACTGTAATTTGGGG
AAACTCGCCACAGTAATTTG	GGG	AAACTCGCCAGAGTAATTTGGGG
AAACTCGCCACAGTAATTTG	GGG	AAACTCGCCATAGTAATTTGGGG
AAACTCGCCACAGTAATTTG	GGG	AAACTCGCCCCAGTAATTTGGGG
AAACTCGCCACAGTAATTTG	GGG	AAACTCGCCGCAGTAATTTGGGG
AAACTCGCCACAGTAATTTG	GGG	AAACTCGCCTCAGTAATTTGGGG
AAACTCGCCACAGTAATTTG	GGG	AAACTCGCGACAGTAATTTGGGG
AAACTCGCCACAGTAATTTG	GGG	AAACTCGCTACAGTAATTTGGGG
AAACTCGCCACAGTAATTTG	GGG	AAACTCGGCACAGTAATTTGGGG
AAACTCGCCACAGTAATTTG	GGG	AAACTCGTCACAGTAATTTGGGG
AAACTCGCCACAGTAATTTG	GGG	AAACTCTCCACAGTAATTTGGGG
AAACTCGCCACAGTAATTTG	GGG	AAACTGGCCACAGTAATTTGGGG
AAACTCGCCACAGTAATTTG	GGG	AAACTTGCCACAGTAATTTGGGG
AAACTCGCCACAGTAATTTG	GGG	AAAGTCGCCACAGTAATTTGGGG
AAACTCGCCACAGTAATTTG	GGG	AAATTCGCCACAGTAATTTGGGG
AAACTCGCCACAGTAATTTG	GGG	AACCTCGCCACAGTAATTTGGGG
AAACTCGCCACAGTAATTTG	GGG	AAGCTCGCCACAGTAATTTGGGG
AAACTCGCCACAGTAATTTG	GGG	AATCTCGCCACAGTAATTTGGGG
AAACTCGCCACAGTAATTTG	GGG	ACACTCGCCACAGTAATTTGGGG
AAACTCGCCACAGTAATTTG	GGG	AGACTCGCCACAGTAATTTGGGG
AAACTCGCCACAGTAATTTG	GGG	ATACTCGCCACAGTAATTTGGGG
AAACTCGCCACAGTAATTTG	GGG	CAACTCGCCACAGTAATTTGGGG
AAACTCGCCACAGTAATTTG	GGG	GAACTCGCCACAGTAATTTGGGG
AAACTCGCCACAGTAATTTG	GGG	TAACTCGCCACAGTAATTTGGGG
AAACTTGTGCAAGCAGAAGG	AGG	AAAATTGTGCAAGCAGAAGGAGG
AAACTTGTGCAAGCAGAAGG	AGG	AAACATGTGCAAGCAGAAGGAGG
AAACTTGTGCAAGCAGAAGG	AGG	AAACCTGTGCAAGCAGAAGGAGG
AAACTTGTGCAAGCAGAAGG	AGG	AAACGTGTGCAAGCAGAAGGAGG
AAACTTGTGCAAGCAGAAGG	AGG	AAACTAGTGCAAGCAGAAGGAGG
AAACTTGTGCAAGCAGAAGG	AGG	AAACTCGTGCAAGCAGAAGGAGG
AAACTTGTGCAAGCAGAAGG	AGG	AAACTGGTGCAAGCAGAAGGAGG
AAACTTGTGCAAGCAGAAGG	AGG	AAACTTATGCAAGCAGAAGGAGG
AAACTTGTGCAAGCAGAAGG	AGG	AAACTTCTGCAAGCAGAAGGAGG
AAACTTGTGCAAGCAGAAGG	AGG	AAACTTGAGCAAGCAGAAGGAGG
AAACTTGTGCAAGCAGAAGG	AGG	AAACTTGCGCAAGCAGAAGGAGG
AAACTTGTGCAAGCAGAAGG	AGG	AAACTTGGGCAAGCAGAAGGAGG
AAACTTGTGCAAGCAGAAGG	AGG	AAACTTGTACAAGCAGAAGGAGG
AAACTTGTGCAAGCAGAAGG	AGG	AAACTTGTCCAAGCAGAAGGAGG
AAACTTGTGCAAGCAGAAGG	AGG	AAACTTGTGAAAGCAGAAGGAGG
AAACTTGTGCAAGCAGAAGG	AGG	AAACTTGTGCAAACAGAAGGAGG
AAACTTGTGCAAGCAGAAGG	AGG	AAACTTGTGCAACCAGAAGGAGG
AAACTTGTGCAAGCAGAAGG	AGG	AAACTTGTGCAAGAAGAAGGAGG
AAACTTGTGCAAGCAGAAGG	AGG	AAACTTGTGCAAGCAAAAGGAGG
AAACTTGTGCAAGCAGAAGG	AGG	AAACTTGTGCAAGCACAAGGAGG
AAACTTGTGCAAGCAGAAGG	AGG	AAACTTGTGCAAGCAGAAAGAGG
AAACTTGTGCAAGCAGAAGG	AGG	AAACTTGTGCAAGCAGAACGAGG
AAACTTGTGCAAGCAGAAGG	AGG	AAACTTGTGCAAGCAGAAGAAGG
AAACTTGTGCAAGCAGAAGG	AGG	AAACTTGTGCAAGCAGAAGCAGG
AAACTTGTGCAAGCAGAAGG	AGG	AAACTTGTGCAAGCAGAAGGAAG
AAACTTGTGCAAGCAGAAGG	AGG	AAACTTGTGCAAGCAGAAGGACG
AAACTTGTGCAAGCAGAAGG	AGG	AAACTTGTGCAAGCAGAAGGAGA
AAACTTGTGCAAGCAGAAGG	AGG	AAACTTGTGCAAGCAGAAGGAGC
AAACTTGTGCAAGCAGAAGG	AGG	AAACTTGTGCAAGCAGAAGGAGG
AAACTTGTGCAAGCAGAAGG	AGG	AAACTTGTGCAAGCAGAAGGAGT
AAACTTGTGCAAGCAGAAGG	AGG	AAACTTGTGCAAGCAGAAGGATG
AAACTTGTGCAAGCAGAAGG	AGG	AAACTTGTGCAAGCAGAAGGCGG
AAACTTGTGCAAGCAGAAGG	AGG	AAACTTGTGCAAGCAGAAGGGGG
AAACTTGTGCAAGCAGAAGG	AGG	AAACTTGTGCAAGCAGAAGGTGG
AAACTTGTGCAAGCAGAAGG	AGG	AAACTTGTGCAAGCAGAAGTAGG
AAACTTGTGCAAGCAGAAGG	AGG	AAACTTGTGCAAGCAGAATGAGG
AAACTTGTGCAAGCAGAAGG	AGG	AAACTTGTGCAAGCAGACGGAGG
AAACTTGTGCAAGCAGAAGG	AGG	AAACTTGTGCAAGCAGAGGGAGG
AAACTTGTGCAAGCAGAAGG	AGG	AAACTTGTGCAAGCAGATGGAGG
AAACTTGTGCAAGCAGAAGG	AGG	AAACTTGTGCAAGCAGCAGGAGG
AAACTTGTGCAAGCAGAAGG	AGG	AAACTTGTGCAAGCAGGAGGAGG
AAACTTGTGCAAGCAGAAGG	AGG	AAACTTGTGCAAGCAGTAGGAGG
AAACTTGTGCAAGCAGAAGG	AGG	AAACTTGTGCAAGCATAAGGAGG
AAACTTGTGCAAGCAGAAGG	AGG	AAACTTGTGCAAGCCGAAGGAGG
AAACTTGTGCAAGCAGAAGG	AGG	AAACTTGTGCAAGCGGAAGGAGG
AAACTTGTGCAAGCAGAAGG	AGG	AAACTTGTGCAAGCTGAAGGAGG
AAACTTGTGCAAGCAGAAGG	AGG	AAACTTGTGCAAGGAGAAGGAGG
AAACTTGTGCAAGCAGAAGG	AGG	AAACTTGTGCAAGTAGAAGGAGG
AAACTTGTGCAAGCAGAAGG	AGG	AAACTTGTGCAATCAGAAGGAGG
AAACTTGTGCAAGCAGAAGG	AGG	AAACTTGTGCACGCAGAAGGAGG
AAACTTGTGCAAGCAGAAGG	AGG	AAACTTGTGCAGGCAGAAGGAGG
AAACTTGTGCAAGCAGAAGG	AGG	AAACTTGTGCATGCAGAAGGAGG
AAACTTGTGCAAGCAGAAGG	AGG	AAACTTGTGCCAGCAGAAGGAGG
AAACTTGTGCAAGCAGAAGG	AGG	AAACTTGTGCGAGCAGAAGGAGG
AAACTTGTGCAAGCAGAAGG	AGG	AAACTTGTGCTAGCAGAAGGAGG
AAACTTGTGCAAGCAGAAGG	AGG	AAACTTGTGGAAGCAGAAGGAGG
AAACTTGTGCAAGCAGAAGG	AGG	AAACTTGTGTAAGCAGAAGGAGG
AAACTTGTGCAAGCAGAAGG	AGG	AAACTTGTTCAAGCAGAAGGAGG
AAACTTGTGCAAGCAGAAGG	AGG	AAACTTTTGCAAGCAGAAGGAGG
AAACTTGTGCAAGCAGAAGG	AGG	AAAGTTGTGCAAGCAGAAGGAGG
AAACTTGTGCAAGCAGAAGG	AGG	AAATTTGTGCAAGCAGAAGGAGG
AAACTTGTGCAAGCAGAAGG	AGG	AACCTTGTGCAAGCAGAAGGAGG
AAACTTGTGCAAGCAGAAGG	AGG	AAGCTTGTGCAAGCAGAAGGAGG
AAACTTGTGCAAGCAGAAGG	AGG	AATCTTGTGCAAGCAGAAGGAGG
AAACTTGTGCAAGCAGAAGG	AGG	ACACTTGTGCAAGCAGAAGGAGG
AAACTTGTGCAAGCAGAAGG	AGG	AGACTTGTGCAAGCAGAAGGAGG
AAACTTGTGCAAGCAGAAGG	AGG	ATACTTGTGCAAGCAGAAGGAGG
AAACTTGTGCAAGCAGAAGG	AGG	CAACTTGTGCAAGCAGAAGGAGG
AAACTTGTGCAAGCAGAAGG	AGG	GAAACTGTGCAAGCAGAAGGAGG
AAACTTGTGCAAGCAGAAGG	AGG	GAAACTTGGCAAGCAGAAGGAGG
AAACTTGTGCAAGCAGAAGG	AGG	GAAACTTGTCAAGCAGAAGGAGG
AAACTTGTGCAAGCAGAAGG	AGG	GAAACTTGTGAAGCAGAAGGAGG
AAACTTGTGCAAGCAGAAGG	AGG	GAAACTTGTGCAACAGAAGGAGG
AAACTTGTGCAAGCAGAAGG	AGG	GAAACTTGTGCAAGAGAAGGAGG
AAACTTGTGCAAGCAGAAGG	AGG	GAAACTTGTGCAAGCAAAGGAGG
AAACTTGTGCAAGCAGAAGG	AGG	GAAACTTGTGCAAGCAGAAGAGG
AAACTTGTGCAAGCAGAAGG	AGG	GAAACTTGTGCAAGCAGAAGGAG
AAACTTGTGCAAGCAGAAGG	AGG	GAAACTTGTGCAAGCAGAAGGGG
AAACTTGTGCAAGCAGAAGG	AGG	GAAACTTGTGCAAGCAGAGGAGG
AAACTTGTGCAAGCAGAAGG	AGG	GAAACTTGTGCAAGCGAAGGAGG
AAACTTGTGCAAGCAGAAGG	AGG	GAAACTTGTGCAGCAGAAGGAGG
AAACTTGTGCAAGCAGAAGG	AGG	GAAACTTTGCAAGCAGAAGGAGG
AAACTTGTGCAAGCAGAAGG	AGG	GAAATTGTGCAAGCAGAAGGAGG
AAACTTGTGCAAGCAGAAGG	AGG	GAACTTGTGCAAGCAGAAGGAGG
AAACTTGTGCAAGCAGAAGG	AGG	TAACTTGTGCAAGCAGAAGGAGG
AAAGAACGGTACATCCATAA	TGG	AAAAAACGGTACATCCATAATGG
AAAGAACGGTACATCCATAA	TGG	AAACAACGGTACATCCATAATGG
AAAGAACGGTACATCCATAA	TGG	AAAGAAAGGTACATCCATAATGG
AAAGAACGGTACATCCATAA	TGG	AAAGAACAGTACATCCATAATGG
AAAGAACGGTACATCCATAA	TGG	AAAGAACCGTACATCCATAATGG
AAAGAACGGTACATCCATAA	TGG	AAAGAACGATACATCCATAATGG
AAAGAACGGTACATCCATAA	TGG	AAAGAACGCTACATCCATAATGG
AAAGAACGGTACATCCATAA	TGG	AAAGAACGGAACATCCATAATGG
AAAGAACGGTACATCCATAA	TGG	AAAGAACGGCACATCCATAATGG
AAAGAACGGTACATCCATAA	TGG	AAAGAACGGGACATCCATAATGG
AAAGAACGGTACATCCATAA	TGG	AAAGAACGGTAAATCCATAATGG
AAAGAACGGTACATCCATAA	TGG	AAAGAACGGTACAACCATAATGG
AAAGAACGGTACATCCATAA	TGG	AAAGAACGGTACACCCATAATGG
AAAGAACGGTACATCCATAA	TGG	AAAGAACGGTACAGCCATAATGG
AAAGAACGGTACATCCATAA	TGG	AAAGAACGGTACATACATAATGG
AAAGAACGGTACATCCATAA	TGG	AAAGAACGGTACATCAATAATGG
AAAGAACGGTACATCCATAA	TGG	AAAGAACGGTACATCCAAAATGG
AAAGAACGGTACATCCATAA	TGG	AAAGAACGGTACATCCACAATGG
AAAGAACGGTACATCCATAA	TGG	AAAGAACGGTACATCCAGAATGG
AAAGAACGGTACATCCATAA	TGG	AAAGAACGGTACATCCATAAAGG
AAAGAACGGTACATCCATAA	TGG	AAAGAACGGTACATCCATAACGG
AAAGAACGGTACATCCATAA	TGG	AAAGAACGGTACATCCATAAGGG
AAAGAACGGTACATCCATAA	TGG	AAAGAACGGTACATCCATAATAG
AAAGAACGGTACATCCATAA	TGG	AAAGAACGGTACATCCATAATCG
AAAGAACGGTACATCCATAA	TGG	AAAGAACGGTACATCCATAATGA
AAAGAACGGTACATCCATAA	TGG	AAAGAACGGTACATCCATAATGC
AAAGAACGGTACATCCATAA	TGG	AAAGAACGGTACATCCATAATGG
AAAGAACGGTACATCCATAA	TGG	AAAGAACGGTACATCCATAATGT
AAAGAACGGTACATCCATAA	TGG	AAAGAACGGTACATCCATAATTG
AAAGAACGGTACATCCATAA	TGG	AAAGAACGGTACATCCATACTGG
AAAGAACGGTACATCCATAA	TGG	AAAGAACGGTACATCCATAGTGG
AAAGAACGGTACATCCATAA	TGG	AAAGAACGGTACATCCATATTGG
AAAGAACGGTACATCCATAA	TGG	AAAGAACGGTACATCCATCATGG
AAAGAACGGTACATCCATAA	TGG	AAAGAACGGTACATCCATGATGG
AAAGAACGGTACATCCATAA	TGG	AAAGAACGGTACATCCATTATGG
AAAGAACGGTACATCCATAA	TGG	AAAGAACGGTACATCCCTAATGG
AAAGAACGGTACATCCATAA	TGG	AAAGAACGGTACATCCGTAATGG
AAAGAACGGTACATCCATAA	TGG	AAAGAACGGTACATCCTTAATGG
AAAGAACGGTACATCCATAA	TGG	AAAGAACGGTACATCGATAATGG
AAAGAACGGTACATCCATAA	TGG	AAAGAACGGTACATCTATAATGG
AAAGAACGGTACATCCATAA	TGG	AAAGAACGGTACATGCATAATGG
AAAGAACGGTACATCCATAA	TGG	AAAGAACGGTACATTCATAATGG
AAAGAACGGTACATCCATAA	TGG	AAAGAACGGTACCTCCATAATGG
AAAGAACGGTACATCCATAA	TGG	AAAGAACGGTACGTCCATAATGG
AAAGAACGGTACATCCATAA	TGG	AAAGAACGGTACTTCCATAATGG
AAAGAACGGTACATCCATAA	TGG	AAAGAACGGTAGATCCATAATGG
AAAGAACGGTACATCCATAA	TGG	AAAGAACGGTATATCCATAATGG
AAAGAACGGTACATCCATAA	TGG	AAAGAACGGTCCATCCATAATGG
AAAGAACGGTACATCCATAA	TGG	AAAGAACGGTGCATCCATAATGG
AAAGAACGGTACATCCATAA	TGG	AAAGAACGGTTCATCCATAATGG
AAAGAACGGTACATCCATAA	TGG	AAAGAACGTTACATCCATAATGG
AAAGAACGGTACATCCATAA	TGG	AAAGAACTGTACATCCATAATGG
AAAGAACGGTACATCCATAA	TGG	AAAGAAGGGTACATCCATAATGG
AAAGAACGGTACATCCATAA	TGG	AAAGAATGGTACATCCATAATGG
AAAGAACGGTACATCCATAA	TGG	AAAGACCGGTACATCCATAATGG
AAAGAACGGTACATCCATAA	TGG	AAAGAGCGGTACATCCATAATGG
AAAGAACGGTACATCCATAA	TGG	AAAGATCGGTACATCCATAATGG
AAAGAACGGTACATCCATAA	TGG	AAAGCACGGTACATCCATAATGG
AAAGAACGGTACATCCATAA	TGG	AAAGGACGGTACATCCATAATGG
AAAGAACGGTACATCCATAA	TGG	AAAGTACGGTACATCCATAATGG
AAAGAACGGTACATCCATAA	TGG	AAATAACGGTACATCCATAATGG
AAAGAACGGTACATCCATAA	TGG	AACGAACGGTACATCCATAATGG
AAAGAACGGTACATCCATAA	TGG	AAGGAACGGTACATCCATAATGG
AAAGAACGGTACATCCATAA	TGG	AATGAACGGTACATCCATAATGG
AAAGAACGGTACATCCATAA	TGG	ACAGAACGGTACATCCATAATGG
AAAGAACGGTACATCCATAA	TGG	AGAGAACGGTACATCCATAATGG
AAAGAACGGTACATCCATAA	TGG	ATAGAACGGTACATCCATAATGG
AAAGAACGGTACATCCATAA	TGG	CAAGAACGGTACATCCATAATGG
AAAGAACGGTACATCCATAA	TGG	GAAGAACGGTACATCCATAATGG
AAAGAACGGTACATCCATAA	TGG	TAAGAACGGTACATCCATAATGG
AAAGAAGAAACGCTGTTCTG	AGG	AAAAAAGAAACGCTGTTCTGAGG
AAAGAAGAAACGCTGTTCTG	AGG	AAACAAGAAACGCTGTTCTGAGG
AAAGAAGAAACGCTGTTCTG	AGG	AAAGAAAAAACGCTGTTCTGAGG
AAAGAAGAAACGCTGTTCTG	AGG	AAAGAACAAACGCTGTTCTGAGG
AAAGAAGAAACGCTGTTCTG	AGG	AAAGAAGAAAAGCTGTTCTGAGG
AAAGAAGAAACGCTGTTCTG	AGG	AAAGAAGAAACACTGTTCTGAGG
AAAGAAGAAACGCTGTTCTG	AGG	AAAGAAGAAACCCTGTTCTGAGG
AAAGAAGAAACGCTGTTCTG	AGG	AAAGAAGAAACGATGTTCTGAGG
AAAGAAGAAACGCTGTTCTG	AGG	AAAGAAGAAACGCAGTTCTGAGG
AAAGAAGAAACGCTGTTCTG	AGG	AAAGAAGAAACGCCGTTCTGAGG
AAAGAAGAAACGCTGTTCTG	AGG	AAAGAAGAAACGCGGTTCTGAGG
AAAGAAGAAACGCTGTTCTG	AGG	AAAGAAGAAACGCTATTCTGAGG
AAAGAAGAAACGCTGTTCTG	AGG	AAAGAAGAAACGCTCTTCTGAGG
AAAGAAGAAACGCTGTTCTG	AGG	AAAGAAGAAACGCTGATCTGAGG
AAAGAAGAAACGCTGTTCTG	AGG	AAAGAAGAAACGCTGCTCTGAGG
AAAGAAGAAACGCTGTTCTG	AGG	AAAGAAGAAACGCTGGTCTGAGG
AAAGAAGAAACGCTGTTCTG	AGG	AAAGAAGAAACGCTGTACTGAGG
AAAGAAGAAACGCTGTTCTG	AGG	AAAGAAGAAACGCTGTCCTGAGG
AAAGAAGAAACGCTGTTCTG	AGG	AAAGAAGAAACGCTGTGCTGAGG
AAAGAAGAAACGCTGTTCTG	AGG	AAAGAAGAAACGCTGTTATGAGG
AAAGAAGAAACGCTGTTCTG	AGG	AAAGAAGAAACGCTGTTCAGAGG
AAAGAAGAAACGCTGTTCTG	AGG	AAAGAAGAAACGCTGTTCCGAGG
AAAGAAGAAACGCTGTTCTG	AGG	AAAGAAGAAACGCTGTTCGGAGG
AAAGAAGAAACGCTGTTCTG	AGG	AAAGAAGAAACGCTGTTCTAAGG
AAAGAAGAAACGCTGTTCTG	AGG	AAAGAAGAAACGCTGTTCTCAGG
AAAGAAGAAACGCTGTTCTG	AGG	AAAGAAGAAACGCTGTTCTGAAG
AAAGAAGAAACGCTGTTCTG	AGG	AAAGAAGAAACGCTGTTCTGACG
AAAGAAGAAACGCTGTTCTG	AGG	AAAGAAGAAACGCTGTTCTGAGA
AAAGAAGAAACGCTGTTCTG	AGG	AAAGAAGAAACGCTGTTCTGAGC
AAAGAAGAAACGCTGTTCTG	AGG	AAAGAAGAAACGCTGTTCTGAGG
AAAGAAGAAACGCTGTTCTG	AGG	AAAGAAGAAACGCTGTTCTGAGT
AAAGAAGAAACGCTGTTCTG	AGG	AAAGAAGAAACGCTGTTCTGATG
AAAGAAGAAACGCTGTTCTG	AGG	AAAGAAGAAACGCTGTTCTGCGG
AAAGAAGAAACGCTGTTCTG	AGG	AAAGAAGAAACGCTGTTCTGGGG
AAAGAAGAAACGCTGTTCTG	AGG	AAAGAAGAAACGCTGTTCTGTGG
AAAGAAGAAACGCTGTTCTG	AGG	AAAGAAGAAACGCTGTTCTTAGG
AAAGAAGAAACGCTGTTCTG	AGG	AAAGAAGAAACGCTGTTGTGAGG
AAAGAAGAAACGCTGTTCTG	AGG	AAAGAAGAAACGCTGTTTTGAGG
AAAGAAGAAACGCTGTTCTG	AGG	AAAGAAGAAACGCTTTTCTGAGG
AAAGAAGAAACGCTGTTCTG	AGG	AAAGAAGAAACGGTGTTCTGAGG
AAAGAAGAAACGCTGTTCTG	AGG	AAAGAAGAAACGTTGTTCTGAGG
AAAGAAGAAACGCTGTTCTG	AGG	AAAGAAGAAACTCTGTTCTGAGG
AAAGAAGAAACGCTGTTCTG	AGG	AAAGAAGAAAGGCTGTTCTGAGG
AAAGAAGAAACGCTGTTCTG	AGG	AAAGAAGAAATGCTGTTCTGAGG
AAAGAAGAAACGCTGTTCTG	AGG	AAAGAAGAACCGCTGTTCTGAGG
AAAGAAGAAACGCTGTTCTG	AGG	AAAGAAGAAGCGCTGTTCTGAGG
AAAGAAGAAACGCTGTTCTG	AGG	AAAGAAGAATCGCTGTTCTGAGG
AAAGAAGAAACGCTGTTCTG	AGG	AAAGAAGACACGCTGTTCTGAGG
AAAGAAGAAACGCTGTTCTG	AGG	AAAGAAGATACGCTGTTCTGAGG
AAAGAAGAAACGCTGTTCTG	AGG	AAAGAAGCAACGCTGTTCTGAGG
AAAGAAGAAACGCTGTTCTG	AGG	AAAGAAGGAACGCTGTTCTGAGG
AAAGAAGAAACGCTGTTCTG	AGG	AAAGAAGTAACGCTGTTCTGAGG
AAAGAAGAAACGCTGTTCTG	AGG	AAAGAATAAACGCTGTTCTGAGG
AAAGAAGAAACGCTGTTCTG	AGG	AAAGACGAAACGCTGTTCTGAGG
AAAGAAGAAACGCTGTTCTG	AGG	AAAGAGGAAACGCTGTTCTGAGG
AAAGAAGAAACGCTGTTCTG	AGG	AAAGATGAAACGCTGTTCTGAGG
AAAGAAGAAACGCTGTTCTG	AGG	AAAGCAGAAACGCTGTTCTGAGG
AAAGAAGAAACGCTGTTCTG	AGG	AAAGGAGAAACGCTGTTCTGAGG
AAAGAAGAAACGCTGTTCTG	AGG	AAAGTAGAAACGCTGTTCTGAGG
AAAGAAGAAACGCTGTTCTG	AGG	AAATAAGAAACGCTGTTCTGAGG
AAAGAAGAAACGCTGTTCTG	AGG	AACGAAGAAACGCTGTTCTGAGG
AAAGAAGAAACGCTGTTCTG	AGG	AAGGAAGAAACGCTGTTCTGAGG
AAAGAAGAAACGCTGTTCTG	AGG	AATGAAGAAACGCTGTTCTGAGG
AAAGAAGAAACGCTGTTCTG	AGG	ACAGAAGAAACGCTGTTCTGAGG
AAAGAAGAAACGCTGTTCTG	AGG	AGAGAAGAAACGCTGTTCTGAGG
AAAGAAGAAACGCTGTTCTG	AGG	ATAGAAGAAACGCTGTTCTGAGG
AAAGAAGAAACGCTGTTCTG	AGG	CAAGAAGAAACGCTGTTCTGAGG
AAAGAAGAAACGCTGTTCTG	AGG	GAAGAAGAAACGCTGTTCTGAGG
AAAGAAGAAACGCTGTTCTG	AGG	TAAGAAGAAACGCTGTTCTGAGG
AAAGACGGCTCTAACAAGTC	CGG	AAAAACGGCTCTAACAAGTCCGG
AAAGACGGCTCTAACAAGTC	CGG	AAACACGGCTCTAACAAGTCCGG
AAAGACGGCTCTAACAAGTC	CGG	AAAGAAGGCTCTAACAAGTCCGG
AAAGACGGCTCTAACAAGTC	CGG	AAAGACAGCTCTAACAAGTCCGG
AAAGACGGCTCTAACAAGTC	CGG	AAAGACCGCTCTAACAAGTCCGG
AAAGACGGCTCTAACAAGTC	CGG	AAAGACGACTCTAACAAGTCCGG
AAAGACGGCTCTAACAAGTC	CGG	AAAGACGCCTCTAACAAGTCCGG
AAAGACGGCTCTAACAAGTC	CGG	AAAGACGGATCTAACAAGTCCGG
AAAGACGGCTCTAACAAGTC	CGG	AAAGACGGCACTAACAAGTCCGG
AAAGACGGCTCTAACAAGTC	CGG	AAAGACGGCCCTAACAAGTCCGG
AAAGACGGCTCTAACAAGTC	CGG	AAAGACGGCGCTAACAAGTCCGG
AAAGACGGCTCTAACAAGTC	CGG	AAAGACGGCTATAACAAGTCCGG
AAAGACGGCTCTAACAAGTC	CGG	AAAGACGGCTCAAACAAGTCCGG
AAAGACGGCTCTAACAAGTC	CGG	AAAGACGGCTCCAACAAGTCCGG
AAAGACGGCTCTAACAAGTC	CGG	AAAGACGGCTCGAACAAGTCCGG
AAAGACGGCTCTAACAAGTC	CGG	AAAGACGGCTCTAAAAAGTCCGG
AAAGACGGCTCTAACAAGTC	CGG	AAAGACGGCTCTAACAAATCCGG
AAAGACGGCTCTAACAAGTC	CGG	AAAGACGGCTCTAACAACTCCGG
AAAGACGGCTCTAACAAGTC	CGG	AAAGACGGCTCTAACAAGACCGG
AAAGACGGCTCTAACAAGTC	CGG	AAAGACGGCTCTAACAAGCCCGG
AAAGACGGCTCTAACAAGTC	CGG	AAAGACGGCTCTAACAAGGCCGG
AAAGACGGCTCTAACAAGTC	CGG	AAAGACGGCTCTAACAAGTACGG
AAAGACGGCTCTAACAAGTC	CGG	AAAGACGGCTCTAACAAGTCAGG
AAAGACGGCTCTAACAAGTC	CGG	AAAGACGGCTCTAACAAGTCCAG
AAAGACGGCTCTAACAAGTC	CGG	AAAGACGGCTCTAACAAGTCCCG
AAAGACGGCTCTAACAAGTC	CGG	AAAGACGGCTCTAACAAGTCCGA
AAAGACGGCTCTAACAAGTC	CGG	AAAGACGGCTCTAACAAGTCCGC
AAAGACGGCTCTAACAAGTC	CGG	AAAGACGGCTCTAACAAGTCCGG
AAAGACGGCTCTAACAAGTC	CGG	AAAGACGGCTCTAACAAGTCCGT
AAAGACGGCTCTAACAAGTC	CGG	AAAGACGGCTCTAACAAGTCCTG
AAAGACGGCTCTAACAAGTC	CGG	AAAGACGGCTCTAACAAGTCGGG
AAAGACGGCTCTAACAAGTC	CGG	AAAGACGGCTCTAACAAGTCTGG
AAAGACGGCTCTAACAAGTC	CGG	AAAGACGGCTCTAACAAGTGCGG
AAAGACGGCTCTAACAAGTC	CGG	AAAGACGGCTCTAACAAGTTCGG
AAAGACGGCTCTAACAAGTC	CGG	AAAGACGGCTCTAACAATTCCGG
AAAGACGGCTCTAACAAGTC	CGG	AAAGACGGCTCTAACACGTCCGG
AAAGACGGCTCTAACAAGTC	CGG	AAAGACGGCTCTAACAGGTCCGG
AAAGACGGCTCTAACAAGTC	CGG	AAAGACGGCTCTAACATGTCCGG
AAAGACGGCTCTAACAAGTC	CGG	AAAGACGGCTCTAACCAGTCCGG
AAAGACGGCTCTAACAAGTC	CGG	AAAGACGGCTCTAACGAGTCCGG
AAAGACGGCTCTAACAAGTC	CGG	AAAGACGGCTCTAACTAGTCCGG
AAAGACGGCTCTAACAAGTC	CGG	AAAGACGGCTCTAAGAAGTCCGG
AAAGACGGCTCTAACAAGTC	CGG	AAAGACGGCTCTAATAAGTCCGG
AAAGACGGCTCTAACAAGTC	CGG	AAAGACGGCTCTACCAAGTCCGG
AAAGACGGCTCTAACAAGTC	CGG	AAAGACGGCTCTAGCAAGTCCGG
AAAGACGGCTCTAACAAGTC	CGG	AAAGACGGCTCTATCAAGTCCGG
AAAGACGGCTCTAACAAGTC	CGG	AAAGACGGCTCTCACAAGTCCGG
AAAGACGGCTCTAACAAGTC	CGG	AAAGACGGCTCTGACAAGTCCGG
AAAGACGGCTCTAACAAGTC	CGG	AAAGACGGCTCTTACAAGTCCGG
AAAGACGGCTCTAACAAGTC	CGG	AAAGACGGCTGTAACAAGTCCGG
AAAGACGGCTCTAACAAGTC	CGG	AAAGACGGCTTTAACAAGTCCGG
AAAGACGGCTCTAACAAGTC	CGG	AAAGACGGGTCTAACAAGTCCGG
AAAGACGGCTCTAACAAGTC	CGG	AAAGACGGTTCTAACAAGTCCGG
AAAGACGGCTCTAACAAGTC	CGG	AAAGACTGCTCTAACAAGTCCGG
AAAGACGGCTCTAACAAGTC	CGG	AAAGAGGGCTCTAACAAGTCCGG
AAAGACGGCTCTAACAAGTC	CGG	AAAGATGGCTCTAACAAGTCCGG
AAAGACGGCTCTAACAAGTC	CGG	AAAGCCGGCTCTAACAAGTCCGG
AAAGACGGCTCTAACAAGTC	CGG	AAAGGCGGCTCTAACAAGTCCGG
AAAGACGGCTCTAACAAGTC	CGG	AAAGTCGGCTCTAACAAGTCCGG
AAAGACGGCTCTAACAAGTC	CGG	AAATACGGCTCTAACAAGTCCGG
AAAGACGGCTCTAACAAGTC	CGG	AACGACGGCTCTAACAAGTCCGG
AAAGACGGCTCTAACAAGTC	CGG	AAGGACGGCTCTAACAAGTCCGG
AAAGACGGCTCTAACAAGTC	CGG	AATGACGGCTCTAACAAGTCCGG
AAAGACGGCTCTAACAAGTC	CGG	ACAGACGGCTCTAACAAGTCCGG
AAAGACGGCTCTAACAAGTC	CGG	ATAGACGGCTCTAACAAGTCCGG
AAAGACGGCTCTAACAAGTC	CGG	CAAGACGGCTCTAACAAGTCCGG
AAAGACGGCTCTAACAAGTC	CGG	GAAGACGGCTCTAACAAGTCCGG
AAAGACGGCTCTAACAAGTC	CGG	TAAGACGGCTCTAACAAGTCCGG
AAAGAGGGCCGAGAACCTCC	TGG	AAAAAGGGCCGAGAACCTCCTGG
AAAGAGGGCCGAGAACCTCC	TGG	AAACAGGGCCGAGAACCTCCTGG
AAAGAGGGCCGAGAACCTCC	TGG	AAAGAAGGCCGAGAACCTCCTGG
AAAGAGGGCCGAGAACCTCC	TGG	AAAGACGGCCGAGAACCTCCTGG
AAAGAGGGCCGAGAACCTCC	TGG	AAAGAGAGCCGAGAACCTCCTGG
AAAGAGGGCCGAGAACCTCC	TGG	AAAGAGCGCCGAGAACCTCCTGG
AAAGAGGGCCGAGAACCTCC	TGG	AAAGAGGACCGAGAACCTCCTGG
AAAGAGGGCCGAGAACCTCC	TGG	AAAGAGGCCCGAGAACCTCCTGG
AAAGAGGGCCGAGAACCTCC	TGG	AAAGAGGGACGAGAACCTCCTGG
AAAGAGGGCCGAGAACCTCC	TGG	AAAGAGGGCAGAGAACCTCCTGG
AAAGAGGGCCGAGAACCTCC	TGG	AAAGAGGGCCAAGAACCTCCTGG
AAAGAGGGCCGAGAACCTCC	TGG	AAAGAGGGCCCAGAACCTCCTGG
AAAGAGGGCCGAGAACCTCC	TGG	AAAGAGGGCCGAAAACCTCCTGG
AAAGAGGGCCGAGAACCTCC	TGG	AAAGAGGGCCGACAACCTCCTGG
AAAGAGGGCCGAGAACCTCC	TGG	AAAGAGGGCCGAGAAACTCCTGG
AAAGAGGGCCGAGAACCTCC	TGG	AAAGAGGGCCGAGAACATCCTGG
AAAGAGGGCCGAGAACCTCC	TGG	AAAGAGGGCCGAGAACCACCTGG
AAAGAGGGCCGAGAACCTCC	TGG	AAAGAGGGCCGAGAACCCCCTGG
AAAGAGGGCCGAGAACCTCC	TGG	AAAGAGGGCCGAGAACCGCCTGG
AAAGAGGGCCGAGAACCTCC	TGG	AAAGAGGGCCGAGAACCTACTGG
AAAGAGGGCCGAGAACCTCC	TGG	AAAGAGGGCCGAGAACCTCATGG
AAAGAGGGCCGAGAACCTCC	TGG	AAAGAGGGCCGAGAACCTCCAGG
AAAGAGGGCCGAGAACCTCC	TGG	AAAGAGGGCCGAGAACCTCCCGG
AAAGAGGGCCGAGAACCTCC	TGG	AAAGAGGGCCGAGAACCTCCGGG
AAAGAGGGCCGAGAACCTCC	TGG	AAAGAGGGCCGAGAACCTCCTAG
AAAGAGGGCCGAGAACCTCC	TGG	AAAGAGGGCCGAGAACCTCCTCG
AAAGAGGGCCGAGAACCTCC	TGG	AAAGAGGGCCGAGAACCTCCTGA
AAAGAGGGCCGAGAACCTCC	TGG	AAAGAGGGCCGAGAACCTCCTGC
AAAGAGGGCCGAGAACCTCC	TGG	AAAGAGGGCCGAGAACCTCCTGG
AAAGAGGGCCGAGAACCTCC	TGG	AAAGAGGGCCGAGAACCTCCTGT
AAAGAGGGCCGAGAACCTCC	TGG	AAAGAGGGCCGAGAACCTCCTTG
AAAGAGGGCCGAGAACCTCC	TGG	AAAGAGGGCCGAGAACCTCGTGG
AAAGAGGGCCGAGAACCTCC	TGG	AAAGAGGGCCGAGAACCTCTTGG
AAAGAGGGCCGAGAACCTCC	TGG	AAAGAGGGCCGAGAACCTGCTGG
AAAGAGGGCCGAGAACCTCC	TGG	AAAGAGGGCCGAGAACCTTCTGG
AAAGAGGGCCGAGAACCTCC	TGG	AAAGAGGGCCGAGAACGTCCTGG
AAAGAGGGCCGAGAACCTCC	TGG	AAAGAGGGCCGAGAACTTCCTGG
AAAGAGGGCCGAGAACCTCC	TGG	AAAGAGGGCCGAGAAGCTCCTGG
AAAGAGGGCCGAGAACCTCC	TGG	AAAGAGGGCCGAGAATCTCCTGG
AAAGAGGGCCGAGAACCTCC	TGG	AAAGAGGGCCGAGACCCTCCTGG
AAAGAGGGCCGAGAACCTCC	TGG	AAAGAGGGCCGAGAGCCTCCTGG
AAAGAGGGCCGAGAACCTCC	TGG	AAAGAGGGCCGAGATCCTCCTGG
AAAGAGGGCCGAGAACCTCC	TGG	AAAGAGGGCCGAGCACCTCCTGG
AAAGAGGGCCGAGAACCTCC	TGG	AAAGAGGGCCGAGGACCTCCTGG
AAAGAGGGCCGAGAACCTCC	TGG	AAAGAGGGCCGAGTACCTCCTGG
AAAGAGGGCCGAGAACCTCC	TGG	AAAGAGGGCCGATAACCTCCTGG
AAAGAGGGCCGAGAACCTCC	TGG	AAAGAGGGCCGCGAACCTCCTGG
AAAGAGGGCCGAGAACCTCC	TGG	AAAGAGGGCCGGGAACCTCCTGG
AAAGAGGGCCGAGAACCTCC	TGG	AAAGAGGGCCGTGAACCTCCTGG
AAAGAGGGCCGAGAACCTCC	TGG	AAAGAGGGCCTAGAACCTCCTGG
AAAGAGGGCCGAGAACCTCC	TGG	AAAGAGGGCGGAGAACCTCCTGG
AAAGAGGGCCGAGAACCTCC	TGG	AAAGAGGGCTGAGAACCTCCTGG
AAAGAGGGCCGAGAACCTCC	TGG	AAAGAGGGGCGAGAACCTCCTGG
AAAGAGGGCCGAGAACCTCC	TGG	AAAGAGGGTCGAGAACCTCCTGG
AAAGAGGGCCGAGAACCTCC	TGG	AAAGAGGTCCGAGAACCTCCTGG
AAAGAGGGCCGAGAACCTCC	TGG	AAAGAGTGCCGAGAACCTCCTGG
AAAGAGGGCCGAGAACCTCC	TGG	AAAGATGGCCGAGAACCTCCTGG
AAAGAGGGCCGAGAACCTCC	TGG	AAAGCGGGCCGAGAACCTCCTGG
AAAGAGGGCCGAGAACCTCC	TGG	AAAGGGGGCCGAGAACCTCCTGG
AAAGAGGGCCGAGAACCTCC	TGG	AAAGTGGGCCGAGAACCTCCTGG
AAAGAGGGCCGAGAACCTCC	TGG	AAATAGGGCCGAGAACCTCCTGG
AAAGAGGGCCGAGAACCTCC	TGG	AACGAGGGCCGAGAACCTCCTGG
AAAGAGGGCCGAGAACCTCC	TGG	AAGAAGGGCCGAGAACCTCCTGG
AAAGAGGGCCGAGAACCTCC	TGG	AAGACGGGCCGAGAACCTCCTGG
AAAGAGGGCCGAGAACCTCC	TGG	AAGAGAGGCCGAGAACCTCCTGG
AAAGAGGGCCGAGAACCTCC	TGG	AAGAGCGGCCGAGAACCTCCTGG
AAAGAGGGCCGAGAACCTCC	TGG	AAGAGGAGCCGAGAACCTCCTGG
AAAGAGGGCCGAGAACCTCC	TGG	AAGAGGCGCCGAGAACCTCCTGG
AAAGAGGGCCGAGAACCTCC	TGG	AAGAGGGACCGAGAACCTCCTGG
AAAGAGGGCCGAGAACCTCC	TGG	AAGAGGGCACGAGAACCTCCTGG
AAAGAGGGCCGAGAACCTCC	TGG	AAGAGGGCCAGAGAACCTCCTGG
AAAGAGGGCCGAGAACCTCC	TGG	AAGAGGGCCCGAGAACCTCCTGG
AAAGAGGGCCGAGAACCTCC	TGG	AAGAGGGCCGAAGAACCTCCTGG
AAAGAGGGCCGAGAACCTCC	TGG	AAGAGGGCCGACGAACCTCCTGG
AAAGAGGGCCGAGAACCTCC	TGG	AAGAGGGCCGAGAAACCTCCTGG
AAAGAGGGCCGAGAACCTCC	TGG	AAGAGGGCCGAGAACACTCCTGG
AAAGAGGGCCGAGAACCTCC	TGG	AAGAGGGCCGAGAACCATCCTGG
AAAGAGGGCCGAGAACCTCC	TGG	AAGAGGGCCGAGAACCCTCCTGG
AAAGAGGGCCGAGAACCTCC	TGG	AAGAGGGCCGAGAACCGTCCTGG
AAAGAGGGCCGAGAACCTCC	TGG	AAGAGGGCCGAGAACCTACCTGG
AAAGAGGGCCGAGAACCTCC	TGG	AAGAGGGCCGAGAACCTCACTGG
AAAGAGGGCCGAGAACCTCC	TGG	AAGAGGGCCGAGAACCTCCATGG
AAAGAGGGCCGAGAACCTCC	TGG	AAGAGGGCCGAGAACCTCCCTGG
AAAGAGGGCCGAGAACCTCC	TGG	AAGAGGGCCGAGAACCTCCGTGG
AAAGAGGGCCGAGAACCTCC	TGG	AAGAGGGCCGAGAACCTCCTAGG
AAAGAGGGCCGAGAACCTCC	TGG	AAGAGGGCCGAGAACCTCCTCGG
AAAGAGGGCCGAGAACCTCC	TGG	AAGAGGGCCGAGAACCTCCTGAG
AAAGAGGGCCGAGAACCTCC	TGG	AAGAGGGCCGAGAACCTCCTGCG
AAAGAGGGCCGAGAACCTCC	TGG	AAGAGGGCCGAGAACCTCCTGGG
AAAGAGGGCCGAGAACCTCC	TGG	AAGAGGGCCGAGAACCTCCTGTG
AAAGAGGGCCGAGAACCTCC	TGG	AAGAGGGCCGAGAACCTCCTTGG
AAAGAGGGCCGAGAACCTCC	TGG	AAGAGGGCCGAGAACCTCGCTGG
AAAGAGGGCCGAGAACCTCC	TGG	AAGAGGGCCGAGAACCTCTCTGG
AAAGAGGGCCGAGAACCTCC	TGG	AAGAGGGCCGAGAACCTGCCTGG
AAAGAGGGCCGAGAACCTCC	TGG	AAGAGGGCCGAGAACCTTCCTGG
AAAGAGGGCCGAGAACCTCC	TGG	AAGAGGGCCGAGAACGCTCCTGG
AAAGAGGGCCGAGAACCTCC	TGG	AAGAGGGCCGAGAACTCTCCTGG
AAAGAGGGCCGAGAACCTCC	TGG	AAGAGGGCCGAGAAGCCTCCTGG
AAAGAGGGCCGAGAACCTCC	TGG	AAGAGGGCCGAGAATCCTCCTGG
AAAGAGGGCCGAGAACCTCC	TGG	AAGAGGGCCGAGACACCTCCTGG
AAAGAGGGCCGAGAACCTCC	TGG	AAGAGGGCCGAGAGACCTCCTGG
AAAGAGGGCCGAGAACCTCC	TGG	AAGAGGGCCGAGATACCTCCTGG
AAAGAGGGCCGAGAACCTCC	TGG	AAGAGGGCCGAGCAACCTCCTGG
AAAGAGGGCCGAGAACCTCC	TGG	AAGAGGGCCGAGGAACCTCCTGG
AAAGAGGGCCGAGAACCTCC	TGG	AAGAGGGCCGAGTAACCTCCTGG
AAAGAGGGCCGAGAACCTCC	TGG	AAGAGGGCCGATGAACCTCCTGG
AAAGAGGGCCGAGAACCTCC	TGG	AAGAGGGCCGCAGAACCTCCTGG
AAAGAGGGCCGAGAACCTCC	TGG	AAGAGGGCCGGAGAACCTCCTGG
AAAGAGGGCCGAGAACCTCC	TGG	AAGAGGGCCGTAGAACCTCCTGG
AAAGAGGGCCGAGAACCTCC	TGG	AAGAGGGCCTGAGAACCTCCTGG
AAAGAGGGCCGAGAACCTCC	TGG	AAGAGGGCGCGAGAACCTCCTGG
AAAGAGGGCCGAGAACCTCC	TGG	AAGAGGGCTCGAGAACCTCCTGG
AAAGAGGGCCGAGAACCTCC	TGG	AAGAGGGGCCGAGAACCTCCTGG
AAAGAGGGCCGAGAACCTCC	TGG	AAGAGGGTCCGAGAACCTCCTGG
AAAGAGGGCCGAGAACCTCC	TGG	AAGAGGTGCCGAGAACCTCCTGG
AAAGAGGGCCGAGAACCTCC	TGG	AAGAGTGGCCGAGAACCTCCTGG
AAAGAGGGCCGAGAACCTCC	TGG	AAGATGGGCCGAGAACCTCCTGG
AAAGAGGGCCGAGAACCTCC	TGG	AAGCAGGGCCGAGAACCTCCTGG
AAAGAGGGCCGAGAACCTCC	TGG	AAGGAGGGCCGAGAACCTCCTGG
AAAGAGGGCCGAGAACCTCC	TGG	AAGTAGGGCCGAGAACCTCCTGG
AAAGAGGGCCGAGAACCTCC	TGG	AATGAGGGCCGAGAACCTCCTGG
AAAGAGGGCCGAGAACCTCC	TGG	ACAGAGGGCCGAGAACCTCCTGG
AAAGAGGGCCGAGAACCTCC	TGG	AGAGAGGGCCGAGAACCTCCTGG
AAAGAGGGCCGAGAACCTCC	TGG	ATAGAGGGCCGAGAACCTCCTGG
AAAGAGGGCCGAGAACCTCC	TGG	CAAGAGGGCCGAGAACCTCCTGG
AAAGAGGGCCGAGAACCTCC	TGG	GAAGAGGGCCGAGAACCTCCTGG
AAAGAGGGCCGAGAACCTCC	TGG	TAAAAGGGCCGAGAACCTCCTGG
AAAGAGGGCCGAGAACCTCC	TGG	TAAAGAGGCCGAGAACCTCCTGG
AAAGAGGGCCGAGAACCTCC	TGG	TAAAGAGGGCCAGAACCTCCTGG
AAAGAGGGCCGAGAACCTCC	TGG	TAAAGAGGGCCGAAACCTCCTGG
AAAGAGGGCCGAGAACCTCC	TGG	TAAAGAGGGCCGAGAACCCCTGG
AAAGAGGGCCGAGAACCTCC	TGG	TAAAGAGGGCCGAGAACCTCCGG
AAAGAGGGCCGAGAACCTCC	TGG	TAAAGAGGGCCGAGAACCTCCTG
AAAGAGGGCCGAGAACCTCC	TGG	TAAAGAGGGCCGAGAACCTCTGG
AAAGAGGGCCGAGAACCTCC	TGG	TAAAGAGGGCCGAGAACTCCTGG
AAAGAGGGCCGAGAACCTCC	TGG	TAAAGAGGGCCGAGACCTCCTGG
AAAGAGGGCCGAGAACCTCC	TGG	TAAAGAGGGCCGGAACCTCCTGG
AAAGAGGGCCGAGAACCTCC	TGG	TAAAGAGGGCGAGAACCTCCTGG
AAAGAGGGCCGAGAACCTCC	TGG	TAAAGGGGCCGAGAACCTCCTGG
AAAGAGGGCCGAGAACCTCC	TGG	TAAGAGGGCCGAGAACCTCCTGG
AAAGAGGTGCAGCCCAGTAC	GGG	AAAAAGGTGCAGCCCAGTACGGG
AAAGAGGTGCAGCCCAGTAC	GGG	AAACAGGTGCAGCCCAGTACGGG
AAAGAGGTGCAGCCCAGTAC	GGG	AAAGAAGTGCAGCCCAGTACGGG
AAAGAGGTGCAGCCCAGTAC	GGG	AAAGACGTGCAGCCCAGTACGGG
AAAGAGGTGCAGCCCAGTAC	GGG	AAAGAGATGCAGCCCAGTACGGG
AAAGAGGTGCAGCCCAGTAC	GGG	AAAGAGCTGCAGCCCAGTACGGG
AAAGAGGTGCAGCCCAGTAC	GGG	AAAGAGGAGCAGCCCAGTACGGG
AAAGAGGTGCAGCCCAGTAC	GGG	AAAGAGGCGCAGCCCAGTACGGG
AAAGAGGTGCAGCCCAGTAC	GGG	AAAGAGGGGCAGCCCAGTACGGG
AAAGAGGTGCAGCCCAGTAC	GGG	AAAGAGGTACAGCCCAGTACGGG
AAAGAGGTGCAGCCCAGTAC	GGG	AAAGAGGTCCAGCCCAGTACGGG
AAAGAGGTGCAGCCCAGTAC	GGG	AAAGAGGTGAAGCCCAGTACGGG
AAAGAGGTGCAGCCCAGTAC	GGG	AAAGAGGTGCAACCCAGTACGGG
AAAGAGGTGCAGCCCAGTAC	GGG	AAAGAGGTGCACCCCAGTACGGG
AAAGAGGTGCAGCCCAGTAC	GGG	AAAGAGGTGCAGACCAGTACGGG
AAAGAGGTGCAGCCCAGTAC	GGG	AAAGAGGTGCAGCACAGTACGGG
AAAGAGGTGCAGCCCAGTAC	GGG	AAAGAGGTGCAGCCAAGTACGGG
AAAGAGGTGCAGCCCAGTAC	GGG	AAAGAGGTGCAGCCCAATACGGG
AAAGAGGTGCAGCCCAGTAC	GGG	AAAGAGGTGCAGCCCACTACGGG
AAAGAGGTGCAGCCCAGTAC	GGG	AAAGAGGTGCAGCCCAGAACGGG
AAAGAGGTGCAGCCCAGTAC	GGG	AAAGAGGTGCAGCCCAGCACGGG
AAAGAGGTGCAGCCCAGTAC	GGG	AAAGAGGTGCAGCCCAGGACGGG
AAAGAGGTGCAGCCCAGTAC	GGG	AAAGAGGTGCAGCCCAGTAAGGG
AAAGAGGTGCAGCCCAGTAC	GGG	AAAGAGGTGCAGCCCAGTACAGG
AAAGAGGTGCAGCCCAGTAC	GGG	AAAGAGGTGCAGCCCAGTACCGG
AAAGAGGTGCAGCCCAGTAC	GGG	AAAGAGGTGCAGCCCAGTACGAG
AAAGAGGTGCAGCCCAGTAC	GGG	AAAGAGGTGCAGCCCAGTACGCG
AAAGAGGTGCAGCCCAGTAC	GGG	AAAGAGGTGCAGCCCAGTACGGA
AAAGAGGTGCAGCCCAGTAC	GGG	AAAGAGGTGCAGCCCAGTACGGC
AAAGAGGTGCAGCCCAGTAC	GGG	AAAGAGGTGCAGCCCAGTACGGG
AAAGAGGTGCAGCCCAGTAC	GGG	AAAGAGGTGCAGCCCAGTACGGT
AAAGAGGTGCAGCCCAGTAC	GGG	AAAGAGGTGCAGCCCAGTACGTG
AAAGAGGTGCAGCCCAGTAC	GGG	AAAGAGGTGCAGCCCAGTACTGG
AAAGAGGTGCAGCCCAGTAC	GGG	AAAGAGGTGCAGCCCAGTAGGGG
AAAGAGGTGCAGCCCAGTAC	GGG	AAAGAGGTGCAGCCCAGTATGGG
AAAGAGGTGCAGCCCAGTAC	GGG	AAAGAGGTGCAGCCCAGTCCGGG
AAAGAGGTGCAGCCCAGTAC	GGG	AAAGAGGTGCAGCCCAGTGCGGG
AAAGAGGTGCAGCCCAGTAC	GGG	AAAGAGGTGCAGCCCAGTTCGGG
AAAGAGGTGCAGCCCAGTAC	GGG	AAAGAGGTGCAGCCCATTACGGG
AAAGAGGTGCAGCCCAGTAC	GGG	AAAGAGGTGCAGCCCCGTACGGG
AAAGAGGTGCAGCCCAGTAC	GGG	AAAGAGGTGCAGCCCGGTACGGG
AAAGAGGTGCAGCCCAGTAC	GGG	AAAGAGGTGCAGCCCTGTACGGG
AAAGAGGTGCAGCCCAGTAC	GGG	AAAGAGGTGCAGCCGAGTACGGG
AAAGAGGTGCAGCCCAGTAC	GGG	AAAGAGGTGCAGCCTAGTACGGG
AAAGAGGTGCAGCCCAGTAC	GGG	AAAGAGGTGCAGCGCAGTACGGG
AAAGAGGTGCAGCCCAGTAC	GGG	AAAGAGGTGCAGCTCAGTACGGG
AAAGAGGTGCAGCCCAGTAC	GGG	AAAGAGGTGCAGGCCAGTACGGG
AAAGAGGTGCAGCCCAGTAC	GGG	AAAGAGGTGCAGTCCAGTACGGG
AAAGAGGTGCAGCCCAGTAC	GGG	AAAGAGGTGCATCCCAGTACGGG
AAAGAGGTGCAGCCCAGTAC	GGG	AAAGAGGTGCCGCCCAGTACGGG
AAAGAGGTGCAGCCCAGTAC	GGG	AAAGAGGTGCGGCCCAGTACGGG
AAAGAGGTGCAGCCCAGTAC	GGG	AAAGAGGTGCTGCCCAGTACGGG
AAAGAGGTGCAGCCCAGTAC	GGG	AAAGAGGTGGAGCCCAGTACGGG
AAAGAGGTGCAGCCCAGTAC	GGG	AAAGAGGTGTAGCCCAGTACGGG
AAAGAGGTGCAGCCCAGTAC	GGG	AAAGAGGTTCAGCCCAGTACGGG
AAAGAGGTGCAGCCCAGTAC	GGG	AAAGAGTTGCAGCCCAGTACGGG
AAAGAGGTGCAGCCCAGTAC	GGG	AAAGATGTGCAGCCCAGTACGGG
AAAGAGGTGCAGCCCAGTAC	GGG	AAAGCGGTGCAGCCCAGTACGGG
AAAGAGGTGCAGCCCAGTAC	GGG	AAAGGGGTGCAGCCCAGTACGGG
AAAGAGGTGCAGCCCAGTAC	GGG	AAAGTGGTGCAGCCCAGTACGGG
AAAGAGGTGCAGCCCAGTAC	GGG	AAATAGGTGCAGCCCAGTACGGG
AAAGAGGTGCAGCCCAGTAC	GGG	AACGAGGTGCAGCCCAGTACGGG
AAAGAGGTGCAGCCCAGTAC	GGG	AAGGAGGTGCAGCCCAGTACGGG
AAAGAGGTGCAGCCCAGTAC	GGG	AATGAGGTGCAGCCCAGTACGGG
AAAGAGGTGCAGCCCAGTAC	GGG	ACAGAGGTGCAGCCCAGTACGGG
AAAGAGGTGCAGCCCAGTAC	GGG	AGAGAGGTGCAGCCCAGTACGGG
AAAGAGGTGCAGCCCAGTAC	GGG	ATAGAGGTGCAGCCCAGTACGGG
AAAGAGGTGCAGCCCAGTAC	GGG	CAAGAGGTGCAGCCCAGTACGGG
AAAGAGGTGCAGCCCAGTAC	GGG	GAAGAGGTGCAGCCCAGTACGGG
AAAGAGGTGCAGCCCAGTAC	GGG	TAAGAGGTGCAGCCCAGTACGGG
AAAGCTCCAGGAGCGTCCGA	GGG	AAAACTCCAGGAGCGTCCGAGGG
AAAGCTCCAGGAGCGTCCGA	GGG	AAACCTCCAGGAGCGTCCGAGGG
AAAGCTCCAGGAGCGTCCGA	GGG	AAAGATCCAGGAGCGTCCGAGGG
AAAGCTCCAGGAGCGTCCGA	GGG	AAAGCACCAGGAGCGTCCGAGGG
AAAGCTCCAGGAGCGTCCGA	GGG	AAAGCCCCAGGAGCGTCCGAGGG
AAAGCTCCAGGAGCGTCCGA	GGG	AAAGCGCCAGGAGCGTCCGAGGG
AAAGCTCCAGGAGCGTCCGA	GGG	AAAGCTACAGGAGCGTCCGAGGG
AAAGCTCCAGGAGCGTCCGA	GGG	AAAGCTCAAGGAGCGTCCGAGGG
AAAGCTCCAGGAGCGTCCGA	GGG	AAAGCTCCAAGAGCGTCCGAGGG
AAAGCTCCAGGAGCGTCCGA	GGG	AAAGCTCCACGAGCGTCCGAGGG
AAAGCTCCAGGAGCGTCCGA	GGG	AAAGCTCCAGAAGCGTCCGAGGG
AAAGCTCCAGGAGCGTCCGA	GGG	AAAGCTCCAGCAGCGTCCGAGGG
AAAGCTCCAGGAGCGTCCGA	GGG	AAAGCTCCAGGAACGTCCGAGGG
AAAGCTCCAGGAGCGTCCGA	GGG	AAAGCTCCAGGACCGTCCGAGGG
AAAGCTCCAGGAGCGTCCGA	GGG	AAAGCTCCAGGAGAGTCCGAGGG
AAAGCTCCAGGAGCGTCCGA	GGG	AAAGCTCCAGGAGCATCCGAGGG
AAAGCTCCAGGAGCGTCCGA	GGG	AAAGCTCCAGGAGCCTCCGAGGG
AAAGCTCCAGGAGCGTCCGA	GGG	AAAGCTCCAGGAGCGACCGAGGG
AAAGCTCCAGGAGCGTCCGA	GGG	AAAGCTCCAGGAGCGCCCGAGGG
AAAGCTCCAGGAGCGTCCGA	GGG	AAAGCTCCAGGAGCGGCCGAGGG
AAAGCTCCAGGAGCGTCCGA	GGG	AAAGCTCCAGGAGCGTACGAGGG
AAAGCTCCAGGAGCGTCCGA	GGG	AAAGCTCCAGGAGCGTCAGAGGG
AAAGCTCCAGGAGCGTCCGA	GGG	AAAGCTCCAGGAGCGTCCAAGGG
AAAGCTCCAGGAGCGTCCGA	GGG	AAAGCTCCAGGAGCGTCCCAGGG
AAAGCTCCAGGAGCGTCCGA	GGG	AAAGCTCCAGGAGCGTCCGAAGG
AAAGCTCCAGGAGCGTCCGA	GGG	AAAGCTCCAGGAGCGTCCGACGG
AAAGCTCCAGGAGCGTCCGA	GGG	AAAGCTCCAGGAGCGTCCGAGAG
AAAGCTCCAGGAGCGTCCGA	GGG	AAAGCTCCAGGAGCGTCCGAGCG
AAAGCTCCAGGAGCGTCCGA	GGG	AAAGCTCCAGGAGCGTCCGAGGA
AAAGCTCCAGGAGCGTCCGA	GGG	AAAGCTCCAGGAGCGTCCGAGGC
AAAGCTCCAGGAGCGTCCGA	GGG	AAAGCTCCAGGAGCGTCCGAGGG
AAAGCTCCAGGAGCGTCCGA	GGG	AAAGCTCCAGGAGCGTCCGAGGT
AAAGCTCCAGGAGCGTCCGA	GGG	AAAGCTCCAGGAGCGTCCGAGTG
AAAGCTCCAGGAGCGTCCGA	GGG	AAAGCTCCAGGAGCGTCCGATGG
AAAGCTCCAGGAGCGTCCGA	GGG	AAAGCTCCAGGAGCGTCCGCGGG
AAAGCTCCAGGAGCGTCCGA	GGG	AAAGCTCCAGGAGCGTCCGGGGG
AAAGCTCCAGGAGCGTCCGA	GGG	AAAGCTCCAGGAGCGTCCGTGGG
AAAGCTCCAGGAGCGTCCGA	GGG	AAAGCTCCAGGAGCGTCCTAGGG
AAAGCTCCAGGAGCGTCCGA	GGG	AAAGCTCCAGGAGCGTCGGAGGG
AAAGCTCCAGGAGCGTCCGA	GGG	AAAGCTCCAGGAGCGTCTGAGGG
AAAGCTCCAGGAGCGTCCGA	GGG	AAAGCTCCAGGAGCGTGCGAGGG
AAAGCTCCAGGAGCGTCCGA	GGG	AAAGCTCCAGGAGCGTTCGAGGG
AAAGCTCCAGGAGCGTCCGA	GGG	AAAGCTCCAGGAGCTTCCGAGGG
AAAGCTCCAGGAGCGTCCGA	GGG	AAAGCTCCAGGAGGGTCCGAGGG
AAAGCTCCAGGAGCGTCCGA	GGG	AAAGCTCCAGGAGTGTCCGAGGG
AAAGCTCCAGGAGCGTCCGA	GGG	AAAGCTCCAGGATCGTCCGAGGG
AAAGCTCCAGGAGCGTCCGA	GGG	AAAGCTCCAGGCGCGTCCGAGGG
AAAGCTCCAGGAGCGTCCGA	GGG	AAAGCTCCAGGGGCGTCCGAGGG
AAAGCTCCAGGAGCGTCCGA	GGG	AAAGCTCCAGGTGCGTCCGAGGG
AAAGCTCCAGGAGCGTCCGA	GGG	AAAGCTCCAGTAGCGTCCGAGGG
AAAGCTCCAGGAGCGTCCGA	GGG	AAAGCTCCATGAGCGTCCGAGGG
AAAGCTCCAGGAGCGTCCGA	GGG	AAAGCTCCCGGAGCGTCCGAGGG
AAAGCTCCAGGAGCGTCCGA	GGG	AAAGCTCCGGGAGCGTCCGAGGG
AAAGCTCCAGGAGCGTCCGA	GGG	AAAGCTCCTGGAGCGTCCGAGGG
AAAGCTCCAGGAGCGTCCGA	GGG	AAAGCTCGAGGAGCGTCCGAGGG
AAAGCTCCAGGAGCGTCCGA	GGG	AAAGCTCTAGGAGCGTCCGAGGG
AAAGCTCCAGGAGCGTCCGA	GGG	AAAGCTGCAGGAGCGTCCGAGGG
AAAGCTCCAGGAGCGTCCGA	GGG	AAAGCTTCAGGAGCGTCCGAGGG
AAAGCTCCAGGAGCGTCCGA	GGG	AAAGGTCCAGGAGCGTCCGAGGG
AAAGCTCCAGGAGCGTCCGA	GGG	AAAGTTCCAGGAGCGTCCGAGGG
AAAGCTCCAGGAGCGTCCGA	GGG	AAATCTCCAGGAGCGTCCGAGGG
AAAGCTCCAGGAGCGTCCGA	GGG	AACGCTCCAGGAGCGTCCGAGGG
AAAGCTCCAGGAGCGTCCGA	GGG	AAGACTCCAGGAGCGTCCGAGGG
AAAGCTCCAGGAGCGTCCGA	GGG	AAGCATCCAGGAGCGTCCGAGGG
AAAGCTCCAGGAGCGTCCGA	GGG	AAGCCTCCAGGAGCGTCCGAGGG
AAAGCTCCAGGAGCGTCCGA	GGG	AAGCGTCCAGGAGCGTCCGAGGG
AAAGCTCCAGGAGCGTCCGA	GGG	AAGCTACCAGGAGCGTCCGAGGG
AAAGCTCCAGGAGCGTCCGA	GGG	AAGCTCACAGGAGCGTCCGAGGG
AAAGCTCCAGGAGCGTCCGA	GGG	AAGCTCCAAGGAGCGTCCGAGGG
AAAGCTCCAGGAGCGTCCGA	GGG	AAGCTCCACGGAGCGTCCGAGGG
AAAGCTCCAGGAGCGTCCGA	GGG	AAGCTCCAGAGAGCGTCCGAGGG
AAAGCTCCAGGAGCGTCCGA	GGG	AAGCTCCAGCGAGCGTCCGAGGG
AAAGCTCCAGGAGCGTCCGA	GGG	AAGCTCCAGGAAGCGTCCGAGGG
AAAGCTCCAGGAGCGTCCGA	GGG	AAGCTCCAGGACGCGTCCGAGGG
AAAGCTCCAGGAGCGTCCGA	GGG	AAGCTCCAGGAGCAGTCCGAGGG
AAAGCTCCAGGAGCGTCCGA	GGG	AAGCTCCAGGAGCCGTCCGAGGG
AAAGCTCCAGGAGCGTCCGA	GGG	AAGCTCCAGGAGCGATCCGAGGG
AAAGCTCCAGGAGCGTCCGA	GGG	AAGCTCCAGGAGCGCTCCGAGGG
AAAGCTCCAGGAGCGTCCGA	GGG	AAGCTCCAGGAGCGGTCCGAGGG
AAAGCTCCAGGAGCGTCCGA	GGG	AAGCTCCAGGAGCGTACCGAGGG
AAAGCTCCAGGAGCGTCCGA	GGG	AAGCTCCAGGAGCGTCACGAGGG
AAAGCTCCAGGAGCGTCCGA	GGG	AAGCTCCAGGAGCGTCCAGAGGG
AAAGCTCCAGGAGCGTCCGA	GGG	AAGCTCCAGGAGCGTCCCGAGGG
AAAGCTCCAGGAGCGTCCGA	GGG	AAGCTCCAGGAGCGTCCGAAGGG
AAAGCTCCAGGAGCGTCCGA	GGG	AAGCTCCAGGAGCGTCCGACGGG
AAAGCTCCAGGAGCGTCCGA	GGG	AAGCTCCAGGAGCGTCCGAGAGG
AAAGCTCCAGGAGCGTCCGA	GGG	AAGCTCCAGGAGCGTCCGAGCGG
AAAGCTCCAGGAGCGTCCGA	GGG	AAGCTCCAGGAGCGTCCGAGGAG
AAAGCTCCAGGAGCGTCCGA	GGG	AAGCTCCAGGAGCGTCCGAGGCG
AAAGCTCCAGGAGCGTCCGA	GGG	AAGCTCCAGGAGCGTCCGAGGGG
AAAGCTCCAGGAGCGTCCGA	GGG	AAGCTCCAGGAGCGTCCGAGGTG
AAAGCTCCAGGAGCGTCCGA	GGG	AAGCTCCAGGAGCGTCCGAGTGG
AAAGCTCCAGGAGCGTCCGA	GGG	AAGCTCCAGGAGCGTCCGATGGG
AAAGCTCCAGGAGCGTCCGA	GGG	AAGCTCCAGGAGCGTCCGCAGGG
AAAGCTCCAGGAGCGTCCGA	GGG	AAGCTCCAGGAGCGTCCGGAGGG
AAAGCTCCAGGAGCGTCCGA	GGG	AAGCTCCAGGAGCGTCCGTAGGG
AAAGCTCCAGGAGCGTCCGA	GGG	AAGCTCCAGGAGCGTCCTGAGGG
AAAGCTCCAGGAGCGTCCGA	GGG	AAGCTCCAGGAGCGTCGCGAGGG
AAAGCTCCAGGAGCGTCCGA	GGG	AAGCTCCAGGAGCGTGCCGAGGG
AAAGCTCCAGGAGCGTCCGA	GGG	AAGCTCCAGGAGCGTTCCGAGGG
AAAGCTCCAGGAGCGTCCGA	GGG	AAGCTCCAGGAGCTGTCCGAGGG
AAAGCTCCAGGAGCGTCCGA	GGG	AAGCTCCAGGAGGCGTCCGAGGG
AAAGCTCCAGGAGCGTCCGA	GGG	AAGCTCCAGGAGTCGTCCGAGGG
AAAGCTCCAGGAGCGTCCGA	GGG	AAGCTCCAGGATGCGTCCGAGGG
AAAGCTCCAGGAGCGTCCGA	GGG	AAGCTCCAGGCAGCGTCCGAGGG
AAAGCTCCAGGAGCGTCCGA	GGG	AAGCTCCAGGGAGCGTCCGAGGG
AAAGCTCCAGGAGCGTCCGA	GGG	AAGCTCCAGGTAGCGTCCGAGGG
AAAGCTCCAGGAGCGTCCGA	GGG	AAGCTCCAGTGAGCGTCCGAGGG
AAAGCTCCAGGAGCGTCCGA	GGG	AAGCTCCATGGAGCGTCCGAGGG
AAAGCTCCAGGAGCGTCCGA	GGG	AAGCTCCCAGGAGCGTCCGAGGG
AAAGCTCCAGGAGCGTCCGA	GGG	AAGCTCCGAGGAGCGTCCGAGGG
AAAGCTCCAGGAGCGTCCGA	GGG	AAGCTCCTAGGAGCGTCCGAGGG
AAAGCTCCAGGAGCGTCCGA	GGG	AAGCTCGCAGGAGCGTCCGAGGG
AAAGCTCCAGGAGCGTCCGA	GGG	AAGCTCTCAGGAGCGTCCGAGGG
AAAGCTCCAGGAGCGTCCGA	GGG	AAGCTGCCAGGAGCGTCCGAGGG
AAAGCTCCAGGAGCGTCCGA	GGG	AAGCTTCCAGGAGCGTCCGAGGG
AAAGCTCCAGGAGCGTCCGA	GGG	AAGGCTCCAGGAGCGTCCGAGGG
AAAGCTCCAGGAGCGTCCGA	GGG	AAGTCTCCAGGAGCGTCCGAGGG
AAAGCTCCAGGAGCGTCCGA	GGG	AATGCTCCAGGAGCGTCCGAGGG
AAAGCTCCAGGAGCGTCCGA	GGG	ACAGCTCCAGGAGCGTCCGAGGG
AAAGCTCCAGGAGCGTCCGA	GGG	AGAGCTCCAGGAGCGTCCGAGGG
AAAGCTCCAGGAGCGTCCGA	GGG	ATAGCTCCAGGAGCGTCCGAGGG
AAAGCTCCAGGAGCGTCCGA	GGG	CAAGCTCCAGGAGCGTCCGAGGG
AAAGCTCCAGGAGCGTCCGA	GGG	GAAGCTCCAGGAGCGTCCGAGGG
AAAGCTCCAGGAGCGTCCGA	GGG	TAAGCTCCAGGAGCGTCCGAGGG
AAAGGCGCTACTCATCTATT	TGG	AAAAGCGCTACTCATCTATTTGG
AAAGGCGCTACTCATCTATT	TGG	AAACGCGCTACTCATCTATTTGG
AAAGGCGCTACTCATCTATT	TGG	AAAGACGCTACTCATCTATTTGG
AAAGGCGCTACTCATCTATT	TGG	AAAGCCGCTACTCATCTATTTGG
AAAGGCGCTACTCATCTATT	TGG	AAAGGAGCTACTCATCTATTTGG
AAAGGCGCTACTCATCTATT	TGG	AAAGGCACTACTCATCTATTTGG
AAAGGCGCTACTCATCTATT	TGG	AAAGGCCCTACTCATCTATTTGG
AAAGGCGCTACTCATCTATT	TGG	AAAGGCGATACTCATCTATTTGG
AAAGGCGCTACTCATCTATT	TGG	AAAGGCGCAACTCATCTATTTGG
AAAGGCGCTACTCATCTATT	TGG	AAAGGCGCCACTCATCTATTTGG
AAAGGCGCTACTCATCTATT	TGG	AAAGGCGCGACTCATCTATTTGG
AAAGGCGCTACTCATCTATT	TGG	AAAGGCGCTAATCATCTATTTGG
AAAGGCGCTACTCATCTATT	TGG	AAAGGCGCTACACATCTATTTGG
AAAGGCGCTACTCATCTATT	TGG	AAAGGCGCTACCCATCTATTTGG
AAAGGCGCTACTCATCTATT	TGG	AAAGGCGCTACGCATCTATTTGG
AAAGGCGCTACTCATCTATT	TGG	AAAGGCGCTACTAATCTATTTGG
AAAGGCGCTACTCATCTATT	TGG	AAAGGCGCTACTCAACTATTTGG
AAAGGCGCTACTCATCTATT	TGG	AAAGGCGCTACTCACCTATTTGG
AAAGGCGCTACTCATCTATT	TGG	AAAGGCGCTACTCAGCTATTTGG
AAAGGCGCTACTCATCTATT	TGG	AAAGGCGCTACTCATATATTTGG
AAAGGCGCTACTCATCTATT	TGG	AAAGGCGCTACTCATCAATTTGG
AAAGGCGCTACTCATCTATT	TGG	AAAGGCGCTACTCATCCATTTGG
AAAGGCGCTACTCATCTATT	TGG	AAAGGCGCTACTCATCGATTTGG
AAAGGCGCTACTCATCTATT	TGG	AAAGGCGCTACTCATCTAATTGG
AAAGGCGCTACTCATCTATT	TGG	AAAGGCGCTACTCATCTACTTGG
AAAGGCGCTACTCATCTATT	TGG	AAAGGCGCTACTCATCTAGTTGG
AAAGGCGCTACTCATCTATT	TGG	AAAGGCGCTACTCATCTATATGG
AAAGGCGCTACTCATCTATT	TGG	AAAGGCGCTACTCATCTATCTGG
AAAGGCGCTACTCATCTATT	TGG	AAAGGCGCTACTCATCTATGTGG
AAAGGCGCTACTCATCTATT	TGG	AAAGGCGCTACTCATCTATTAGG
AAAGGCGCTACTCATCTATT	TGG	AAAGGCGCTACTCATCTATTCGG
AAAGGCGCTACTCATCTATT	TGG	AAAGGCGCTACTCATCTATTGGG
AAAGGCGCTACTCATCTATT	TGG	AAAGGCGCTACTCATCTATTTAG
AAAGGCGCTACTCATCTATT	TGG	AAAGGCGCTACTCATCTATTTCG
AAAGGCGCTACTCATCTATT	TGG	AAAGGCGCTACTCATCTATTTGA
AAAGGCGCTACTCATCTATT	TGG	AAAGGCGCTACTCATCTATTTGC
AAAGGCGCTACTCATCTATT	TGG	AAAGGCGCTACTCATCTATTTGG
AAAGGCGCTACTCATCTATT	TGG	AAAGGCGCTACTCATCTATTTGT
AAAGGCGCTACTCATCTATT	TGG	AAAGGCGCTACTCATCTATTTTG
AAAGGCGCTACTCATCTATT	TGG	AAAGGCGCTACTCATCTCTTTGG
AAAGGCGCTACTCATCTATT	TGG	AAAGGCGCTACTCATCTGTTTGG
AAAGGCGCTACTCATCTATT	TGG	AAAGGCGCTACTCATCTTTTTGG
AAAGGCGCTACTCATCTATT	TGG	AAAGGCGCTACTCATGTATTTGG
AAAGGCGCTACTCATCTATT	TGG	AAAGGCGCTACTCATTTATTTGG
AAAGGCGCTACTCATCTATT	TGG	AAAGGCGCTACTCCTCTATTTGG
AAAGGCGCTACTCATCTATT	TGG	AAAGGCGCTACTCGTCTATTTGG
AAAGGCGCTACTCATCTATT	TGG	AAAGGCGCTACTCTTCTATTTGG
AAAGGCGCTACTCATCTATT	TGG	AAAGGCGCTACTGATCTATTTGG
AAAGGCGCTACTCATCTATT	TGG	AAAGGCGCTACTTATCTATTTGG
AAAGGCGCTACTCATCTATT	TGG	AAAGGCGCTAGTCATCTATTTGG
AAAGGCGCTACTCATCTATT	TGG	AAAGGCGCTATTCATCTATTTGG
AAAGGCGCTACTCATCTATT	TGG	AAAGGCGCTCCTCATCTATTTGG
AAAGGCGCTACTCATCTATT	TGG	AAAGGCGCTGCTCATCTATTTGG
AAAGGCGCTACTCATCTATT	TGG	AAAGGCGCTTCTCATCTATTTGG
AAAGGCGCTACTCATCTATT	TGG	AAAGGCGGTACTCATCTATTTGG
AAAGGCGCTACTCATCTATT	TGG	AAAGGCGTTACTCATCTATTTGG
AAAGGCGCTACTCATCTATT	TGG	AAAGGCTCTACTCATCTATTTGG
AAAGGCGCTACTCATCTATT	TGG	AAAGGGGCTACTCATCTATTTGG
AAAGGCGCTACTCATCTATT	TGG	AAAGGTGCTACTCATCTATTTGG
AAAGGCGCTACTCATCTATT	TGG	AAAGTCGCTACTCATCTATTTGG
AAAGGCGCTACTCATCTATT	TGG	AAATGCGCTACTCATCTATTTGG
AAAGGCGCTACTCATCTATT	TGG	AACGGCGCTACTCATCTATTTGG
AAAGGCGCTACTCATCTATT	TGG	AAGGGCGCTACTCATCTATTTGG
AAAGGCGCTACTCATCTATT	TGG	AATGGCGCTACTCATCTATTTGG
AAAGGCGCTACTCATCTATT	TGG	ACAGGCGCTACTCATCTATTTGG
AAAGGCGCTACTCATCTATT	TGG	AGAGGCGCTACTCATCTATTTGG
AAAGGCGCTACTCATCTATT	TGG	ATAGGCGCTACTCATCTATTTGG
AAAGGCGCTACTCATCTATT	TGG	CAAGGCGCTACTCATCTATTTGG
AAAGGCGCTACTCATCTATT	TGG	GAAGGCGCTACTCATCTATTTGG
AAAGGCGCTACTCATCTATT	TGG	TAAGGCGCTACTCATCTATTTGG
AAAGGGGAAACACCTCAGCA	TGG	AAAAGGGAAACACCTCAGCATGG
AAAGGGGAAACACCTCAGCA	TGG	AAACGGGAAACACCTCAGCATGG
AAAGGGGAAACACCTCAGCA	TGG	AAAGAGGAAACACCTCAGCATGG
AAAGGGGAAACACCTCAGCA	TGG	AAAGCGGAAACACCTCAGCATGG
AAAGGGGAAACACCTCAGCA	TGG	AAAGGAGAAACACCTCAGCATGG
AAAGGGGAAACACCTCAGCA	TGG	AAAGGCGAAACACCTCAGCATGG
AAAGGGGAAACACCTCAGCA	TGG	AAAGGGAAAACACCTCAGCATGG
AAAGGGGAAACACCTCAGCA	TGG	AAAGGGCAAACACCTCAGCATGG
AAAGGGGAAACACCTCAGCA	TGG	AAAGGGGAAAAACCTCAGCATGG
AAAGGGGAAACACCTCAGCA	TGG	AAAGGGGAAACAACTCAGCATGG
AAAGGGGAAACACCTCAGCA	TGG	AAAGGGGAAACACATCAGCATGG
AAAGGGGAAACACCTCAGCA	TGG	AAAGGGGAAACACCACAGCATGG
AAAGGGGAAACACCTCAGCA	TGG	AAAGGGGAAACACCCCAGCATGG
AAAGGGGAAACACCTCAGCA	TGG	AAAGGGGAAACACCGCAGCATGG
AAAGGGGAAACACCTCAGCA	TGG	AAAGGGGAAACACCTAAGCATGG
AAAGGGGAAACACCTCAGCA	TGG	AAAGGGGAAACACCTCAACATGG
AAAGGGGAAACACCTCAGCA	TGG	AAAGGGGAAACACCTCACCATGG
AAAGGGGAAACACCTCAGCA	TGG	AAAGGGGAAACACCTCAGAATGG
AAAGGGGAAACACCTCAGCA	TGG	AAAGGGGAAACACCTCAGCAAGG
AAAGGGGAAACACCTCAGCA	TGG	AAAGGGGAAACACCTCAGCACGG
AAAGGGGAAACACCTCAGCA	TGG	AAAGGGGAAACACCTCAGCAGGG
AAAGGGGAAACACCTCAGCA	TGG	AAAGGGGAAACACCTCAGCATAG
AAAGGGGAAACACCTCAGCA	TGG	AAAGGGGAAACACCTCAGCATCG
AAAGGGGAAACACCTCAGCA	TGG	AAAGGGGAAACACCTCAGCATGA
AAAGGGGAAACACCTCAGCA	TGG	AAAGGGGAAACACCTCAGCATGC
AAAGGGGAAACACCTCAGCA	TGG	AAAGGGGAAACACCTCAGCATGG
AAAGGGGAAACACCTCAGCA	TGG	AAAGGGGAAACACCTCAGCATGT
AAAGGGGAAACACCTCAGCA	TGG	AAAGGGGAAACACCTCAGCATTG
AAAGGGGAAACACCTCAGCA	TGG	AAAGGGGAAACACCTCAGCCTGG
AAAGGGGAAACACCTCAGCA	TGG	AAAGGGGAAACACCTCAGCGTGG
AAAGGGGAAACACCTCAGCA	TGG	AAAGGGGAAACACCTCAGCTTGG
AAAGGGGAAACACCTCAGCA	TGG	AAAGGGGAAACACCTCAGGATGG
AAAGGGGAAACACCTCAGCA	TGG	AAAGGGGAAACACCTCAGTATGG
AAAGGGGAAACACCTCAGCA	TGG	AAAGGGGAAACACCTCATCATGG
AAAGGGGAAACACCTCAGCA	TGG	AAAGGGGAAACACCTCCGCATGG
AAAGGGGAAACACCTCAGCA	TGG	AAAGGGGAAACACCTCGGCATGG
AAAGGGGAAACACCTCAGCA	TGG	AAAGGGGAAACACCTCTGCATGG
AAAGGGGAAACACCTCAGCA	TGG	AAAGGGGAAACACCTGAGCATGG
AAAGGGGAAACACCTCAGCA	TGG	AAAGGGGAAACACCTTAGCATGG
AAAGGGGAAACACCTCAGCA	TGG	AAAGGGGAAACACGTCAGCATGG
AAAGGGGAAACACCTCAGCA	TGG	AAAGGGGAAACACTTCAGCATGG
AAAGGGGAAACACCTCAGCA	TGG	AAAGGGGAAACAGCTCAGCATGG
AAAGGGGAAACACCTCAGCA	TGG	AAAGGGGAAACATCTCAGCATGG
AAAGGGGAAACACCTCAGCA	TGG	AAAGGGGAAACCCCTCAGCATGG
AAAGGGGAAACACCTCAGCA	TGG	AAAGGGGAAACGCCTCAGCATGG
AAAGGGGAAACACCTCAGCA	TGG	AAAGGGGAAACTCCTCAGCATGG
AAAGGGGAAACACCTCAGCA	TGG	AAAGGGGAAAGACCTCAGCATGG
AAAGGGGAAACACCTCAGCA	TGG	AAAGGGGAAATACCTCAGCATGG
AAAGGGGAAACACCTCAGCA	TGG	AAAGGGGAACCACCTCAGCATGG
AAAGGGGAAACACCTCAGCA	TGG	AAAGGGGAAGCACCTCAGCATGG
AAAGGGGAAACACCTCAGCA	TGG	AAAGGGGAATCACCTCAGCATGG
AAAGGGGAAACACCTCAGCA	TGG	AAAGGGGACACACCTCAGCATGG
AAAGGGGAAACACCTCAGCA	TGG	AAAGGGGAGACACCTCAGCATGG
AAAGGGGAAACACCTCAGCA	TGG	AAAGGGGATACACCTCAGCATGG
AAAGGGGAAACACCTCAGCA	TGG	AAAGGGGCAACACCTCAGCATGG
AAAGGGGAAACACCTCAGCA	TGG	AAAGGGGGAACACCTCAGCATGG
AAAGGGGAAACACCTCAGCA	TGG	AAAGGGGTAACACCTCAGCATGG
AAAGGGGAAACACCTCAGCA	TGG	AAAGGGTAAACACCTCAGCATGG
AAAGGGGAAACACCTCAGCA	TGG	AAAGGTGAAACACCTCAGCATGG
AAAGGGGAAACACCTCAGCA	TGG	AAAGTGGAAACACCTCAGCATGG
AAAGGGGAAACACCTCAGCA	TGG	AAATGGGAAACACCTCAGCATGG
AAAGGGGAAACACCTCAGCA	TGG	AACGGGGAAACACCTCAGCATGG
AAAGGGGAAACACCTCAGCA	TGG	AAGGGGGAAACACCTCAGCATGG
AAAGGGGAAACACCTCAGCA	TGG	AATGGGGAAACACCTCAGCATGG
AAAGGGGAAACACCTCAGCA	TGG	ACAGGGGAAACACCTCAGCATGG
AAAGGGGAAACACCTCAGCA	TGG	AGAGGGGAAACACCTCAGCATGG
AAAGGGGAAACACCTCAGCA	TGG	ATAGGGGAAACACCTCAGCATGG
AAAGGGGAAACACCTCAGCA	TGG	CAAGGGGAAACACCTCAGCATGG
AAAGGGGAAACACCTCAGCA	TGG	GAAGGGGAAACACCTCAGCATGG
AAAGGGGAAACACCTCAGCA	TGG	TAAGGGGAAACACCTCAGCATGG
AAATCCCCTGACATTCTAAC	AGG	AAAACCCCTGACATTCTAACAGG
AAATCCCCTGACATTCTAAC	AGG	AAACCCCCTGACATTCTAACAGG
AAATCCCCTGACATTCTAAC	AGG	AAAGCCCCTGACATTCTAACAGG
AAATCCCCTGACATTCTAAC	AGG	AAATACCCTGACATTCTAACAGG
AAATCCCCTGACATTCTAAC	AGG	AAATCACCTGACATTCTAACAGG
AAATCCCCTGACATTCTAAC	AGG	AAATCCACTGACATTCTAACAGG
AAATCCCCTGACATTCTAAC	AGG	AAATCCCATGACATTCTAACAGG
AAATCCCCTGACATTCTAAC	AGG	AAATCCCCAGACATTCTAACAGG
AAATCCCCTGACATTCTAAC	AGG	AAATCCCCCGACATTCTAACAGG
AAATCCCCTGACATTCTAAC	AGG	AAATCCCCGGACATTCTAACAGG
AAATCCCCTGACATTCTAAC	AGG	AAATCCCCTAACATTCTAACAGG
AAATCCCCTGACATTCTAAC	AGG	AAATCCCCTCACATTCTAACAGG
AAATCCCCTGACATTCTAAC	AGG	AAATCCCCTGAAATTCTAACAGG
AAATCCCCTGACATTCTAAC	AGG	AAATCCCCTGACAATCTAACAGG
AAATCCCCTGACATTCTAAC	AGG	AAATCCCCTGACACTCTAACAGG
AAATCCCCTGACATTCTAAC	AGG	AAATCCCCTGACAGTCTAACAGG
AAATCCCCTGACATTCTAAC	AGG	AAATCCCCTGACATACTAACAGG
AAATCCCCTGACATTCTAAC	AGG	AAATCCCCTGACATCCTAACAGG
AAATCCCCTGACATTCTAAC	AGG	AAATCCCCTGACATGCTAACAGG
AAATCCCCTGACATTCTAAC	AGG	AAATCCCCTGACATTATAACAGG
AAATCCCCTGACATTCTAAC	AGG	AAATCCCCTGACATTCAAACAGG
AAATCCCCTGACATTCTAAC	AGG	AAATCCCCTGACATTCCAACAGG
AAATCCCCTGACATTCTAAC	AGG	AAATCCCCTGACATTCGAACAGG
AAATCCCCTGACATTCTAAC	AGG	AAATCCCCTGACATTCTAAAAGG
AAATCCCCTGACATTCTAAC	AGG	AAATCCCCTGACATTCTAACAAG
AAATCCCCTGACATTCTAAC	AGG	AAATCCCCTGACATTCTAACACG
AAATCCCCTGACATTCTAAC	AGG	AAATCCCCTGACATTCTAACAGA
AAATCCCCTGACATTCTAAC	AGG	AAATCCCCTGACATTCTAACAGC
AAATCCCCTGACATTCTAAC	AGG	AAATCCCCTGACATTCTAACAGG
AAATCCCCTGACATTCTAAC	AGG	AAATCCCCTGACATTCTAACAGT
AAATCCCCTGACATTCTAAC	AGG	AAATCCCCTGACATTCTAACATG
AAATCCCCTGACATTCTAAC	AGG	AAATCCCCTGACATTCTAACCGG
AAATCCCCTGACATTCTAAC	AGG	AAATCCCCTGACATTCTAACGGG
AAATCCCCTGACATTCTAAC	AGG	AAATCCCCTGACATTCTAACTGG
AAATCCCCTGACATTCTAAC	AGG	AAATCCCCTGACATTCTAAGAGG
AAATCCCCTGACATTCTAAC	AGG	AAATCCCCTGACATTCTAATAGG
AAATCCCCTGACATTCTAAC	AGG	AAATCCCCTGACATTCTACCAGG
AAATCCCCTGACATTCTAAC	AGG	AAATCCCCTGACATTCTAGCAGG
AAATCCCCTGACATTCTAAC	AGG	AAATCCCCTGACATTCTATCAGG
AAATCCCCTGACATTCTAAC	AGG	AAATCCCCTGACATTCTCACAGG
AAATCCCCTGACATTCTAAC	AGG	AAATCCCCTGACATTCTGACAGG
AAATCCCCTGACATTCTAAC	AGG	AAATCCCCTGACATTCTTACAGG
AAATCCCCTGACATTCTAAC	AGG	AAATCCCCTGACATTGTAACAGG
AAATCCCCTGACATTCTAAC	AGG	AAATCCCCTGACATTTTAACAGG
AAATCCCCTGACATTCTAAC	AGG	AAATCCCCTGACCTTCTAACAGG
AAATCCCCTGACATTCTAAC	AGG	AAATCCCCTGACGTTCTAACAGG
AAATCCCCTGACATTCTAAC	AGG	AAATCCCCTGACTTTCTAACAGG
AAATCCCCTGACATTCTAAC	AGG	AAATCCCCTGAGATTCTAACAGG
AAATCCCCTGACATTCTAAC	AGG	AAATCCCCTGATATTCTAACAGG
AAATCCCCTGACATTCTAAC	AGG	AAATCCCCTGCCATTCTAACAGG
AAATCCCCTGACATTCTAAC	AGG	AAATCCCCTGGCATTCTAACAGG
AAATCCCCTGACATTCTAAC	AGG	AAATCCCCTGTCATTCTAACAGG
AAATCCCCTGACATTCTAAC	AGG	AAATCCCCTTACATTCTAACAGG
AAATCCCCTGACATTCTAAC	AGG	AAATCCCGTGACATTCTAACAGG
AAATCCCCTGACATTCTAAC	AGG	AAATCCCTTGACATTCTAACAGG
AAATCCCCTGACATTCTAAC	AGG	AAATCCGCTGACATTCTAACAGG
AAATCCCCTGACATTCTAAC	AGG	AAATCCTCTGACATTCTAACAGG
AAATCCCCTGACATTCTAAC	AGG	AAATCGCCTGACATTCTAACAGG
AAATCCCCTGACATTCTAAC	AGG	AAATCTCCTGACATTCTAACAGG
AAATCCCCTGACATTCTAAC	AGG	AAATGCCCTGACATTCTAACAGG
AAATCCCCTGACATTCTAAC	AGG	AAATTCCCTGACATTCTAACAGG
AAATCCCCTGACATTCTAAC	AGG	AACTCCCCTGACATTCTAACAGG
AAATCCCCTGACATTCTAAC	AGG	AAGTCCCCTGACATTCTAACAGG
AAATCCCCTGACATTCTAAC	AGG	AATTCCCCTGACATTCTAACAGG
AAATCCCCTGACATTCTAAC	AGG	ACATCCCCTGACATTCTAACAGG
AAATCCCCTGACATTCTAAC	AGG	AGATCCCCTGACATTCTAACAGG
AAATCCCCTGACATTCTAAC	AGG	ATATCCCCTGACATTCTAACAGG
AAATCCCCTGACATTCTAAC	AGG	CAATCCCCTGACATTCTAACAGG
AAATCCCCTGACATTCTAAC	AGG	GAATCCCCTGACATTCTAACAGG
AAATCCCCTGACATTCTAAC	AGG	TAATCCCCTGACATTCTAACAGG
AACAAATGGTCCCAGAAATA	TGG	AAAAAATGGTCCCAGAAATATGG
AACAAATGGTCCCAGAAATA	TGG	AAACAAAGGTCCCAGAAATATGG
AACAAATGGTCCCAGAAATA	TGG	AAACAAATGGCCCAGAAATATGG
AACAAATGGTCCCAGAAATA	TGG	AAACAAATGGTCCAGAAATATGG
AACAAATGGTCCCAGAAATA	TGG	AAACAAATGGTCCCAAAATATGG
AACAAATGGTCCCAGAAATA	TGG	AAACAAATGGTCCCAGAAAATGG
AACAAATGGTCCCAGAAATA	TGG	AAACAAATGGTCCCAGAAATAGG
AACAAATGGTCCCAGAAATA	TGG	AAACAAATGGTCCCAGAAATATG
AACAAATGGTCCCAGAAATA	TGG	AAACAAATGGTCCCAGAAATTGG
AACAAATGGTCCCAGAAATA	TGG	AAACAAATGGTCCCAGAATATGG
AACAAATGGTCCCAGAAATA	TGG	AAACAAATGGTCCCGAAATATGG
AACAAATGGTCCCAGAAATA	TGG	AAACAAATGTCCCAGAAATATGG
AACAAATGGTCCCAGAAATA	TGG	AAACAATGGTCCCAGAAATATGG
AACAAATGGTCCCAGAAATA	TGG	AACAAAAGGTCCCAGAAATATGG
AACAAATGGTCCCAGAAATA	TGG	AACAAACGGTCCCAGAAATATGG
AACAAATGGTCCCAGAAATA	TGG	AACAAAGGGTCCCAGAAATATGG
AACAAATGGTCCCAGAAATA	TGG	AACAAATAGTCCCAGAAATATGG
AACAAATGGTCCCAGAAATA	TGG	AACAAATCGTCCCAGAAATATGG
AACAAATGGTCCCAGAAATA	TGG	AACAAATGATCCCAGAAATATGG
AACAAATGGTCCCAGAAATA	TGG	AACAAATGCTCCCAGAAATATGG
AACAAATGGTCCCAGAAATA	TGG	AACAAATGGACCCAGAAATATGG
AACAAATGGTCCCAGAAATA	TGG	AACAAATGGCCCCAGAAATATGG
AACAAATGGTCCCAGAAATA	TGG	AACAAATGGGCCCAGAAATATGG
AACAAATGGTCCCAGAAATA	TGG	AACAAATGGTACCAGAAATATGG
AACAAATGGTCCCAGAAATA	TGG	AACAAATGGTCACAGAAATATGG
AACAAATGGTCCCAGAAATA	TGG	AACAAATGGTCCAAGAAATATGG
AACAAATGGTCCCAGAAATA	TGG	AACAAATGGTCCCAAAAATATGG
AACAAATGGTCCCAGAAATA	TGG	AACAAATGGTCCCACAAATATGG
AACAAATGGTCCCAGAAATA	TGG	AACAAATGGTCCCAGAAAAATGG
AACAAATGGTCCCAGAAATA	TGG	AACAAATGGTCCCAGAAACATGG
AACAAATGGTCCCAGAAATA	TGG	AACAAATGGTCCCAGAAAGATGG
AACAAATGGTCCCAGAAATA	TGG	AACAAATGGTCCCAGAAATAAGG
AACAAATGGTCCCAGAAATA	TGG	AACAAATGGTCCCAGAAATACGG
AACAAATGGTCCCAGAAATA	TGG	AACAAATGGTCCCAGAAATAGGG
AACAAATGGTCCCAGAAATA	TGG	AACAAATGGTCCCAGAAATATAG
AACAAATGGTCCCAGAAATA	TGG	AACAAATGGTCCCAGAAATATCG
AACAAATGGTCCCAGAAATA	TGG	AACAAATGGTCCCAGAAATATGA
AACAAATGGTCCCAGAAATA	TGG	AACAAATGGTCCCAGAAATATGC
AACAAATGGTCCCAGAAATA	TGG	AACAAATGGTCCCAGAAATATGG
AACAAATGGTCCCAGAAATA	TGG	AACAAATGGTCCCAGAAATATGT
AACAAATGGTCCCAGAAATA	TGG	AACAAATGGTCCCAGAAATATTG
AACAAATGGTCCCAGAAATA	TGG	AACAAATGGTCCCAGAAATCTGG
AACAAATGGTCCCAGAAATA	TGG	AACAAATGGTCCCAGAAATGTGG
AACAAATGGTCCCAGAAATA	TGG	AACAAATGGTCCCAGAAATTTGG
AACAAATGGTCCCAGAAATA	TGG	AACAAATGGTCCCAGAACTATGG
AACAAATGGTCCCAGAAATA	TGG	AACAAATGGTCCCAGAAGTATGG
AACAAATGGTCCCAGAAATA	TGG	AACAAATGGTCCCAGAATTATGG
AACAAATGGTCCCAGAAATA	TGG	AACAAATGGTCCCAGACATATGG
AACAAATGGTCCCAGAAATA	TGG	AACAAATGGTCCCAGAGATATGG
AACAAATGGTCCCAGAAATA	TGG	AACAAATGGTCCCAGATATATGG
AACAAATGGTCCCAGAAATA	TGG	AACAAATGGTCCCAGCAATATGG
AACAAATGGTCCCAGAAATA	TGG	AACAAATGGTCCCAGGAATATGG
AACAAATGGTCCCAGAAATA	TGG	AACAAATGGTCCCAGTAATATGG
AACAAATGGTCCCAGAAATA	TGG	AACAAATGGTCCCATAAATATGG
AACAAATGGTCCCAGAAATA	TGG	AACAAATGGTCCCCGAAATATGG
AACAAATGGTCCCAGAAATA	TGG	AACAAATGGTCCCGGAAATATGG
AACAAATGGTCCCAGAAATA	TGG	AACAAATGGTCCCTGAAATATGG
AACAAATGGTCCCAGAAATA	TGG	AACAAATGGTCCGAGAAATATGG
AACAAATGGTCCCAGAAATA	TGG	AACAAATGGTCCTAGAAATATGG
AACAAATGGTCCCAGAAATA	TGG	AACAAATGGTCGCAGAAATATGG
AACAAATGGTCCCAGAAATA	TGG	AACAAATGGTCTCAGAAATATGG
AACAAATGGTCCCAGAAATA	TGG	AACAAATGGTGCCAGAAATATGG
AACAAATGGTCCCAGAAATA	TGG	AACAAATGGTTCCAGAAATATGG
AACAAATGGTCCCAGAAATA	TGG	AACAAATGTTCCCAGAAATATGG
AACAAATGGTCCCAGAAATA	TGG	AACAAATTGTCCCAGAAATATGG
AACAAATGGTCCCAGAAATA	TGG	AACAACTGGTCCCAGAAATATGG
AACAAATGGTCCCAGAAATA	TGG	AACAAGTGGTCCCAGAAATATGG
AACAAATGGTCCCAGAAATA	TGG	AACAATTGGTCCCAGAAATATGG
AACAAATGGTCCCAGAAATA	TGG	AACACATGGTCCCAGAAATATGG
AACAAATGGTCCCAGAAATA	TGG	AACAGATGGTCCCAGAAATATGG
AACAAATGGTCCCAGAAATA	TGG	AACATATGGTCCCAGAAATATGG
AACAAATGGTCCCAGAAATA	TGG	AACCAATGGTCCCAGAAATATGG
AACAAATGGTCCCAGAAATA	TGG	AACGAATGGTCCCAGAAATATGG
AACAAATGGTCCCAGAAATA	TGG	AACTAATGGTCCCAGAAATATGG
AACAAATGGTCCCAGAAATA	TGG	AAGAAATGGTCCCAGAAATATGG
AACAAATGGTCCCAGAAATA	TGG	AATAAATGGTCCCAGAAATATGG
AACAAATGGTCCCAGAAATA	TGG	ACCAAATGGTCCCAGAAATATGG
AACAAATGGTCCCAGAAATA	TGG	AGCAAATGGTCCCAGAAATATGG
AACAAATGGTCCCAGAAATA	TGG	ATCAAATGGTCCCAGAAATATGG
AACAAATGGTCCCAGAAATA	TGG	CACAAATGGTCCCAGAAATATGG
AACAAATGGTCCCAGAAATA	TGG	GACAAATGGTCCCAGAAATATGG
AACAAATGGTCCCAGAAATA	TGG	TACAAATGGTCCCAGAAATATGG
AACAAGCCAATCTGATCCCA	GGG	AAAAAGCCAATCTGATCCCAGGG
AACAAGCCAATCTGATCCCA	GGG	AACAAACCAATCTGATCCCAGGG
AACAAGCCAATCTGATCCCA	GGG	AACAACCCAATCTGATCCCAGGG
AACAAGCCAATCTGATCCCA	GGG	AACAAGACAATCTGATCCCAGGG
AACAAGCCAATCTGATCCCA	GGG	AACAAGCAAATCTGATCCCAGGG
AACAAGCCAATCTGATCCCA	GGG	AACAAGCCAAACTGATCCCAGGG
AACAAGCCAATCTGATCCCA	GGG	AACAAGCCAACCTGATCCCAGGG
AACAAGCCAATCTGATCCCA	GGG	AACAAGCCAAGCTGATCCCAGGG
AACAAGCCAATCTGATCCCA	GGG	AACAAGCCAATATGATCCCAGGG
AACAAGCCAATCTGATCCCA	GGG	AACAAGCCAATCAGATCCCAGGG
AACAAGCCAATCTGATCCCA	GGG	AACAAGCCAATCCGATCCCAGGG
AACAAGCCAATCTGATCCCA	GGG	AACAAGCCAATCGGATCCCAGGG
AACAAGCCAATCTGATCCCA	GGG	AACAAGCCAATCTAATCCCAGGG
AACAAGCCAATCTGATCCCA	GGG	AACAAGCCAATCTCATCCCAGGG
AACAAGCCAATCTGATCCCA	GGG	AACAAGCCAATCTGAACCCAGGG
AACAAGCCAATCTGATCCCA	GGG	AACAAGCCAATCTGACCCCAGGG
AACAAGCCAATCTGATCCCA	GGG	AACAAGCCAATCTGAGCCCAGGG
AACAAGCCAATCTGATCCCA	GGG	AACAAGCCAATCTGATACCAGGG
AACAAGCCAATCTGATCCCA	GGG	AACAAGCCAATCTGATCACAGGG
AACAAGCCAATCTGATCCCA	GGG	AACAAGCCAATCTGATCCAAGGG
AACAAGCCAATCTGATCCCA	GGG	AACAAGCCAATCTGATCCCAAGG
AACAAGCCAATCTGATCCCA	GGG	AACAAGCCAATCTGATCCCACGG
AACAAGCCAATCTGATCCCA	GGG	AACAAGCCAATCTGATCCCAGAG
AACAAGCCAATCTGATCCCA	GGG	AACAAGCCAATCTGATCCCAGCG
AACAAGCCAATCTGATCCCA	GGG	AACAAGCCAATCTGATCCCAGGA
AACAAGCCAATCTGATCCCA	GGG	AACAAGCCAATCTGATCCCAGGC
AACAAGCCAATCTGATCCCA	GGG	AACAAGCCAATCTGATCCCAGGG
AACAAGCCAATCTGATCCCA	GGG	AACAAGCCAATCTGATCCCAGGT
AACAAGCCAATCTGATCCCA	GGG	AACAAGCCAATCTGATCCCAGTG
AACAAGCCAATCTGATCCCA	GGG	AACAAGCCAATCTGATCCCATGG
AACAAGCCAATCTGATCCCA	GGG	AACAAGCCAATCTGATCCCCGGG
AACAAGCCAATCTGATCCCA	GGG	AACAAGCCAATCTGATCCCGGGG
AACAAGCCAATCTGATCCCA	GGG	AACAAGCCAATCTGATCCCTGGG
AACAAGCCAATCTGATCCCA	GGG	AACAAGCCAATCTGATCCGAGGG
AACAAGCCAATCTGATCCCA	GGG	AACAAGCCAATCTGATCCTAGGG
AACAAGCCAATCTGATCCCA	GGG	AACAAGCCAATCTGATCGCAGGG
AACAAGCCAATCTGATCCCA	GGG	AACAAGCCAATCTGATCTCAGGG
AACAAGCCAATCTGATCCCA	GGG	AACAAGCCAATCTGATGCCAGGG
AACAAGCCAATCTGATCCCA	GGG	AACAAGCCAATCTGATTCCAGGG
AACAAGCCAATCTGATCCCA	GGG	AACAAGCCAATCTGCTCCCAGGG
AACAAGCCAATCTGATCCCA	GGG	AACAAGCCAATCTGGTCCCAGGG
AACAAGCCAATCTGATCCCA	GGG	AACAAGCCAATCTGTTCCCAGGG
AACAAGCCAATCTGATCCCA	GGG	AACAAGCCAATCTTATCCCAGGG
AACAAGCCAATCTGATCCCA	GGG	AACAAGCCAATGTGATCCCAGGG
AACAAGCCAATCTGATCCCA	GGG	AACAAGCCAATTTGATCCCAGGG
AACAAGCCAATCTGATCCCA	GGG	AACAAGCCACTCTGATCCCAGGG
AACAAGCCAATCTGATCCCA	GGG	AACAAGCCAGTCTGATCCCAGGG
AACAAGCCAATCTGATCCCA	GGG	AACAAGCCATTCTGATCCCAGGG
AACAAGCCAATCTGATCCCA	GGG	AACAAGCCCATCTGATCCCAGGG
AACAAGCCAATCTGATCCCA	GGG	AACAAGCCGATCTGATCCCAGGG
AACAAGCCAATCTGATCCCA	GGG	AACAAGCCTATCTGATCCCAGGG
AACAAGCCAATCTGATCCCA	GGG	AACAAGCGAATCTGATCCCAGGG
AACAAGCCAATCTGATCCCA	GGG	AACAAGCTAATCTGATCCCAGGG
AACAAGCCAATCTGATCCCA	GGG	AACAAGGCAATCTGATCCCAGGG
AACAAGCCAATCTGATCCCA	GGG	AACAAGTCAATCTGATCCCAGGG
AACAAGCCAATCTGATCCCA	GGG	AACAATCCAATCTGATCCCAGGG
AACAAGCCAATCTGATCCCA	GGG	AACACGCCAATCTGATCCCAGGG
AACAAGCCAATCTGATCCCA	GGG	AACAGGCCAATCTGATCCCAGGG
AACAAGCCAATCTGATCCCA	GGG	AACATGCCAATCTGATCCCAGGG
AACAAGCCAATCTGATCCCA	GGG	AACCAGCCAATCTGATCCCAGGG
AACAAGCCAATCTGATCCCA	GGG	AACGAGCCAATCTGATCCCAGGG
AACAAGCCAATCTGATCCCA	GGG	AACTAGCCAATCTGATCCCAGGG
AACAAGCCAATCTGATCCCA	GGG	AAGAAGCCAATCTGATCCCAGGG
AACAAGCCAATCTGATCCCA	GGG	AATAAGCCAATCTGATCCCAGGG
AACAAGCCAATCTGATCCCA	GGG	ACCAAGCCAATCTGATCCCAGGG
AACAAGCCAATCTGATCCCA	GGG	AGCAAGCCAATCTGATCCCAGGG
AACAAGCCAATCTGATCCCA	GGG	ATCAAGCCAATCTGATCCCAGGG
AACAAGCCAATCTGATCCCA	GGG	CACAAGCCAATCTGATCCCAGGG
AACAAGCCAATCTGATCCCA	GGG	GACAAGCCAATCTGATCCCAGGG
AACAAGCCAATCTGATCCCA	GGG	TACAAGCCAATCTGATCCCAGGG
AACACAGTTTGACTCAGGCG	TGG	AAAACAGTTTGACTCAGGCGTGG
AACACAGTTTGACTCAGGCG	TGG	AACAAAGTTTGACTCAGGCGTGG
AACACAGTTTGACTCAGGCG	TGG	AACACAATTTGACTCAGGCGTGG
AACACAGTTTGACTCAGGCG	TGG	AACACACTTTGACTCAGGCGTGG
AACACAGTTTGACTCAGGCG	TGG	AACACAGATTGACTCAGGCGTGG
AACACAGTTTGACTCAGGCG	TGG	AACACAGCTTGACTCAGGCGTGG
AACACAGTTTGACTCAGGCG	TGG	AACACAGGTTGACTCAGGCGTGG
AACACAGTTTGACTCAGGCG	TGG	AACACAGTATGACTCAGGCGTGG
AACACAGTTTGACTCAGGCG	TGG	AACACAGTCTGACTCAGGCGTGG
AACACAGTTTGACTCAGGCG	TGG	AACACAGTGTGACTCAGGCGTGG
AACACAGTTTGACTCAGGCG	TGG	AACACAGTTAGACTCAGGCGTGG
AACACAGTTTGACTCAGGCG	TGG	AACACAGTTCGACTCAGGCGTGG
AACACAGTTTGACTCAGGCG	TGG	AACACAGTTGGACTCAGGCGTGG
AACACAGTTTGACTCAGGCG	TGG	AACACAGTTTAACTCAGGCGTGG
AACACAGTTTGACTCAGGCG	TGG	AACACAGTTTCACTCAGGCGTGG
AACACAGTTTGACTCAGGCG	TGG	AACACAGTTTGAATCAGGCGTGG
AACACAGTTTGACTCAGGCG	TGG	AACACAGTTTGACACAGGCGTGG
AACACAGTTTGACTCAGGCG	TGG	AACACAGTTTGACCCAGGCGTGG
AACACAGTTTGACTCAGGCG	TGG	AACACAGTTTGACGCAGGCGTGG
AACACAGTTTGACTCAGGCG	TGG	AACACAGTTTGACTAAGGCGTGG
AACACAGTTTGACTCAGGCG	TGG	AACACAGTTTGACTCAAGCGTGG
AACACAGTTTGACTCAGGCG	TGG	AACACAGTTTGACTCACGCGTGG
AACACAGTTTGACTCAGGCG	TGG	AACACAGTTTGACTCAGACGTGG
AACACAGTTTGACTCAGGCG	TGG	AACACAGTTTGACTCAGCCGTGG
AACACAGTTTGACTCAGGCG	TGG	AACACAGTTTGACTCAGGAGTGG
AACACAGTTTGACTCAGGCG	TGG	AACACAGTTTGACTCAGGCATGG
AACACAGTTTGACTCAGGCG	TGG	AACACAGTTTGACTCAGGCCTGG
AACACAGTTTGACTCAGGCG	TGG	AACACAGTTTGACTCAGGCGAGG
AACACAGTTTGACTCAGGCG	TGG	AACACAGTTTGACTCAGGCGCGG
AACACAGTTTGACTCAGGCG	TGG	AACACAGTTTGACTCAGGCGGGG
AACACAGTTTGACTCAGGCG	TGG	AACACAGTTTGACTCAGGCGTAG
AACACAGTTTGACTCAGGCG	TGG	AACACAGTTTGACTCAGGCGTCG
AACACAGTTTGACTCAGGCG	TGG	AACACAGTTTGACTCAGGCGTGA
AACACAGTTTGACTCAGGCG	TGG	AACACAGTTTGACTCAGGCGTGC
AACACAGTTTGACTCAGGCG	TGG	AACACAGTTTGACTCAGGCGTGG
AACACAGTTTGACTCAGGCG	TGG	AACACAGTTTGACTCAGGCGTGT
AACACAGTTTGACTCAGGCG	TGG	AACACAGTTTGACTCAGGCGTTG
AACACAGTTTGACTCAGGCG	TGG	AACACAGTTTGACTCAGGCTTGG
AACACAGTTTGACTCAGGCG	TGG	AACACAGTTTGACTCAGGGGTGG
AACACAGTTTGACTCAGGCG	TGG	AACACAGTTTGACTCAGGTGTGG
AACACAGTTTGACTCAGGCG	TGG	AACACAGTTTGACTCAGTCGTGG
AACACAGTTTGACTCAGGCG	TGG	AACACAGTTTGACTCATGCGTGG
AACACAGTTTGACTCAGGCG	TGG	AACACAGTTTGACTCCGGCGTGG
AACACAGTTTGACTCAGGCG	TGG	AACACAGTTTGACTCGGGCGTGG
AACACAGTTTGACTCAGGCG	TGG	AACACAGTTTGACTCTGGCGTGG
AACACAGTTTGACTCAGGCG	TGG	AACACAGTTTGACTGAGGCGTGG
AACACAGTTTGACTCAGGCG	TGG	AACACAGTTTGACTTAGGCGTGG
AACACAGTTTGACTCAGGCG	TGG	AACACAGTTTGAGTCAGGCGTGG
AACACAGTTTGACTCAGGCG	TGG	AACACAGTTTGATTCAGGCGTGG
AACACAGTTTGACTCAGGCG	TGG	AACACAGTTTGCCTCAGGCGTGG
AACACAGTTTGACTCAGGCG	TGG	AACACAGTTTGGCTCAGGCGTGG
AACACAGTTTGACTCAGGCG	TGG	AACACAGTTTGTCTCAGGCGTGG
AACACAGTTTGACTCAGGCG	TGG	AACACAGTTTTACTCAGGCGTGG
AACACAGTTTGACTCAGGCG	TGG	AACACATTTTGACTCAGGCGTGG
AACACAGTTTGACTCAGGCG	TGG	AACACCGTTTGACTCAGGCGTGG
AACACAGTTTGACTCAGGCG	TGG	AACACGGTTTGACTCAGGCGTGG
AACACAGTTTGACTCAGGCG	TGG	AACACTGTTTGACTCAGGCGTGG
AACACAGTTTGACTCAGGCG	TGG	AACAGAGTTTGACTCAGGCGTGG
AACACAGTTTGACTCAGGCG	TGG	AACATAGTTTGACTCAGGCGTGG
AACACAGTTTGACTCAGGCG	TGG	AACCCAGTTTGACTCAGGCGTGG
AACACAGTTTGACTCAGGCG	TGG	AACGCAGTTTGACTCAGGCGTGG
AACACAGTTTGACTCAGGCG	TGG	AACTCAGTTTGACTCAGGCGTGG
AACACAGTTTGACTCAGGCG	TGG	AAGACAGTTTGACTCAGGCGTGG
AACACAGTTTGACTCAGGCG	TGG	AATACAGTTTGACTCAGGCGTGG
AACACAGTTTGACTCAGGCG	TGG	ACCACAGTTTGACTCAGGCGTGG
AACACAGTTTGACTCAGGCG	TGG	AGCACAGTTTGACTCAGGCGTGG
AACACAGTTTGACTCAGGCG	TGG	ATCACAGTTTGACTCAGGCGTGG
AACACAGTTTGACTCAGGCG	TGG	CACACAGTTTGACTCAGGCGTGG
AACACAGTTTGACTCAGGCG	TGG	GACACAGTTTGACTCAGGCGTGG
AACACAGTTTGACTCAGGCG	TGG	TACACAGTTTGACTCAGGCGTGG
AACACGTCTAGTGCTCGCTA	TGG	AAAACGTCTAGTGCTCGCTATGG
AACACGTCTAGTGCTCGCTA	TGG	AACAAGTCTAGTGCTCGCTATGG
AACACGTCTAGTGCTCGCTA	TGG	AACACATCTAGTGCTCGCTATGG
AACACGTCTAGTGCTCGCTA	TGG	AACACCTCTAGTGCTCGCTATGG
AACACGTCTAGTGCTCGCTA	TGG	AACACGACTAGTGCTCGCTATGG
AACACGTCTAGTGCTCGCTA	TGG	AACACGCCTAGTGCTCGCTATGG
AACACGTCTAGTGCTCGCTA	TGG	AACACGGCTAGTGCTCGCTATGG
AACACGTCTAGTGCTCGCTA	TGG	AACACGTATAGTGCTCGCTATGG
AACACGTCTAGTGCTCGCTA	TGG	AACACGTCAAGTGCTCGCTATGG
AACACGTCTAGTGCTCGCTA	TGG	AACACGTCCAGTGCTCGCTATGG
AACACGTCTAGTGCTCGCTA	TGG	AACACGTCGAGTGCTCGCTATGG
AACACGTCTAGTGCTCGCTA	TGG	AACACGTCTAATGCTCGCTATGG
AACACGTCTAGTGCTCGCTA	TGG	AACACGTCTACTGCTCGCTATGG
AACACGTCTAGTGCTCGCTA	TGG	AACACGTCTAGAGCTCGCTATGG
AACACGTCTAGTGCTCGCTA	TGG	AACACGTCTAGCGCTCGCTATGG
AACACGTCTAGTGCTCGCTA	TGG	AACACGTCTAGGGCTCGCTATGG
AACACGTCTAGTGCTCGCTA	TGG	AACACGTCTAGTACTCGCTATGG
AACACGTCTAGTGCTCGCTA	TGG	AACACGTCTAGTCCTCGCTATGG
AACACGTCTAGTGCTCGCTA	TGG	AACACGTCTAGTGATCGCTATGG
AACACGTCTAGTGCTCGCTA	TGG	AACACGTCTAGTGCACGCTATGG
AACACGTCTAGTGCTCGCTA	TGG	AACACGTCTAGTGCCCGCTATGG
AACACGTCTAGTGCTCGCTA	TGG	AACACGTCTAGTGCGCGCTATGG
AACACGTCTAGTGCTCGCTA	TGG	AACACGTCTAGTGCTAGCTATGG
AACACGTCTAGTGCTCGCTA	TGG	AACACGTCTAGTGCTCACTATGG
AACACGTCTAGTGCTCGCTA	TGG	AACACGTCTAGTGCTCCCTATGG
AACACGTCTAGTGCTCGCTA	TGG	AACACGTCTAGTGCTCGATATGG
AACACGTCTAGTGCTCGCTA	TGG	AACACGTCTAGTGCTCGCAATGG
AACACGTCTAGTGCTCGCTA	TGG	AACACGTCTAGTGCTCGCCATGG
AACACGTCTAGTGCTCGCTA	TGG	AACACGTCTAGTGCTCGCGATGG
AACACGTCTAGTGCTCGCTA	TGG	AACACGTCTAGTGCTCGCTAAGG
AACACGTCTAGTGCTCGCTA	TGG	AACACGTCTAGTGCTCGCTACGG
AACACGTCTAGTGCTCGCTA	TGG	AACACGTCTAGTGCTCGCTAGGG
AACACGTCTAGTGCTCGCTA	TGG	AACACGTCTAGTGCTCGCTATAG
AACACGTCTAGTGCTCGCTA	TGG	AACACGTCTAGTGCTCGCTATCG
AACACGTCTAGTGCTCGCTA	TGG	AACACGTCTAGTGCTCGCTATGA
AACACGTCTAGTGCTCGCTA	TGG	AACACGTCTAGTGCTCGCTATGC
AACACGTCTAGTGCTCGCTA	TGG	AACACGTCTAGTGCTCGCTATGG
AACACGTCTAGTGCTCGCTA	TGG	AACACGTCTAGTGCTCGCTATGT
AACACGTCTAGTGCTCGCTA	TGG	AACACGTCTAGTGCTCGCTATTG
AACACGTCTAGTGCTCGCTA	TGG	AACACGTCTAGTGCTCGCTCTGG
AACACGTCTAGTGCTCGCTA	TGG	AACACGTCTAGTGCTCGCTGTGG
AACACGTCTAGTGCTCGCTA	TGG	AACACGTCTAGTGCTCGCTTTGG
AACACGTCTAGTGCTCGCTA	TGG	AACACGTCTAGTGCTCGGTATGG
AACACGTCTAGTGCTCGCTA	TGG	AACACGTCTAGTGCTCGTTATGG
AACACGTCTAGTGCTCGCTA	TGG	AACACGTCTAGTGCTCTCTATGG
AACACGTCTAGTGCTCGCTA	TGG	AACACGTCTAGTGCTGGCTATGG
AACACGTCTAGTGCTCGCTA	TGG	AACACGTCTAGTGCTTGCTATGG
AACACGTCTAGTGCTCGCTA	TGG	AACACGTCTAGTGGTCGCTATGG
AACACGTCTAGTGCTCGCTA	TGG	AACACGTCTAGTGTTCGCTATGG
AACACGTCTAGTGCTCGCTA	TGG	AACACGTCTAGTTCTCGCTATGG
AACACGTCTAGTGCTCGCTA	TGG	AACACGTCTATTGCTCGCTATGG
AACACGTCTAGTGCTCGCTA	TGG	AACACGTCTGGTGCTCGCTATGG
AACACGTCTAGTGCTCGCTA	TGG	AACACGTCTTGTGCTCGCTATGG
AACACGTCTAGTGCTCGCTA	TGG	AACACGTGTAGTGCTCGCTATGG
AACACGTCTAGTGCTCGCTA	TGG	AACACGTTTAGTGCTCGCTATGG
AACACGTCTAGTGCTCGCTA	TGG	AACACTTCTAGTGCTCGCTATGG
AACACGTCTAGTGCTCGCTA	TGG	AACAGGTCTAGTGCTCGCTATGG
AACACGTCTAGTGCTCGCTA	TGG	AACATGTCTAGTGCTCGCTATGG
AACACGTCTAGTGCTCGCTA	TGG	AACCCGTCTAGTGCTCGCTATGG
AACACGTCTAGTGCTCGCTA	TGG	AACGCGTCTAGTGCTCGCTATGG
AACACGTCTAGTGCTCGCTA	TGG	AACTCGTCTAGTGCTCGCTATGG
AACACGTCTAGTGCTCGCTA	TGG	AAGACGTCTAGTGCTCGCTATGG
AACACGTCTAGTGCTCGCTA	TGG	AATACGTCTAGTGCTCGCTATGG
AACACGTCTAGTGCTCGCTA	TGG	ACCACGTCTAGTGCTCGCTATGG
AACACGTCTAGTGCTCGCTA	TGG	AGCACGTCTAGTGCTCGCTATGG
AACACGTCTAGTGCTCGCTA	TGG	ATCACGTCTAGTGCTCGCTATGG
AACACGTCTAGTGCTCGCTA	TGG	CAAACGTCTAGTGCTCGCTATGG
AACACGTCTAGTGCTCGCTA	TGG	CAACACGCTAGTGCTCGCTATGG
AACACGTCTAGTGCTCGCTA	TGG	CAACACGTCAGTGCTCGCTATGG
AACACGTCTAGTGCTCGCTA	TGG	CAACACGTCTAGGCTCGCTATGG
AACACGTCTAGTGCTCGCTA	TGG	CAACACGTCTAGTCTCGCTATGG
AACACGTCTAGTGCTCGCTA	TGG	CAACACGTCTAGTGCCGCTATGG
AACACGTCTAGTGCTCGCTA	TGG	CAACACGTCTAGTGCTCCTATGG
AACACGTCTAGTGCTCGCTA	TGG	CAACACGTCTAGTGCTCGCATGG
AACACGTCTAGTGCTCGCTA	TGG	CAACACGTCTAGTGCTCGCTAGG
AACACGTCTAGTGCTCGCTA	TGG	CAACACGTCTAGTGCTCGCTATG
AACACGTCTAGTGCTCGCTA	TGG	CAACACGTCTAGTGCTCGCTTGG
AACACGTCTAGTGCTCGCTA	TGG	CAACACGTCTAGTGCTCGTATGG
AACACGTCTAGTGCTCGCTA	TGG	CAACACGTCTAGTGCTGCTATGG
AACACGTCTAGTGCTCGCTA	TGG	CAACACGTCTAGTGTCGCTATGG
AACACGTCTAGTGCTCGCTA	TGG	CAACACGTCTATGCTCGCTATGG
AACACGTCTAGTGCTCGCTA	TGG	CAACACGTCTGTGCTCGCTATGG
AACACGTCTAGTGCTCGCTA	TGG	CAACACGTTAGTGCTCGCTATGG
AACACGTCTAGTGCTCGCTA	TGG	CAACACTCTAGTGCTCGCTATGG
AACACGTCTAGTGCTCGCTA	TGG	CAACAGTCTAGTGCTCGCTATGG
AACACGTCTAGTGCTCGCTA	TGG	CAACCGTCTAGTGCTCGCTATGG
AACACGTCTAGTGCTCGCTA	TGG	CACACGTCTAGTGCTCGCTATGG
AACACGTCTAGTGCTCGCTA	TGG	GACACGTCTAGTGCTCGCTATGG
AACACGTCTAGTGCTCGCTA	TGG	TACACGTCTAGTGCTCGCTATGG
AACATCCGCGCTGTGAACCT	AGG	AAAATCCGCGCTGTGAACCTAGG
AACATCCGCGCTGTGAACCT	AGG	AACAACCGCGCTGTGAACCTAGG
AACATCCGCGCTGTGAACCT	AGG	AACACCCGCGCTGTGAACCTAGG
AACATCCGCGCTGTGAACCT	AGG	AACAGCCGCGCTGTGAACCTAGG
AACATCCGCGCTGTGAACCT	AGG	AACATACGCGCTGTGAACCTAGG
AACATCCGCGCTGTGAACCT	AGG	AACATCAGCGCTGTGAACCTAGG
AACATCCGCGCTGTGAACCT	AGG	AACATCCACGCTGTGAACCTAGG
AACATCCGCGCTGTGAACCT	AGG	AACATCCCCGCTGTGAACCTAGG
AACATCCGCGCTGTGAACCT	AGG	AACATCCGAGCTGTGAACCTAGG
AACATCCGCGCTGTGAACCT	AGG	AACATCCGCACTGTGAACCTAGG
AACATCCGCGCTGTGAACCT	AGG	AACATCCGCCCTGTGAACCTAGG
AACATCCGCGCTGTGAACCT	AGG	AACATCCGCGATGTGAACCTAGG
AACATCCGCGCTGTGAACCT	AGG	AACATCCGCGCAGTGAACCTAGG
AACATCCGCGCTGTGAACCT	AGG	AACATCCGCGCCGTGAACCTAGG
AACATCCGCGCTGTGAACCT	AGG	AACATCCGCGCGGTGAACCTAGG
AACATCCGCGCTGTGAACCT	AGG	AACATCCGCGCTATGAACCTAGG
AACATCCGCGCTGTGAACCT	AGG	AACATCCGCGCTCTGAACCTAGG
AACATCCGCGCTGTGAACCT	AGG	AACATCCGCGCTGAGAACCTAGG
AACATCCGCGCTGTGAACCT	AGG	AACATCCGCGCTGCGAACCTAGG
AACATCCGCGCTGTGAACCT	AGG	AACATCCGCGCTGGGAACCTAGG
AACATCCGCGCTGTGAACCT	AGG	AACATCCGCGCTGTAAACCTAGG
AACATCCGCGCTGTGAACCT	AGG	AACATCCGCGCTGTCAACCTAGG
AACATCCGCGCTGTGAACCT	AGG	AACATCCGCGCTGTGAAACTAGG
AACATCCGCGCTGTGAACCT	AGG	AACATCCGCGCTGTGAACATAGG
AACATCCGCGCTGTGAACCT	AGG	AACATCCGCGCTGTGAACCAAGG
AACATCCGCGCTGTGAACCT	AGG	AACATCCGCGCTGTGAACCCAGG
AACATCCGCGCTGTGAACCT	AGG	AACATCCGCGCTGTGAACCGAGG
AACATCCGCGCTGTGAACCT	AGG	AACATCCGCGCTGTGAACCTAAG
AACATCCGCGCTGTGAACCT	AGG	AACATCCGCGCTGTGAACCTACG
AACATCCGCGCTGTGAACCT	AGG	AACATCCGCGCTGTGAACCTAGA
AACATCCGCGCTGTGAACCT	AGG	AACATCCGCGCTGTGAACCTAGC
AACATCCGCGCTGTGAACCT	AGG	AACATCCGCGCTGTGAACCTAGG
AACATCCGCGCTGTGAACCT	AGG	AACATCCGCGCTGTGAACCTAGT
AACATCCGCGCTGTGAACCT	AGG	AACATCCGCGCTGTGAACCTATG
AACATCCGCGCTGTGAACCT	AGG	AACATCCGCGCTGTGAACCTCGG
AACATCCGCGCTGTGAACCT	AGG	AACATCCGCGCTGTGAACCTGGG
AACATCCGCGCTGTGAACCT	AGG	AACATCCGCGCTGTGAACCTTGG
AACATCCGCGCTGTGAACCT	AGG	AACATCCGCGCTGTGAACGTAGG
AACATCCGCGCTGTGAACCT	AGG	AACATCCGCGCTGTGAACTTAGG
AACATCCGCGCTGTGAACCT	AGG	AACATCCGCGCTGTGAAGCTAGG
AACATCCGCGCTGTGAACCT	AGG	AACATCCGCGCTGTGAATCTAGG
AACATCCGCGCTGTGAACCT	AGG	AACATCCGCGCTGTGACCCTAGG
AACATCCGCGCTGTGAACCT	AGG	AACATCCGCGCTGTGAGCCTAGG
AACATCCGCGCTGTGAACCT	AGG	AACATCCGCGCTGTGATCCTAGG
AACATCCGCGCTGTGAACCT	AGG	AACATCCGCGCTGTGCACCTAGG
AACATCCGCGCTGTGAACCT	AGG	AACATCCGCGCTGTGGACCTAGG
AACATCCGCGCTGTGAACCT	AGG	AACATCCGCGCTGTGTACCTAGG
AACATCCGCGCTGTGAACCT	AGG	AACATCCGCGCTGTTAACCTAGG
AACATCCGCGCTGTGAACCT	AGG	AACATCCGCGCTTTGAACCTAGG
AACATCCGCGCTGTGAACCT	AGG	AACATCCGCGGTGTGAACCTAGG
AACATCCGCGCTGTGAACCT	AGG	AACATCCGCGTTGTGAACCTAGG
AACATCCGCGCTGTGAACCT	AGG	AACATCCGCTCTGTGAACCTAGG
AACATCCGCGCTGTGAACCT	AGG	AACATCCGGGCTGTGAACCTAGG
AACATCCGCGCTGTGAACCT	AGG	AACATCCGTGCTGTGAACCTAGG
AACATCCGCGCTGTGAACCT	AGG	AACATCCTCGCTGTGAACCTAGG
AACATCCGCGCTGTGAACCT	AGG	AACATCGGCGCTGTGAACCTAGG
AACATCCGCGCTGTGAACCT	AGG	AACATCTGCGCTGTGAACCTAGG
AACATCCGCGCTGTGAACCT	AGG	AACATGCGCGCTGTGAACCTAGG
AACATCCGCGCTGTGAACCT	AGG	AACATTCGCGCTGTGAACCTAGG
AACATCCGCGCTGTGAACCT	AGG	AACCTCCGCGCTGTGAACCTAGG
AACATCCGCGCTGTGAACCT	AGG	AACGTCCGCGCTGTGAACCTAGG
AACATCCGCGCTGTGAACCT	AGG	AACTTCCGCGCTGTGAACCTAGG
AACATCCGCGCTGTGAACCT	AGG	AAGATCCGCGCTGTGAACCTAGG
AACATCCGCGCTGTGAACCT	AGG	AATATCCGCGCTGTGAACCTAGG
AACATCCGCGCTGTGAACCT	AGG	ACCATCCGCGCTGTGAACCTAGG
AACATCCGCGCTGTGAACCT	AGG	AGCATCCGCGCTGTGAACCTAGG
AACATCCGCGCTGTGAACCT	AGG	ATCATCCGCGCTGTGAACCTAGG
AACATCCGCGCTGTGAACCT	AGG	CACATCCGCGCTGTGAACCTAGG
AACATCCGCGCTGTGAACCT	AGG	GACATCCGCGCTGTGAACCTAGG
AACATCCGCGCTGTGAACCT	AGG	TACATCCGCGCTGTGAACCTAGG
AACATCGCCCGCCTAGAGCC	GGG	AAAATCGCCCGCCTAGAGCCGGG
AACATCGCCCGCCTAGAGCC	GGG	AACAACGCCCGCCTAGAGCCGGG
AACATCGCCCGCCTAGAGCC	GGG	AACACCGCCCGCCTAGAGCCGGG
AACATCGCCCGCCTAGAGCC	GGG	AACAGCGCCCGCCTAGAGCCGGG
AACATCGCCCGCCTAGAGCC	GGG	AACATAGCCCGCCTAGAGCCGGG
AACATCGCCCGCCTAGAGCC	GGG	AACATCACCCGCCTAGAGCCGGG
AACATCGCCCGCCTAGAGCC	GGG	AACATCCCCCGCCTAGAGCCGGG
AACATCGCCCGCCTAGAGCC	GGG	AACATCGACCGCCTAGAGCCGGG
AACATCGCCCGCCTAGAGCC	GGG	AACATCGCACGCCTAGAGCCGGG
AACATCGCCCGCCTAGAGCC	GGG	AACATCGCCAGCCTAGAGCCGGG
AACATCGCCCGCCTAGAGCC	GGG	AACATCGCCCACCTAGAGCCGGG
AACATCGCCCGCCTAGAGCC	GGG	AACATCGCCCCCCTAGAGCCGGG
AACATCGCCCGCCTAGAGCC	GGG	AACATCGCCCGACTAGAGCCGGG
AACATCGCCCGCCTAGAGCC	GGG	AACATCGCCCGCATAGAGCCGGG
AACATCGCCCGCCTAGAGCC	GGG	AACATCGCCCGCCAAGAGCCGGG
AACATCGCCCGCCTAGAGCC	GGG	AACATCGCCCGCCCAGAGCCGGG
AACATCGCCCGCCTAGAGCC	GGG	AACATCGCCCGCCGAGAGCCGGG
AACATCGCCCGCCTAGAGCC	GGG	AACATCGCCCGCCTAAAGCCGGG
AACATCGCCCGCCTAGAGCC	GGG	AACATCGCCCGCCTACAGCCGGG
AACATCGCCCGCCTAGAGCC	GGG	AACATCGCCCGCCTAGAACCGGG
AACATCGCCCGCCTAGAGCC	GGG	AACATCGCCCGCCTAGACCCGGG
AACATCGCCCGCCTAGAGCC	GGG	AACATCGCCCGCCTAGAGCAGGG
AACATCGCCCGCCTAGAGCC	GGG	AACATCGCCCGCCTAGAGCCAGG
AACATCGCCCGCCTAGAGCC	GGG	AACATCGCCCGCCTAGAGCCCGG
AACATCGCCCGCCTAGAGCC	GGG	AACATCGCCCGCCTAGAGCCGAG
AACATCGCCCGCCTAGAGCC	GGG	AACATCGCCCGCCTAGAGCCGCG
AACATCGCCCGCCTAGAGCC	GGG	AACATCGCCCGCCTAGAGCCGGA
AACATCGCCCGCCTAGAGCC	GGG	AACATCGCCCGCCTAGAGCCGGC
AACATCGCCCGCCTAGAGCC	GGG	AACATCGCCCGCCTAGAGCCGGG
AACATCGCCCGCCTAGAGCC	GGG	AACATCGCCCGCCTAGAGCCGGT
AACATCGCCCGCCTAGAGCC	GGG	AACATCGCCCGCCTAGAGCCGTG
AACATCGCCCGCCTAGAGCC	GGG	AACATCGCCCGCCTAGAGCCTGG
AACATCGCCCGCCTAGAGCC	GGG	AACATCGCCCGCCTAGAGCGGGG
AACATCGCCCGCCTAGAGCC	GGG	AACATCGCCCGCCTAGAGCTGGG
AACATCGCCCGCCTAGAGCC	GGG	AACATCGCCCGCCTAGAGGCGGG
AACATCGCCCGCCTAGAGCC	GGG	AACATCGCCCGCCTAGAGTCGGG
AACATCGCCCGCCTAGAGCC	GGG	AACATCGCCCGCCTAGATCCGGG
AACATCGCCCGCCTAGAGCC	GGG	AACATCGCCCGCCTAGCGCCGGG
AACATCGCCCGCCTAGAGCC	GGG	AACATCGCCCGCCTAGGGCCGGG
AACATCGCCCGCCTAGAGCC	GGG	AACATCGCCCGCCTAGTGCCGGG
AACATCGCCCGCCTAGAGCC	GGG	AACATCGCCCGCCTATAGCCGGG
AACATCGCCCGCCTAGAGCC	GGG	AACATCGCCCGCCTCGAGCCGGG
AACATCGCCCGCCTAGAGCC	GGG	AACATCGCCCGCCTGGAGCCGGG
AACATCGCCCGCCTAGAGCC	GGG	AACATCGCCCGCCTTGAGCCGGG
AACATCGCCCGCCTAGAGCC	GGG	AACATCGCCCGCGTAGAGCCGGG
AACATCGCCCGCCTAGAGCC	GGG	AACATCGCCCGCTTAGAGCCGGG
AACATCGCCCGCCTAGAGCC	GGG	AACATCGCCCGGCTAGAGCCGGG
AACATCGCCCGCCTAGAGCC	GGG	AACATCGCCCGTCTAGAGCCGGG
AACATCGCCCGCCTAGAGCC	GGG	AACATCGCCCTCCTAGAGCCGGG
AACATCGCCCGCCTAGAGCC	GGG	AACATCGCCGGCCTAGAGCCGGG
AACATCGCCCGCCTAGAGCC	GGG	AACATCGCCTGCCTAGAGCCGGG
AACATCGCCCGCCTAGAGCC	GGG	AACATCGCGCGCCTAGAGCCGGG
AACATCGCCCGCCTAGAGCC	GGG	AACATCGCTCGCCTAGAGCCGGG
AACATCGCCCGCCTAGAGCC	GGG	AACATCGGCCGCCTAGAGCCGGG
AACATCGCCCGCCTAGAGCC	GGG	AACATCGTCCGCCTAGAGCCGGG
AACATCGCCCGCCTAGAGCC	GGG	AACATCTCCCGCCTAGAGCCGGG
AACATCGCCCGCCTAGAGCC	GGG	AACATGGCCCGCCTAGAGCCGGG
AACATCGCCCGCCTAGAGCC	GGG	AACATTGCCCGCCTAGAGCCGGG
AACATCGCCCGCCTAGAGCC	GGG	AACCTCGCCCGCCTAGAGCCGGG
AACATCGCCCGCCTAGAGCC	GGG	AACGTCGCCCGCCTAGAGCCGGG
AACATCGCCCGCCTAGAGCC	GGG	AACTTCGCCCGCCTAGAGCCGGG
AACATCGCCCGCCTAGAGCC	GGG	AAGATCGCCCGCCTAGAGCCGGG
AACATCGCCCGCCTAGAGCC	GGG	AATATCGCCCGCCTAGAGCCGGG
AACATCGCCCGCCTAGAGCC	GGG	ACCATCGCCCGCCTAGAGCCGGG
AACATCGCCCGCCTAGAGCC	GGG	AGCATCGCCCGCCTAGAGCCGGG
AACATCGCCCGCCTAGAGCC	GGG	ATCATCGCCCGCCTAGAGCCGGG
AACATCGCCCGCCTAGAGCC	GGG	CACATCGCCCGCCTAGAGCCGGG
AACATCGCCCGCCTAGAGCC	GGG	GACATCGCCCGCCTAGAGCCGGG
AACATCGCCCGCCTAGAGCC	GGG	TACATCGCCCGCCTAGAGCCGGG
AACGGCGGCCACTTCTACGA	GGG	AAAGGCGGCCACTTCTACGAGGG
AACGGCGGCCACTTCTACGA	GGG	AACAGCGGCCACTTCTACGAGGG
AACGGCGGCCACTTCTACGA	GGG	AACCGCGGCCACTTCTACGAGGG
AACGGCGGCCACTTCTACGA	GGG	AACGACGGCCACTTCTACGAGGG
AACGGCGGCCACTTCTACGA	GGG	AACGCCGGCCACTTCTACGAGGG
AACGGCGGCCACTTCTACGA	GGG	AACGGAGGCCACTTCTACGAGGG
AACGGCGGCCACTTCTACGA	GGG	AACGGCAGCCACTTCTACGAGGG
AACGGCGGCCACTTCTACGA	GGG	AACGGCCGCCACTTCTACGAGGG
AACGGCGGCCACTTCTACGA	GGG	AACGGCGACCACTTCTACGAGGG
AACGGCGGCCACTTCTACGA	GGG	AACGGCGCCCACTTCTACGAGGG
AACGGCGGCCACTTCTACGA	GGG	AACGGCGGACACTTCTACGAGGG
AACGGCGGCCACTTCTACGA	GGG	AACGGCGGCAACTTCTACGAGGG
AACGGCGGCCACTTCTACGA	GGG	AACGGCGGCCAATTCTACGAGGG
AACGGCGGCCACTTCTACGA	GGG	AACGGCGGCCACATCTACGAGGG
AACGGCGGCCACTTCTACGA	GGG	AACGGCGGCCACCTCTACGAGGG
AACGGCGGCCACTTCTACGA	GGG	AACGGCGGCCACGTCTACGAGGG
AACGGCGGCCACTTCTACGA	GGG	AACGGCGGCCACTACTACGAGGG
AACGGCGGCCACTTCTACGA	GGG	AACGGCGGCCACTCCTACGAGGG
AACGGCGGCCACTTCTACGA	GGG	AACGGCGGCCACTGCTACGAGGG
AACGGCGGCCACTTCTACGA	GGG	AACGGCGGCCACTTATACGAGGG
AACGGCGGCCACTTCTACGA	GGG	AACGGCGGCCACTTCAACGAGGG
AACGGCGGCCACTTCTACGA	GGG	AACGGCGGCCACTTCCACGAGGG
AACGGCGGCCACTTCTACGA	GGG	AACGGCGGCCACTTCGACGAGGG
AACGGCGGCCACTTCTACGA	GGG	AACGGCGGCCACTTCTAAGAGGG
AACGGCGGCCACTTCTACGA	GGG	AACGGCGGCCACTTCTACAAGGG
AACGGCGGCCACTTCTACGA	GGG	AACGGCGGCCACTTCTACCAGGG
AACGGCGGCCACTTCTACGA	GGG	AACGGCGGCCACTTCTACGAAGG
AACGGCGGCCACTTCTACGA	GGG	AACGGCGGCCACTTCTACGACGG
AACGGCGGCCACTTCTACGA	GGG	AACGGCGGCCACTTCTACGAGAG
AACGGCGGCCACTTCTACGA	GGG	AACGGCGGCCACTTCTACGAGCG
AACGGCGGCCACTTCTACGA	GGG	AACGGCGGCCACTTCTACGAGGA
AACGGCGGCCACTTCTACGA	GGG	AACGGCGGCCACTTCTACGAGGC
AACGGCGGCCACTTCTACGA	GGG	AACGGCGGCCACTTCTACGAGGG
AACGGCGGCCACTTCTACGA	GGG	AACGGCGGCCACTTCTACGAGGT
AACGGCGGCCACTTCTACGA	GGG	AACGGCGGCCACTTCTACGAGTG
AACGGCGGCCACTTCTACGA	GGG	AACGGCGGCCACTTCTACGATGG
AACGGCGGCCACTTCTACGA	GGG	AACGGCGGCCACTTCTACGCGGG
AACGGCGGCCACTTCTACGA	GGG	AACGGCGGCCACTTCTACGGGGG
AACGGCGGCCACTTCTACGA	GGG	AACGGCGGCCACTTCTACGTGGG
AACGGCGGCCACTTCTACGA	GGG	AACGGCGGCCACTTCTACTAGGG
AACGGCGGCCACTTCTACGA	GGG	AACGGCGGCCACTTCTAGGAGGG
AACGGCGGCCACTTCTACGA	GGG	AACGGCGGCCACTTCTATGAGGG
AACGGCGGCCACTTCTACGA	GGG	AACGGCGGCCACTTCTCCGAGGG
AACGGCGGCCACTTCTACGA	GGG	AACGGCGGCCACTTCTGCGAGGG
AACGGCGGCCACTTCTACGA	GGG	AACGGCGGCCACTTCTTCGAGGG
AACGGCGGCCACTTCTACGA	GGG	AACGGCGGCCACTTGTACGAGGG
AACGGCGGCCACTTCTACGA	GGG	AACGGCGGCCACTTTTACGAGGG
AACGGCGGCCACTTCTACGA	GGG	AACGGCGGCCAGTTCTACGAGGG
AACGGCGGCCACTTCTACGA	GGG	AACGGCGGCCATTTCTACGAGGG
AACGGCGGCCACTTCTACGA	GGG	AACGGCGGCCCCTTCTACGAGGG
AACGGCGGCCACTTCTACGA	GGG	AACGGCGGCCGCTTCTACGAGGG
AACGGCGGCCACTTCTACGA	GGG	AACGGCGGCCTCTTCTACGAGGG
AACGGCGGCCACTTCTACGA	GGG	AACGGCGGCGACTTCTACGAGGG
AACGGCGGCCACTTCTACGA	GGG	AACGGCGGCTACTTCTACGAGGG
AACGGCGGCCACTTCTACGA	GGG	AACGGCGGGCACTTCTACGAGGG
AACGGCGGCCACTTCTACGA	GGG	AACGGCGGTCACTTCTACGAGGG
AACGGCGGCCACTTCTACGA	GGG	AACGGCGTCCACTTCTACGAGGG
AACGGCGGCCACTTCTACGA	GGG	AACGGCTGCCACTTCTACGAGGG
AACGGCGGCCACTTCTACGA	GGG	AACGGGGGCCACTTCTACGAGGG
AACGGCGGCCACTTCTACGA	GGG	AACGGTGGCCACTTCTACGAGGG
AACGGCGGCCACTTCTACGA	GGG	AACGTCGGCCACTTCTACGAGGG
AACGGCGGCCACTTCTACGA	GGG	AACTGCGGCCACTTCTACGAGGG
AACGGCGGCCACTTCTACGA	GGG	AAGGGCGGCCACTTCTACGAGGG
AACGGCGGCCACTTCTACGA	GGG	AATGGCGGCCACTTCTACGAGGG
AACGGCGGCCACTTCTACGA	GGG	ACAGGCGGCCACTTCTACGAGGG
AACGGCGGCCACTTCTACGA	GGG	ACCGGCGGCCACTTCTACGAGGG
AACGGCGGCCACTTCTACGA	GGG	ACGAGCGGCCACTTCTACGAGGG
AACGGCGGCCACTTCTACGA	GGG	ACGCGCGGCCACTTCTACGAGGG
AACGGCGGCCACTTCTACGA	GGG	ACGGACGGCCACTTCTACGAGGG
AACGGCGGCCACTTCTACGA	GGG	ACGGCAGGCCACTTCTACGAGGG
AACGGCGGCCACTTCTACGA	GGG	ACGGCCGGCCACTTCTACGAGGG
AACGGCGGCCACTTCTACGA	GGG	ACGGCGAGCCACTTCTACGAGGG
AACGGCGGCCACTTCTACGA	GGG	ACGGCGCGCCACTTCTACGAGGG
AACGGCGGCCACTTCTACGA	GGG	ACGGCGGACCACTTCTACGAGGG
AACGGCGGCCACTTCTACGA	GGG	ACGGCGGCACACTTCTACGAGGG
AACGGCGGCCACTTCTACGA	GGG	ACGGCGGCCAACTTCTACGAGGG
AACGGCGGCCACTTCTACGA	GGG	ACGGCGGCCACATTCTACGAGGG
AACGGCGGCCACTTCTACGA	GGG	ACGGCGGCCACCTTCTACGAGGG
AACGGCGGCCACTTCTACGA	GGG	ACGGCGGCCACGTTCTACGAGGG
AACGGCGGCCACTTCTACGA	GGG	ACGGCGGCCACTATCTACGAGGG
AACGGCGGCCACTTCTACGA	GGG	ACGGCGGCCACTCTCTACGAGGG
AACGGCGGCCACTTCTACGA	GGG	ACGGCGGCCACTGTCTACGAGGG
AACGGCGGCCACTTCTACGA	GGG	ACGGCGGCCACTTACTACGAGGG
AACGGCGGCCACTTCTACGA	GGG	ACGGCGGCCACTTCATACGAGGG
AACGGCGGCCACTTCTACGA	GGG	ACGGCGGCCACTTCCTACGAGGG
AACGGCGGCCACTTCTACGA	GGG	ACGGCGGCCACTTCGTACGAGGG
AACGGCGGCCACTTCTACGA	GGG	ACGGCGGCCACTTCTAACGAGGG
AACGGCGGCCACTTCTACGA	GGG	ACGGCGGCCACTTCTACAGAGGG
AACGGCGGCCACTTCTACGA	GGG	ACGGCGGCCACTTCTACCGAGGG
AACGGCGGCCACTTCTACGA	GGG	ACGGCGGCCACTTCTACGAAGGG
AACGGCGGCCACTTCTACGA	GGG	ACGGCGGCCACTTCTACGACGGG
AACGGCGGCCACTTCTACGA	GGG	ACGGCGGCCACTTCTACGAGAGG
AACGGCGGCCACTTCTACGA	GGG	ACGGCGGCCACTTCTACGAGCGG
AACGGCGGCCACTTCTACGA	GGG	ACGGCGGCCACTTCTACGAGGAG
AACGGCGGCCACTTCTACGA	GGG	ACGGCGGCCACTTCTACGAGGCG
AACGGCGGCCACTTCTACGA	GGG	ACGGCGGCCACTTCTACGAGGGG
AACGGCGGCCACTTCTACGA	GGG	ACGGCGGCCACTTCTACGAGGTG
AACGGCGGCCACTTCTACGA	GGG	ACGGCGGCCACTTCTACGAGTGG
AACGGCGGCCACTTCTACGA	GGG	ACGGCGGCCACTTCTACGATGGG
AACGGCGGCCACTTCTACGA	GGG	ACGGCGGCCACTTCTACGCAGGG
AACGGCGGCCACTTCTACGA	GGG	ACGGCGGCCACTTCTACGGAGGG
AACGGCGGCCACTTCTACGA	GGG	ACGGCGGCCACTTCTACGTAGGG
AACGGCGGCCACTTCTACGA	GGG	ACGGCGGCCACTTCTACTGAGGG
AACGGCGGCCACTTCTACGA	GGG	ACGGCGGCCACTTCTAGCGAGGG
AACGGCGGCCACTTCTACGA	GGG	ACGGCGGCCACTTCTATCGAGGG
AACGGCGGCCACTTCTACGA	GGG	ACGGCGGCCACTTCTCACGAGGG
AACGGCGGCCACTTCTACGA	GGG	ACGGCGGCCACTTCTGACGAGGG
AACGGCGGCCACTTCTACGA	GGG	ACGGCGGCCACTTCTTACGAGGG
AACGGCGGCCACTTCTACGA	GGG	ACGGCGGCCACTTGCTACGAGGG
AACGGCGGCCACTTCTACGA	GGG	ACGGCGGCCACTTTCTACGAGGG
AACGGCGGCCACTTCTACGA	GGG	ACGGCGGCCAGCTTCTACGAGGG
AACGGCGGCCACTTCTACGA	GGG	ACGGCGGCCATCTTCTACGAGGG
AACGGCGGCCACTTCTACGA	GGG	ACGGCGGCCCACTTCTACGAGGG
AACGGCGGCCACTTCTACGA	GGG	ACGGCGGCCGACTTCTACGAGGG
AACGGCGGCCACTTCTACGA	GGG	ACGGCGGCCTACTTCTACGAGGG
AACGGCGGCCACTTCTACGA	GGG	ACGGCGGCGCACTTCTACGAGGG
AACGGCGGCCACTTCTACGA	GGG	ACGGCGGCTCACTTCTACGAGGG
AACGGCGGCCACTTCTACGA	GGG	ACGGCGGGCCACTTCTACGAGGG
AACGGCGGCCACTTCTACGA	GGG	ACGGCGGTCCACTTCTACGAGGG
AACGGCGGCCACTTCTACGA	GGG	ACGGCGTGCCACTTCTACGAGGG
AACGGCGGCCACTTCTACGA	GGG	ACGGCTGGCCACTTCTACGAGGG
AACGGCGGCCACTTCTACGA	GGG	ACGGGCGGCCACTTCTACGAGGG
AACGGCGGCCACTTCTACGA	GGG	ACGGTCGGCCACTTCTACGAGGG
AACGGCGGCCACTTCTACGA	GGG	ACGTGCGGCCACTTCTACGAGGG
AACGGCGGCCACTTCTACGA	GGG	ACTGGCGGCCACTTCTACGAGGG
AACGGCGGCCACTTCTACGA	GGG	AGCGGCGGCCACTTCTACGAGGG
AACGGCGGCCACTTCTACGA	GGG	ATCGGCGGCCACTTCTACGAGGG
AACGGCGGCCACTTCTACGA	GGG	CAACGCGGCCACTTCTACGAGGG
AACGGCGGCCACTTCTACGA	GGG	CAACGGCGCCACTTCTACGAGGG
AACGGCGGCCACTTCTACGA	GGG	CAACGGCGGCACTTCTACGAGGG
AACGGCGGCCACTTCTACGA	GGG	CAACGGCGGCCACTCTACGAGGG
AACGGCGGCCACTTCTACGA	GGG	CAACGGCGGCCACTTCACGAGGG
AACGGCGGCCACTTCTACGA	GGG	CAACGGCGGCCACTTCTACAGGG
AACGGCGGCCACTTCTACGA	GGG	CAACGGCGGCCACTTCTACGAGG
AACGGCGGCCACTTCTACGA	GGG	CAACGGCGGCCACTTCTACGGGG
AACGGCGGCCACTTCTACGA	GGG	CAACGGCGGCCACTTCTAGAGGG
AACGGCGGCCACTTCTACGA	GGG	CAACGGCGGCCACTTCTCGAGGG
AACGGCGGCCACTTCTACGA	GGG	CAACGGCGGCCACTTTACGAGGG
AACGGCGGCCACTTCTACGA	GGG	CAACGGCGGCCATTCTACGAGGG
AACGGCGGCCACTTCTACGA	GGG	CAACGGCGGCCCTTCTACGAGGG
AACGGCGGCCACTTCTACGA	GGG	CAACGGGGCCACTTCTACGAGGG
AACGGCGGCCACTTCTACGA	GGG	CAAGGCGGCCACTTCTACGAGGG
AACGGCGGCCACTTCTACGA	GGG	CACGGCGGCCACTTCTACGAGGG
AACGGCGGCCACTTCTACGA	GGG	GACGGCGGCCACTTCTACGAGGG
AACGGCGGCCACTTCTACGA	GGG	TACGGCGGCCACTTCTACGAGGG
AACGGCTGTACCCTTAAAAT	AGG	AAAGGCTGTACCCTTAAAATAGG
AACGGCTGTACCCTTAAAAT	AGG	AACAGCTGTACCCTTAAAATAGG
AACGGCTGTACCCTTAAAAT	AGG	AACCGCTGTACCCTTAAAATAGG
AACGGCTGTACCCTTAAAAT	AGG	AACGACTGTACCCTTAAAATAGG
AACGGCTGTACCCTTAAAAT	AGG	AACGCCTGTACCCTTAAAATAGG
AACGGCTGTACCCTTAAAAT	AGG	AACGGATGTACCCTTAAAATAGG
AACGGCTGTACCCTTAAAAT	AGG	AACGGCAGTACCCTTAAAATAGG
AACGGCTGTACCCTTAAAAT	AGG	AACGGCCGTACCCTTAAAATAGG
AACGGCTGTACCCTTAAAAT	AGG	AACGGCGGTACCCTTAAAATAGG
AACGGCTGTACCCTTAAAAT	AGG	AACGGCTATACCCTTAAAATAGG
AACGGCTGTACCCTTAAAAT	AGG	AACGGCTCTACCCTTAAAATAGG
AACGGCTGTACCCTTAAAAT	AGG	AACGGCTGAACCCTTAAAATAGG
AACGGCTGTACCCTTAAAAT	AGG	AACGGCTGCACCCTTAAAATAGG
AACGGCTGTACCCTTAAAAT	AGG	AACGGCTGGACCCTTAAAATAGG
AACGGCTGTACCCTTAAAAT	AGG	AACGGCTGTAACCTTAAAATAGG
AACGGCTGTACCCTTAAAAT	AGG	AACGGCTGTACACTTAAAATAGG
AACGGCTGTACCCTTAAAAT	AGG	AACGGCTGTACCATTAAAATAGG
AACGGCTGTACCCTTAAAAT	AGG	AACGGCTGTACCCATAAAATAGG
AACGGCTGTACCCTTAAAAT	AGG	AACGGCTGTACCCCTAAAATAGG
AACGGCTGTACCCTTAAAAT	AGG	AACGGCTGTACCCGTAAAATAGG
AACGGCTGTACCCTTAAAAT	AGG	AACGGCTGTACCCTAAAAATAGG
AACGGCTGTACCCTTAAAAT	AGG	AACGGCTGTACCCTCAAAATAGG
AACGGCTGTACCCTTAAAAT	AGG	AACGGCTGTACCCTGAAAATAGG
AACGGCTGTACCCTTAAAAT	AGG	AACGGCTGTACCCTTAAAAAAGG
AACGGCTGTACCCTTAAAAT	AGG	AACGGCTGTACCCTTAAAACAGG
AACGGCTGTACCCTTAAAAT	AGG	AACGGCTGTACCCTTAAAAGAGG
AACGGCTGTACCCTTAAAAT	AGG	AACGGCTGTACCCTTAAAATAAG
AACGGCTGTACCCTTAAAAT	AGG	AACGGCTGTACCCTTAAAATACG
AACGGCTGTACCCTTAAAAT	AGG	AACGGCTGTACCCTTAAAATAGA
AACGGCTGTACCCTTAAAAT	AGG	AACGGCTGTACCCTTAAAATAGC
AACGGCTGTACCCTTAAAAT	AGG	AACGGCTGTACCCTTAAAATAGG
AACGGCTGTACCCTTAAAAT	AGG	AACGGCTGTACCCTTAAAATAGT
AACGGCTGTACCCTTAAAAT	AGG	AACGGCTGTACCCTTAAAATATG
AACGGCTGTACCCTTAAAAT	AGG	AACGGCTGTACCCTTAAAATCGG
AACGGCTGTACCCTTAAAAT	AGG	AACGGCTGTACCCTTAAAATGGG
AACGGCTGTACCCTTAAAAT	AGG	AACGGCTGTACCCTTAAAATTGG
AACGGCTGTACCCTTAAAAT	AGG	AACGGCTGTACCCTTAAACTAGG
AACGGCTGTACCCTTAAAAT	AGG	AACGGCTGTACCCTTAAAGTAGG
AACGGCTGTACCCTTAAAAT	AGG	AACGGCTGTACCCTTAAATTAGG
AACGGCTGTACCCTTAAAAT	AGG	AACGGCTGTACCCTTAACATAGG
AACGGCTGTACCCTTAAAAT	AGG	AACGGCTGTACCCTTAAGATAGG
AACGGCTGTACCCTTAAAAT	AGG	AACGGCTGTACCCTTAATATAGG
AACGGCTGTACCCTTAAAAT	AGG	AACGGCTGTACCCTTACAATAGG
AACGGCTGTACCCTTAAAAT	AGG	AACGGCTGTACCCTTAGAATAGG
AACGGCTGTACCCTTAAAAT	AGG	AACGGCTGTACCCTTATAATAGG
AACGGCTGTACCCTTAAAAT	AGG	AACGGCTGTACCCTTCAAATAGG
AACGGCTGTACCCTTAAAAT	AGG	AACGGCTGTACCCTTGAAATAGG
AACGGCTGTACCCTTAAAAT	AGG	AACGGCTGTACCCTTTAAATAGG
AACGGCTGTACCCTTAAAAT	AGG	AACGGCTGTACCGTTAAAATAGG
AACGGCTGTACCCTTAAAAT	AGG	AACGGCTGTACCTTTAAAATAGG
AACGGCTGTACCCTTAAAAT	AGG	AACGGCTGTACGCTTAAAATAGG
AACGGCTGTACCCTTAAAAT	AGG	AACGGCTGTACTCTTAAAATAGG
AACGGCTGTACCCTTAAAAT	AGG	AACGGCTGTAGCCTTAAAATAGG
AACGGCTGTACCCTTAAAAT	AGG	AACGGCTGTATCCTTAAAATAGG
AACGGCTGTACCCTTAAAAT	AGG	AACGGCTGTCCCCTTAAAATAGG
AACGGCTGTACCCTTAAAAT	AGG	AACGGCTGTGCCCTTAAAATAGG
AACGGCTGTACCCTTAAAAT	AGG	AACGGCTGTTCCCTTAAAATAGG
AACGGCTGTACCCTTAAAAT	AGG	AACGGCTTTACCCTTAAAATAGG
AACGGCTGTACCCTTAAAAT	AGG	AACGGGTGTACCCTTAAAATAGG
AACGGCTGTACCCTTAAAAT	AGG	AACGGTTGTACCCTTAAAATAGG
AACGGCTGTACCCTTAAAAT	AGG	AACGTCTGTACCCTTAAAATAGG
AACGGCTGTACCCTTAAAAT	AGG	AACTGCTGTACCCTTAAAATAGG
AACGGCTGTACCCTTAAAAT	AGG	AAGGGCTGTACCCTTAAAATAGG
AACGGCTGTACCCTTAAAAT	AGG	AATGGCTGTACCCTTAAAATAGG
AACGGCTGTACCCTTAAAAT	AGG	ACCGGCTGTACCCTTAAAATAGG
AACGGCTGTACCCTTAAAAT	AGG	AGCGGCTGTACCCTTAAAATAGG
AACGGCTGTACCCTTAAAAT	AGG	ATCGGCTGTACCCTTAAAATAGG
AACGGCTGTACCCTTAAAAT	AGG	CACGGCTGTACCCTTAAAATAGG
AACGGCTGTACCCTTAAAAT	AGG	GACGGCTGTACCCTTAAAATAGG
AACGGCTGTACCCTTAAAAT	AGG	TACGGCTGTACCCTTAAAATAGG
AACTCCATCCATGGCATCCA	TGG	AAATCCATCCATGGCATCCATGG
AACTCCATCCATGGCATCCA	TGG	AACACCATCCATGGCATCCATGG
AACTCCATCCATGGCATCCA	TGG	AACCCCATCCATGGCATCCATGG
AACTCCATCCATGGCATCCA	TGG	AACGCCATCCATGGCATCCATGG
AACTCCATCCATGGCATCCA	TGG	AACTACATCCATGGCATCCATGG
AACTCCATCCATGGCATCCA	TGG	AACTCAATCCATGGCATCCATGG
AACTCCATCCATGGCATCCA	TGG	AACTCCAACCATGGCATCCATGG
AACTCCATCCATGGCATCCA	TGG	AACTCCACCCATGGCATCCATGG
AACTCCATCCATGGCATCCA	TGG	AACTCCAGCCATGGCATCCATGG
AACTCCATCCATGGCATCCA	TGG	AACTCCATACATGGCATCCATGG
AACTCCATCCATGGCATCCA	TGG	AACTCCATCAATGGCATCCATGG
AACTCCATCCATGGCATCCA	TGG	AACTCCATCCAAGGCATCCATGG
AACTCCATCCATGGCATCCA	TGG	AACTCCATCCACGGCATCCATGG
AACTCCATCCATGGCATCCA	TGG	AACTCCATCCAGGGCATCCATGG
AACTCCATCCATGGCATCCA	TGG	AACTCCATCCATAGCATCCATGG
AACTCCATCCATGGCATCCA	TGG	AACTCCATCCATCGCATCCATGG
AACTCCATCCATGGCATCCA	TGG	AACTCCATCCATGACATCCATGG
AACTCCATCCATGGCATCCA	TGG	AACTCCATCCATGCCATCCATGG
AACTCCATCCATGGCATCCA	TGG	AACTCCATCCATGGAATCCATGG
AACTCCATCCATGGCATCCA	TGG	AACTCCATCCATGGCAACCATGG
AACTCCATCCATGGCATCCA	TGG	AACTCCATCCATGGCACCCATGG
AACTCCATCCATGGCATCCA	TGG	AACTCCATCCATGGCAGCCATGG
AACTCCATCCATGGCATCCA	TGG	AACTCCATCCATGGCATACATGG
AACTCCATCCATGGCATCCA	TGG	AACTCCATCCATGGCATCAATGG
AACTCCATCCATGGCATCCA	TGG	AACTCCATCCATGGCATCCAAGG
AACTCCATCCATGGCATCCA	TGG	AACTCCATCCATGGCATCCACGG
AACTCCATCCATGGCATCCA	TGG	AACTCCATCCATGGCATCCAGGG
AACTCCATCCATGGCATCCA	TGG	AACTCCATCCATGGCATCCATAG
AACTCCATCCATGGCATCCA	TGG	AACTCCATCCATGGCATCCATCG
AACTCCATCCATGGCATCCA	TGG	AACTCCATCCATGGCATCCATGA
AACTCCATCCATGGCATCCA	TGG	AACTCCATCCATGGCATCCATGC
AACTCCATCCATGGCATCCA	TGG	AACTCCATCCATGGCATCCATGG
AACTCCATCCATGGCATCCA	TGG	AACTCCATCCATGGCATCCATGT
AACTCCATCCATGGCATCCA	TGG	AACTCCATCCATGGCATCCATTG
AACTCCATCCATGGCATCCA	TGG	AACTCCATCCATGGCATCCCTGG
AACTCCATCCATGGCATCCA	TGG	AACTCCATCCATGGCATCCGTGG
AACTCCATCCATGGCATCCA	TGG	AACTCCATCCATGGCATCCTTGG
AACTCCATCCATGGCATCCA	TGG	AACTCCATCCATGGCATCGATGG
AACTCCATCCATGGCATCCA	TGG	AACTCCATCCATGGCATCTATGG
AACTCCATCCATGGCATCCA	TGG	AACTCCATCCATGGCATGCATGG
AACTCCATCCATGGCATCCA	TGG	AACTCCATCCATGGCATTCATGG
AACTCCATCCATGGCATCCA	TGG	AACTCCATCCATGGCCTCCATGG
AACTCCATCCATGGCATCCA	TGG	AACTCCATCCATGGCGTCCATGG
AACTCCATCCATGGCATCCA	TGG	AACTCCATCCATGGCTTCCATGG
AACTCCATCCATGGCATCCA	TGG	AACTCCATCCATGGGATCCATGG
AACTCCATCCATGGCATCCA	TGG	AACTCCATCCATGGTATCCATGG
AACTCCATCCATGGCATCCA	TGG	AACTCCATCCATGTCATCCATGG
AACTCCATCCATGGCATCCA	TGG	AACTCCATCCATTGCATCCATGG
AACTCCATCCATGGCATCCA	TGG	AACTCCATCCCTGGCATCCATGG
AACTCCATCCATGGCATCCA	TGG	AACTCCATCCGTGGCATCCATGG
AACTCCATCCATGGCATCCA	TGG	AACTCCATCCTTGGCATCCATGG
AACTCCATCCATGGCATCCA	TGG	AACTCCATCGATGGCATCCATGG
AACTCCATCCATGGCATCCA	TGG	AACTCCATCTATGGCATCCATGG
AACTCCATCCATGGCATCCA	TGG	AACTCCATGCATGGCATCCATGG
AACTCCATCCATGGCATCCA	TGG	AACTCCATTCATGGCATCCATGG
AACTCCATCCATGGCATCCA	TGG	AACTCCCTCCATGGCATCCATGG
AACTCCATCCATGGCATCCA	TGG	AACTCCGTCCATGGCATCCATGG
AACTCCATCCATGGCATCCA	TGG	AACTCCTTCCATGGCATCCATGG
AACTCCATCCATGGCATCCA	TGG	AACTCGATCCATGGCATCCATGG
AACTCCATCCATGGCATCCA	TGG	AACTCTATCCATGGCATCCATGG
AACTCCATCCATGGCATCCA	TGG	AACTGCATCCATGGCATCCATGG
AACTCCATCCATGGCATCCA	TGG	AACTTCATCCATGGCATCCATGG
AACTCCATCCATGGCATCCA	TGG	AAGTCCATCCATGGCATCCATGG
AACTCCATCCATGGCATCCA	TGG	AATTCCATCCATGGCATCCATGG
AACTCCATCCATGGCATCCA	TGG	ACATCCATCCATGGCATCCATGG
AACTCCATCCATGGCATCCA	TGG	ACCTCCATCCATGGCATCCATGG
AACTCCATCCATGGCATCCA	TGG	ACGTCCATCCATGGCATCCATGG
AACTCCATCCATGGCATCCA	TGG	ACTACCATCCATGGCATCCATGG
AACTCCATCCATGGCATCCA	TGG	ACTCACATCCATGGCATCCATGG
AACTCCATCCATGGCATCCA	TGG	ACTCCAATCCATGGCATCCATGG
AACTCCATCCATGGCATCCA	TGG	ACTCCACTCCATGGCATCCATGG
AACTCCATCCATGGCATCCA	TGG	ACTCCAGTCCATGGCATCCATGG
AACTCCATCCATGGCATCCA	TGG	ACTCCATACCATGGCATCCATGG
AACTCCATCCATGGCATCCA	TGG	ACTCCATCACATGGCATCCATGG
AACTCCATCCATGGCATCCA	TGG	ACTCCATCCAATGGCATCCATGG
AACTCCATCCATGGCATCCA	TGG	ACTCCATCCACTGGCATCCATGG
AACTCCATCCATGGCATCCA	TGG	ACTCCATCCAGTGGCATCCATGG
AACTCCATCCATGGCATCCA	TGG	ACTCCATCCATAGGCATCCATGG
AACTCCATCCATGGCATCCA	TGG	ACTCCATCCATCGGCATCCATGG
AACTCCATCCATGGCATCCA	TGG	ACTCCATCCATGAGCATCCATGG
AACTCCATCCATGGCATCCA	TGG	ACTCCATCCATGCGCATCCATGG
AACTCCATCCATGGCATCCA	TGG	ACTCCATCCATGGACATCCATGG
AACTCCATCCATGGCATCCA	TGG	ACTCCATCCATGGCAATCCATGG
AACTCCATCCATGGCATCCA	TGG	ACTCCATCCATGGCACTCCATGG
AACTCCATCCATGGCATCCA	TGG	ACTCCATCCATGGCAGTCCATGG
AACTCCATCCATGGCATCCA	TGG	ACTCCATCCATGGCATACCATGG
AACTCCATCCATGGCATCCA	TGG	ACTCCATCCATGGCATCACATGG
AACTCCATCCATGGCATCCA	TGG	ACTCCATCCATGGCATCCAATGG
AACTCCATCCATGGCATCCA	TGG	ACTCCATCCATGGCATCCACTGG
AACTCCATCCATGGCATCCA	TGG	ACTCCATCCATGGCATCCAGTGG
AACTCCATCCATGGCATCCA	TGG	ACTCCATCCATGGCATCCATAGG
AACTCCATCCATGGCATCCA	TGG	ACTCCATCCATGGCATCCATCGG
AACTCCATCCATGGCATCCA	TGG	ACTCCATCCATGGCATCCATGAG
AACTCCATCCATGGCATCCA	TGG	ACTCCATCCATGGCATCCATGCG
AACTCCATCCATGGCATCCA	TGG	ACTCCATCCATGGCATCCATGGG
AACTCCATCCATGGCATCCA	TGG	ACTCCATCCATGGCATCCATGTG
AACTCCATCCATGGCATCCA	TGG	ACTCCATCCATGGCATCCATTGG
AACTCCATCCATGGCATCCA	TGG	ACTCCATCCATGGCATCCCATGG
AACTCCATCCATGGCATCCA	TGG	ACTCCATCCATGGCATCCGATGG
AACTCCATCCATGGCATCCA	TGG	ACTCCATCCATGGCATCCTATGG
AACTCCATCCATGGCATCCA	TGG	ACTCCATCCATGGCATCGCATGG
AACTCCATCCATGGCATCCA	TGG	ACTCCATCCATGGCATCTCATGG
AACTCCATCCATGGCATCCA	TGG	ACTCCATCCATGGCATGCCATGG
AACTCCATCCATGGCATCCA	TGG	ACTCCATCCATGGCATTCCATGG
AACTCCATCCATGGCATCCA	TGG	ACTCCATCCATGGCCATCCATGG
AACTCCATCCATGGCATCCA	TGG	ACTCCATCCATGGCGATCCATGG
AACTCCATCCATGGCATCCA	TGG	ACTCCATCCATGGCTATCCATGG
AACTCCATCCATGGCATCCA	TGG	ACTCCATCCATGGGCATCCATGG
AACTCCATCCATGGCATCCA	TGG	ACTCCATCCATGGTCATCCATGG
AACTCCATCCATGGCATCCA	TGG	ACTCCATCCATGTGCATCCATGG
AACTCCATCCATGGCATCCA	TGG	ACTCCATCCATTGGCATCCATGG
AACTCCATCCATGGCATCCA	TGG	ACTCCATCCCATGGCATCCATGG
AACTCCATCCATGGCATCCA	TGG	ACTCCATCCGATGGCATCCATGG
AACTCCATCCATGGCATCCA	TGG	ACTCCATCCTATGGCATCCATGG
AACTCCATCCATGGCATCCA	TGG	ACTCCATCGCATGGCATCCATGG
AACTCCATCCATGGCATCCA	TGG	ACTCCATCTCATGGCATCCATGG
AACTCCATCCATGGCATCCA	TGG	ACTCCATGCCATGGCATCCATGG
AACTCCATCCATGGCATCCA	TGG	ACTCCATTCCATGGCATCCATGG
AACTCCATCCATGGCATCCA	TGG	ACTCCCATCCATGGCATCCATGG
AACTCCATCCATGGCATCCA	TGG	ACTCCGATCCATGGCATCCATGG
AACTCCATCCATGGCATCCA	TGG	ACTCCTATCCATGGCATCCATGG
AACTCCATCCATGGCATCCA	TGG	ACTCGCATCCATGGCATCCATGG
AACTCCATCCATGGCATCCA	TGG	ACTCTCATCCATGGCATCCATGG
AACTCCATCCATGGCATCCA	TGG	ACTGCCATCCATGGCATCCATGG
AACTCCATCCATGGCATCCA	TGG	ACTTCCATCCATGGCATCCATGG
AACTCCATCCATGGCATCCA	TGG	AGCTCCATCCATGGCATCCATGG
AACTCCATCCATGGCATCCA	TGG	ATCTCCATCCATGGCATCCATGG
AACTCCATCCATGGCATCCA	TGG	CAACCCATCCATGGCATCCATGG
AACTCCATCCATGGCATCCA	TGG	CAACTCATCCATGGCATCCATGG
AACTCCATCCATGGCATCCA	TGG	CAACTCCACCATGGCATCCATGG
AACTCCATCCATGGCATCCA	TGG	CAACTCCATCATGGCATCCATGG
AACTCCATCCATGGCATCCA	TGG	CAACTCCATCCAGGCATCCATGG
AACTCCATCCATGGCATCCA	TGG	CAACTCCATCCATGCATCCATGG
AACTCCATCCATGGCATCCA	TGG	CAACTCCATCCATGGATCCATGG
AACTCCATCCATGGCATCCA	TGG	CAACTCCATCCATGGCACCATGG
AACTCCATCCATGGCATCCA	TGG	CAACTCCATCCATGGCATCATGG
AACTCCATCCATGGCATCCA	TGG	CAACTCCATCCATGGCATCCAGG
AACTCCATCCATGGCATCCA	TGG	CAACTCCATCCATGGCATCCATG
AACTCCATCCATGGCATCCA	TGG	CAACTCCATCCATGGCATCCTGG
AACTCCATCCATGGCATCCA	TGG	CAACTCCATCCATGGCTCCATGG
AACTCCATCCATGGCATCCA	TGG	CAACTCCATCCTGGCATCCATGG
AACTCCATCCATGGCATCCA	TGG	CAACTCCTCCATGGCATCCATGG
AACTCCATCCATGGCATCCA	TGG	CAATCCATCCATGGCATCCATGG
AACTCCATCCATGGCATCCA	TGG	CACTCCATCCATGGCATCCATGG
AACTCCATCCATGGCATCCA	TGG	GACTCCATCCATGGCATCCATGG
AACTCCATCCATGGCATCCA	TGG	TACTCCATCCATGGCATCCATGG
AACTGAGCGCCACTGAAACT	TGG	AAATGAGCGCCACTGAAACTTGG
AACTGAGCGCCACTGAAACT	TGG	AACAGAGCGCCACTGAAACTTGG
AACTGAGCGCCACTGAAACT	TGG	AACCGAGCGCCACTGAAACTTGG
AACTGAGCGCCACTGAAACT	TGG	AACGGAGCGCCACTGAAACTTGG
AACTGAGCGCCACTGAAACT	TGG	AACTAAGCGCCACTGAAACTTGG
AACTGAGCGCCACTGAAACT	TGG	AACTCAGCGCCACTGAAACTTGG
AACTGAGCGCCACTGAAACT	TGG	AACTGAACGCCACTGAAACTTGG
AACTGAGCGCCACTGAAACT	TGG	AACTGACCGCCACTGAAACTTGG
AACTGAGCGCCACTGAAACT	TGG	AACTGAGAGCCACTGAAACTTGG
AACTGAGCGCCACTGAAACT	TGG	AACTGAGCACCACTGAAACTTGG
[truncated: 89,567 more rows]

## Sheet: Lib2
gRNASeq	PAM	TargetSeq_PAM
AAAAACCACACCAACAAGTG	TGG	AAGAACCACACCAACAAGTGTGG
AAAAACGCCATTCAACAGAT	GGG	GAAAACGCCATTCAACAGATGGG
AAAAAGCATGCTCTATGTGT	TGG	AAACAGCATGCTCTATGTGTTGG
AAAAAGGGTCACTCCTAGTG	GGG	AAAATGGGTCACTCCTAGTGGGG
AAAACGGGTCACTCCTAGTG	GGG	AAAATGGGTCACTCCTAGTGGGG
AAAACTTACCAAGCAGCTGT	TGG	TAAACTTACCAAGCAGCTGTTGG
AAAAGGGGTCACTCCTAGTG	GGG	AAAATGGGTCACTCCTAGTGGGG
AAAATAGGTCACTCCTAGTG	GGG	AAAATGGGTCACTCCTAGTGGGG
AAAATCGGTCACTCCTAGTG	GGG	AAAATGGGTCACTCCTAGTGGGG
AAAATGAGTCACTCCTAGTG	GGG	AAAATGGGTCACTCCTAGTGGGG
AAAATGCCTGTTGAGATGCA	GGG	TAAATGCCTGTTGAGATGCAGGG
AAAATGCGTCACTCCTAGTG	GGG	AAAATGGGTCACTCCTAGTGGGG
AAAATGGATCACTCCTAGTG	GGG	AAAATGGGTCACTCCTAGTGGGG
AAAATGGCTCACTCCTAGTG	GGG	AAAATGGGTCACTCCTAGTGGGG
AAAATGGCTGGTAAGCAGGC	CGG	AAAACAACAAATAAGCAGGCCGG
AAAATGGCTGGTAAGCAGGC	CGG	AAAACAACAAGTAAGCAGGCCGG
AAAATGGCTGGTAAGCAGGC	CGG	AAAACAACAGATAAGCAGGCCGG
AAAATGGCTGGTAAGCAGGC	CGG	AAAACAACAGGTAAGCAGGCCGG
AAAATGGCTGGTAAGCAGGC	CGG	AAAACAACTAATAAGCAGGCCGG
AAAATGGCTGGTAAGCAGGC	CGG	AAAACAACTAGTAAGCAGGCCGG
AAAATGGCTGGTAAGCAGGC	CGG	AAAACAACTGATAAGCAGGCCGG
AAAATGGCTGGTAAGCAGGC	CGG	AAAACAACTGGTAAGCAGGCCGG
AAAATGGCTGGTAAGCAGGC	CGG	AAAACAATAAGTAAGCAGGCCGG
AAAATGGCTGGTAAGCAGGC	CGG	AAAACAATAGATAAGCAGGCCGG
AAAATGGCTGGTAAGCAGGC	CGG	AAAACAATAGGTAAGCAGGCCGG
AAAATGGCTGGTAAGCAGGC	CGG	AAAACAATTAATAAGCAGGCCGG
AAAATGGCTGGTAAGCAGGC	CGG	AAAACAATTAGTAAGCAGGCCGG
AAAATGGCTGGTAAGCAGGC	CGG	AAAACAATTGATAAGCAGGCCGG
AAAATGGCTGGTAAGCAGGC	CGG	AAAACAATTGGTAAGCAGGCCGG
AAAATGGCTGGTAAGCAGGC	CGG	AAAACACCTGGTAAGCAGGCCGG
AAAATGGCTGGTAAGCAGGC	CGG	AAAACAGCAAATAAGCAGGCCGG
AAAATGGCTGGTAAGCAGGC	CGG	AAAACAGCAAGTAAGCAGGCCGG
AAAATGGCTGGTAAGCAGGC	CGG	AAAACAGCAGATAAGCAGGCCGG
AAAATGGCTGGTAAGCAGGC	CGG	AAAACAGCAGGTAAGCAGGCCGG
AAAATGGCTGGTAAGCAGGC	CGG	AAAACAGCTAATAAGCAGGCCGG
AAAATGGCTGGTAAGCAGGC	CGG	AAAACAGCTAGTAAGCAGGCCGG
AAAATGGCTGGTAAGCAGGC	CGG	AAAACAGCTGATAAGCAGGCCGG
AAAATGGCTGGTAAGCAGGC	CGG	AAAACAGCTGGTAAGCAGGCCGG
AAAATGGCTGGTAAGCAGGC	CGG	AAAACAGTAAATAAGCAGGCCGG
AAAATGGCTGGTAAGCAGGC	CGG	AAAACAGTAAGTAAGCAGGCCGG
AAAATGGCTGGTAAGCAGGC	CGG	AAAACAGTAGATAAGCAGGCCGG
AAAATGGCTGGTAAGCAGGC	CGG	AAAACAGTAGGTAAGCAGGCCGG
AAAATGGCTGGTAAGCAGGC	CGG	AAAACAGTTAATAAGCAGGCCGG
AAAATGGCTGGTAAGCAGGC	CGG	AAAACAGTTAGTAAGCAGGCCGG
AAAATGGCTGGTAAGCAGGC	CGG	AAAACAGTTGATAAGCAGGCCGG
AAAATGGCTGGTAAGCAGGC	CGG	AAAACAGTTGGTAAGCAGGCCGG
AAAATGGCTGGTAAGCAGGC	CGG	AAAACCGCTGGTAAGCAGGCCGG
AAAATGGCTGGTAAGCAGGC	CGG	AAAACGACAAATAAGCAGGCCGG
AAAATGGCTGGTAAGCAGGC	CGG	AAAACGACAAGTAAGCAGGCCGG
AAAATGGCTGGTAAGCAGGC	CGG	AAAACGACAGATAAGCAGGCCGG
AAAATGGCTGGTAAGCAGGC	CGG	AAAACGACAGGTAAGCAGGCCGG
AAAATGGCTGGTAAGCAGGC	CGG	AAAACGACTAATAAGCAGGCCGG
AAAATGGCTGGTAAGCAGGC	CGG	AAAACGACTAGTAAGCAGGCCGG
AAAATGGCTGGTAAGCAGGC	CGG	AAAACGACTGATAAGCAGGCCGG
AAAATGGCTGGTAAGCAGGC	CGG	AAAACGACTGGTAAGCAGGCCGG
AAAATGGCTGGTAAGCAGGC	CGG	AAAACGATAAATAAGCAGGCCGG
AAAATGGCTGGTAAGCAGGC	CGG	AAAACGATAAGTAAGCAGGCCGG
AAAATGGCTGGTAAGCAGGC	CGG	AAAACGATAGATAAGCAGGCCGG
AAAATGGCTGGTAAGCAGGC	CGG	AAAACGATAGGTAAGCAGGCCGG
AAAATGGCTGGTAAGCAGGC	CGG	AAAACGATTAATAAGCAGGCCGG
AAAATGGCTGGTAAGCAGGC	CGG	AAAACGATTAGTAAGCAGGCCGG
AAAATGGCTGGTAAGCAGGC	CGG	AAAACGATTGATAAGCAGGCCGG
AAAATGGCTGGTAAGCAGGC	CGG	AAAACGATTGGTAAGCAGGCCGG
AAAATGGCTGGTAAGCAGGC	CGG	AAAACGCCTGGTAAGCAGGCCGG
AAAATGGCTGGTAAGCAGGC	CGG	AAAACGGCAAATAAGCAGGCCGG
AAAATGGCTGGTAAGCAGGC	CGG	AAAACGGCAAGTAAGCAGGCCGG
AAAATGGCTGGTAAGCAGGC	CGG	AAAACGGCAGATAAGCAGGCCGG
AAAATGGCTGGTAAGCAGGC	CGG	AAAACGGCAGGTAAGCAGGCCGG
AAAATGGCTGGTAAGCAGGC	CGG	AAAACGGCTAATAAGCAGGCCGG
AAAATGGCTGGTAAGCAGGC	CGG	AAAACGGCTAGTAAGCAGGCCGG
AAAATGGCTGGTAAGCAGGC	CGG	AAAACGGCTGATAAGCAGGCCGG
AAAATGGCTGGTAAGCAGGC	CGG	AAAACGGTAAATAAGCAGGCCGG
AAAATGGCTGGTAAGCAGGC	CGG	AAAACGGTAAGTAAGCAGGCCGG
AAAATGGCTGGTAAGCAGGC	CGG	AAAACGGTAGATAAGCAGGCCGG
AAAATGGCTGGTAAGCAGGC	CGG	AAAACGGTAGGTAAGCAGGCCGG
AAAATGGCTGGTAAGCAGGC	CGG	AAAACGGTTAATAAGCAGGCCGG
AAAATGGCTGGTAAGCAGGC	CGG	AAAACGGTTAGTAAGCAGGCCGG
AAAATGGCTGGTAAGCAGGC	CGG	AAAACGGTTGATAAGCAGGCCGG
AAAATGGCTGGTAAGCAGGC	CGG	AAAACGGTTGGTAAGCAGGCCGG
AAAATGGCTGGTAAGCAGGC	CGG	AAAATAACAAATAAGCAGGCCGG
AAAATGGCTGGTAAGCAGGC	CGG	AAAATAACAAGTAAGCAGGCCGG
AAAATGGCTGGTAAGCAGGC	CGG	AAAATAACAGATAAGCAGGCCGG
AAAATGGCTGGTAAGCAGGC	CGG	AAAATAACAGGTAAGCAGGCCGG
AAAATGGCTGGTAAGCAGGC	CGG	AAAATAACTAATAAGCAGGCCGG
AAAATGGCTGGTAAGCAGGC	CGG	AAAATAACTAGTAAGCAGGCCGG
AAAATGGCTGGTAAGCAGGC	CGG	AAAATAACTGATAAGCAGGCCGG
AAAATGGCTGGTAAGCAGGC	CGG	AAAATAACTGGTAAGCAGGCCGG
AAAATGGCTGGTAAGCAGGC	CGG	AAAATAATAAATAAGCAGGCCGG
AAAATGGCTGGTAAGCAGGC	CGG	AAAATAATAAGTAAGCAGGCCGG
AAAATGGCTGGTAAGCAGGC	CGG	AAAATAATAGATAAGCAGGCCGG
AAAATGGCTGGTAAGCAGGC	CGG	AAAATAATAGGTAAGCAGGCCGG
AAAATGGCTGGTAAGCAGGC	CGG	AAAATAATTAATAAGCAGGCCGG
AAAATGGCTGGTAAGCAGGC	CGG	AAAATAATTAGTAAGCAGGCCGG
AAAATGGCTGGTAAGCAGGC	CGG	AAAATAATTGATAAGCAGGCCGG
AAAATGGCTGGTAAGCAGGC	CGG	AAAATAATTGGTAAGCAGGCCGG
AAAATGGCTGGTAAGCAGGC	CGG	AAAATACCTGGTAAGCAGGCCGG
AAAATGGCTGGTAAGCAGGC	CGG	AAAATAGCAAATAAGCAGGCCGG
AAAATGGCTGGTAAGCAGGC	CGG	AAAATAGCAAGTAAGCAGGCCGG
AAAATGGCTGGTAAGCAGGC	CGG	AAAATAGCAGATAAGCAGGCCGG
AAAATGGCTGGTAAGCAGGC	CGG	AAAATAGCAGGTAAGCAGGCCGG
AAAATGGCTGGTAAGCAGGC	CGG	AAAATAGCTAATAAGCAGGCCGG
AAAATGGCTGGTAAGCAGGC	CGG	AAAATAGCTAGTAAGCAGGCCGG
AAAATGGCTGGTAAGCAGGC	CGG	AAAATAGCTGATAAGCAGGCCGG
AAAATGGCTGGTAAGCAGGC	CGG	AAAATAGTAAATAAGCAGGCCGG
AAAATGGCTGGTAAGCAGGC	CGG	AAAATAGTAAGTAAGCAGGCCGG
AAAATGGCTGGTAAGCAGGC	CGG	AAAATAGTAGATAAGCAGGCCGG
AAAATGGCTGGTAAGCAGGC	CGG	AAAATAGTAGGTAAGCAGGCCGG
AAAATGGCTGGTAAGCAGGC	CGG	AAAATAGTTAATAAGCAGGCCGG
AAAATGGCTGGTAAGCAGGC	CGG	AAAATAGTTAGTAAGCAGGCCGG
AAAATGGCTGGTAAGCAGGC	CGG	AAAATAGTTGATAAGCAGGCCGG
AAAATGGCTGGTAAGCAGGC	CGG	AAAATAGTTGGTAAGCAGGCCGG
AAAATGGCTGGTAAGCAGGC	CGG	AAAATGACAAATAAGCAGGCCGG
AAAATGGCTGGTAAGCAGGC	CGG	AAAATGACAAGTAAGCAGGCCGG
AAAATGGCTGGTAAGCAGGC	CGG	AAAATGACAGATAAGCAGGCCGG
AAAATGGCTGGTAAGCAGGC	CGG	AAAATGACAGGTAAGCAGGCCGG
AAAATGGCTGGTAAGCAGGC	CGG	AAAATGACTAATAAGCAGGCCGG
AAAATGGCTGGTAAGCAGGC	CGG	AAAATGACTAGTAAGCAGGCCGG
AAAATGGCTGGTAAGCAGGC	CGG	AAAATGACTGATAAGCAGGCCGG
AAAATGGCTGGTAAGCAGGC	CGG	AAAATGATAAATAAGCAGGCCGG
AAAATGGCTGGTAAGCAGGC	CGG	AAAATGATAAGTAAGCAGGCCGG
AAAATGGCTGGTAAGCAGGC	CGG	AAAATGATAGATAAGCAGGCCGG
AAAATGGCTGGTAAGCAGGC	CGG	AAAATGATAGGTAAGCAGGCCGG
AAAATGGCTGGTAAGCAGGC	CGG	AAAATGATTAATAAGCAGGCCGG
AAAATGGCTGGTAAGCAGGC	CGG	AAAATGATTAGTAAGCAGGCCGG
AAAATGGCTGGTAAGCAGGC	CGG	AAAATGATTGATAAGCAGGCCGG
AAAATGGCTGGTAAGCAGGC	CGG	AAAATGATTGGTAAGCAGGCCGG
AAAATGGCTGGTAAGCAGGC	CGG	AAAATGGATGATAAGCAGGCCGG
AAAATGGCTGGTAAGCAGGC	CGG	AAAATGGCAAACAAGCAGGCCGG
AAAATGGCTGGTAAGCAGGC	CGG	AAAATGGCAAACATGCAGGCCGG
AAAATGGCTGGTAAGCAGGC	CGG	AAAATGGCAAACGAGCAGGCCGG
AAAATGGCTGGTAAGCAGGC	CGG	AAAATGGCAAACGTGCAGGCCGG
AAAATGGCTGGTAAGCAGGC	CGG	AAAATGGCAAATAAGCAGGCCGG
AAAATGGCTGGTAAGCAGGC	CGG	AAAATGGCAAATATGCAGGCCGG
AAAATGGCTGGTAAGCAGGC	CGG	AAAATGGCAAATGAGCAGGCCGG
AAAATGGCTGGTAAGCAGGC	CGG	AAAATGGCAAATGTGCAGGCCGG
AAAATGGCTGGTAAGCAGGC	CGG	AAAATGGCAAGCAAGCAGGCCGG
AAAATGGCTGGTAAGCAGGC	CGG	AAAATGGCAAGCATGCAGGCCGG
AAAATGGCTGGTAAGCAGGC	CGG	AAAATGGCAAGCGAGCAGGCCGG
AAAATGGCTGGTAAGCAGGC	CGG	AAAATGGCAAGCGTGCAGGCCGG
AAAATGGCTGGTAAGCAGGC	CGG	AAAATGGCAAGTAAGCAGGCCGG
AAAATGGCTGGTAAGCAGGC	CGG	AAAATGGCAAGTATGCAGGCCGG
AAAATGGCTGGTAAGCAGGC	CGG	AAAATGGCAAGTGAGCAGGCCGG
AAAATGGCTGGTAAGCAGGC	CGG	AAAATGGCAAGTGTGCAGGCCGG
AAAATGGCTGGTAAGCAGGC	CGG	AAAATGGCAGACAAGCAGGCCGG
AAAATGGCTGGTAAGCAGGC	CGG	AAAATGGCAGACATGCAGGCCGG
AAAATGGCTGGTAAGCAGGC	CGG	AAAATGGCAGACGAGCAGGCCGG
AAAATGGCTGGTAAGCAGGC	CGG	AAAATGGCAGACGTGCAGGCCGG
AAAATGGCTGGTAAGCAGGC	CGG	AAAATGGCAGATAAGCAGGCCGG
AAAATGGCTGGTAAGCAGGC	CGG	AAAATGGCAGATATGCAGGCCGG
AAAATGGCTGGTAAGCAGGC	CGG	AAAATGGCAGATGAGCAGGCCGG
AAAATGGCTGGTAAGCAGGC	CGG	AAAATGGCAGATGTGCAGGCCGG
AAAATGGCTGGTAAGCAGGC	CGG	AAAATGGCAGGCAAGCAGGCCGG
AAAATGGCTGGTAAGCAGGC	CGG	AAAATGGCAGGCATGCAGGCCGG
AAAATGGCTGGTAAGCAGGC	CGG	AAAATGGCAGGCGAGCAGGCCGG
AAAATGGCTGGTAAGCAGGC	CGG	AAAATGGCAGGCGTGCAGGCCGG
AAAATGGCTGGTAAGCAGGC	CGG	AAAATGGCAGGTATGCAGGCCGG
AAAATGGCTGGTAAGCAGGC	CGG	AAAATGGCCAATAAGCAGGCCGG
AAAATGGCTGGTAAGCAGGC	CGG	AAAATGGCCAGTAAGCAGGCCGG
AAAATGGCTGGTAAGCAGGC	CGG	AAAATGGCCGATAAGCAGGCCGG
AAAATGGCTGGTAAGCAGGC	CGG	AAAATGGCCGGTGAGCAGGCCGG
AAAATGGCTGGTAAGCAGGC	CGG	AAAATGGCCGGTGTGCAGGCCGG
AAAATGGCTGGTAAGCAGGC	CGG	AAAATGGCTAACAAGCAGGCCGG
AAAATGGCTGGTAAGCAGGC	CGG	AAAATGGCTAACATGCAGGCCGG
AAAATGGCTGGTAAGCAGGC	CGG	AAAATGGCTAACGAGCAGGCCGG
AAAATGGCTGGTAAGCAGGC	CGG	AAAATGGCTAACGTGCAGGCCGG
AAAATGGCTGGTAAGCAGGC	CGG	AAAATGGCTAATAAGCAGGCCGG
AAAATGGCTGGTAAGCAGGC	CGG	AAAATGGCTAATATGCAGGCCGG
AAAATGGCTGGTAAGCAGGC	CGG	AAAATGGCTAATGAGCAGGCCGG
AAAATGGCTGGTAAGCAGGC	CGG	AAAATGGCTAATGTGCAGGCCGG
AAAATGGCTGGTAAGCAGGC	CGG	AAAATGGCTAGCAAGCAGGCCGG
AAAATGGCTGGTAAGCAGGC	CGG	AAAATGGCTAGCATGCAGGCCGG
AAAATGGCTGGTAAGCAGGC	CGG	AAAATGGCTAGCGAGCAGGCCGG
AAAATGGCTGGTAAGCAGGC	CGG	AAAATGGCTAGCGTGCAGGCCGG
AAAATGGCTGGTAAGCAGGC	CGG	AAAATGGCTAGTATGCAGGCCGG
AAAATGGCTGGTAAGCAGGC	CGG	AAAATGGCTAGTGAGCAGGCCGG
AAAATGGCTGGTAAGCAGGC	CGG	AAAATGGCTAGTGTGCAGGCCGG
AAAATGGCTGGTAAGCAGGC	CGG	AAAATGGCTGACAAGCAGGCCGG
AAAATGGCTGGTAAGCAGGC	CGG	AAAATGGCTGACATGCAGGCCGG
AAAATGGCTGGTAAGCAGGC	CGG	AAAATGGCTGACGAGCAGGCCGG
AAAATGGCTGGTAAGCAGGC	CGG	AAAATGGCTGACGTGCAGGCCGG
AAAATGGCTGGTAAGCAGGC	CGG	AAAATGGCTGATATGCAGGCCGG
AAAATGGCTGGTAAGCAGGC	CGG	AAAATGGCTGATGAGCAGGCCGG
AAAATGGCTGGTAAGCAGGC	CGG	AAAATGGCTGATGTGCAGGCCGG
AAAATGGCTGGTAAGCAGGC	CGG	AAAATGGCTGGAGAGCAGGCCGG
AAAATGGCTGGTAAGCAGGC	CGG	AAAATGGCTGGCAAAAAAGCCGG
AAAATGGCTGGTAAGCAGGC	CGG	AAAATGGCTGGCAAAAAGGCCGG
AAAATGGCTGGTAAGCAGGC	CGG	AAAATGGCTGGCAAAACAGCCGG
AAAATGGCTGGTAAGCAGGC	CGG	AAAATGGCTGGCAAAACGGCCGG
AAAATGGCTGGTAAGCAGGC	CGG	AAAATGGCTGGCAAACAAGCCGG
AAAATGGCTGGTAAGCAGGC	CGG	AAAATGGCTGGCAAACAGGCCGG
AAAATGGCTGGTAAGCAGGC	CGG	AAAATGGCTGGCAAACCAGCCGG
AAAATGGCTGGTAAGCAGGC	CGG	AAAATGGCTGGCAAACCGGCCGG
AAAATGGCTGGTAAGCAGGC	CGG	AAAATGGCTGGCAAGAAAGCCGG
AAAATGGCTGGTAAGCAGGC	CGG	AAAATGGCTGGCAAGAAGGCCGG
AAAATGGCTGGTAAGCAGGC	CGG	AAAATGGCTGGCAAGACAGCCGG
AAAATGGCTGGTAAGCAGGC	CGG	AAAATGGCTGGCAAGACGGCCGG
AAAATGGCTGGTAAGCAGGC	CGG	AAAATGGCTGGCAAGCAAGCCGG
AAAATGGCTGGTAAGCAGGC	CGG	AAAATGGCTGGCAAGCCAGCCGG
AAAATGGCTGGTAAGCAGGC	CGG	AAAATGGCTGGCAAGCCGGCCGG
AAAATGGCTGGTAAGCAGGC	CGG	AAAATGGCTGGCAGGCAGGCCGG
AAAATGGCTGGTAAGCAGGC	CGG	AAAATGGCTGGCATAAAAGCCGG
AAAATGGCTGGTAAGCAGGC	CGG	AAAATGGCTGGCATAAAGGCCGG
AAAATGGCTGGTAAGCAGGC	CGG	AAAATGGCTGGCATAACAGCCGG
AAAATGGCTGGTAAGCAGGC	CGG	AAAATGGCTGGCATAACGGCCGG
AAAATGGCTGGTAAGCAGGC	CGG	AAAATGGCTGGCATACAAGCCGG
AAAATGGCTGGTAAGCAGGC	CGG	AAAATGGCTGGCATACAGGCCGG
AAAATGGCTGGTAAGCAGGC	CGG	AAAATGGCTGGCATACCAGCCGG
AAAATGGCTGGTAAGCAGGC	CGG	AAAATGGCTGGCATACCGGCCGG
AAAATGGCTGGTAAGCAGGC	CGG	AAAATGGCTGGCATGAAAGCCGG
AAAATGGCTGGTAAGCAGGC	CGG	AAAATGGCTGGCATGAAGGCCGG
AAAATGGCTGGTAAGCAGGC	CGG	AAAATGGCTGGCATGACAGCCGG
AAAATGGCTGGTAAGCAGGC	CGG	AAAATGGCTGGCATGACGGCCGG
AAAATGGCTGGTAAGCAGGC	CGG	AAAATGGCTGGCATGCAAGCCGG
AAAATGGCTGGTAAGCAGGC	CGG	AAAATGGCTGGCATGCAGGCCGG
AAAATGGCTGGTAAGCAGGC	CGG	AAAATGGCTGGCATGCCAGCCGG
AAAATGGCTGGTAAGCAGGC	CGG	AAAATGGCTGGCATGCCGGCCGG
AAAATGGCTGGTAAGCAGGC	CGG	AAAATGGCTGGCGAAAAAGCCGG
AAAATGGCTGGTAAGCAGGC	CGG	AAAATGGCTGGCGAAAAGGCCGG
AAAATGGCTGGTAAGCAGGC	CGG	AAAATGGCTGGCGAAACAGCCGG
AAAATGGCTGGTAAGCAGGC	CGG	AAAATGGCTGGCGAAACGGCCGG
AAAATGGCTGGTAAGCAGGC	CGG	AAAATGGCTGGCGAACAAGCCGG
AAAATGGCTGGTAAGCAGGC	CGG	AAAATGGCTGGCGAACAGGCCGG
AAAATGGCTGGTAAGCAGGC	CGG	AAAATGGCTGGCGAACCAGCCGG
AAAATGGCTGGTAAGCAGGC	CGG	AAAATGGCTGGCGAACCGGCCGG
AAAATGGCTGGTAAGCAGGC	CGG	AAAATGGCTGGCGAGAAAGCCGG
AAAATGGCTGGTAAGCAGGC	CGG	AAAATGGCTGGCGAGAAGGCCGG
AAAATGGCTGGTAAGCAGGC	CGG	AAAATGGCTGGCGAGACAGCCGG
AAAATGGCTGGTAAGCAGGC	CGG	AAAATGGCTGGCGAGAGGGCCGG
AAAATGGCTGGTAAGCAGGC	CGG	AAAATGGCTGGCGAGCAAGCCGG
AAAATGGCTGGTAAGCAGGC	CGG	AAAATGGCTGGCGAGCAGGCCGG
AAAATGGCTGGTAAGCAGGC	CGG	AAAATGGCTGGCGAGCCAGCCGG
AAAATGGCTGGTAAGCAGGC	CGG	AAAATGGCTGGCGAGCCGGCCGG
AAAATGGCTGGTAAGCAGGC	CGG	AAAATGGCTGGCGGGCAGGCCGG
AAAATGGCTGGTAAGCAGGC	CGG	AAAATGGCTGGCGTAAAAGCCGG
AAAATGGCTGGTAAGCAGGC	CGG	AAAATGGCTGGCGTAAAGGCCGG
AAAATGGCTGGTAAGCAGGC	CGG	AAAATGGCTGGCGTAACGGCCGG
AAAATGGCTGGTAAGCAGGC	CGG	AAAATGGCTGGCGTACAAGCCGG
AAAATGGCTGGTAAGCAGGC	CGG	AAAATGGCTGGCGTACAGGCCGG
AAAATGGCTGGTAAGCAGGC	CGG	AAAATGGCTGGCGTACCAGCCGG
AAAATGGCTGGTAAGCAGGC	CGG	AAAATGGCTGGCGTACCGGCCGG
AAAATGGCTGGTAAGCAGGC	CGG	AAAATGGCTGGCGTGAAAGCCGG
AAAATGGCTGGTAAGCAGGC	CGG	AAAATGGCTGGCGTGAAGGCCGG
AAAATGGCTGGTAAGCAGGC	CGG	AAAATGGCTGGCGTGACAGCCGG
AAAATGGCTGGTAAGCAGGC	CGG	AAAATGGCTGGCGTGACGGCCGG
AAAATGGCTGGTAAGCAGGC	CGG	AAAATGGCTGGCGTGCAAGCCGG
AAAATGGCTGGTAAGCAGGC	CGG	AAAATGGCTGGCGTGCAGGCCGG
AAAATGGCTGGTAAGCAGGC	CGG	AAAATGGCTGGCGTGCCAGCCGG
AAAATGGCTGGTAAGCAGGC	CGG	AAAATGGCTGGCGTGCCGGCCGG
AAAATGGCTGGTAAGCAGGC	CGG	AAAATGGCTGGTAAAAAAAAAGG
AAAATGGCTGGTAAGCAGGC	CGG	AAAATGGCTGGTAAAAAAAACGG
AAAATGGCTGGTAAGCAGGC	CGG	AAAATGGCTGGTAAAAAAACAGG
AAAATGGCTGGTAAGCAGGC	CGG	AAAATGGCTGGTAAAAAAACCGG
AAAATGGCTGGTAAGCAGGC	CGG	AAAATGGCTGGTAAAAAAGAAGG
AAAATGGCTGGTAAGCAGGC	CGG	AAAATGGCTGGTAAAAAAGACGG
AAAATGGCTGGTAAGCAGGC	CGG	AAAATGGCTGGTAAAAAAGCAGG
AAAATGGCTGGTAAGCAGGC	CGG	AAAATGGCTGGTAAAAAAGCCGG
AAAATGGCTGGTAAGCAGGC	CGG	AAAATGGCTGGTAAAAAGAAAGG
AAAATGGCTGGTAAGCAGGC	CGG	AAAATGGCTGGTAAAAAGAACGG
AAAATGGCTGGTAAGCAGGC	CGG	AAAATGGCTGGTAAAAAGACAGG
AAAATGGCTGGTAAGCAGGC	CGG	AAAATGGCTGGTAAAAAGACCGG
AAAATGGCTGGTAAGCAGGC	CGG	AAAATGGCTGGTAAAAAGGAAGG
AAAATGGCTGGTAAGCAGGC	CGG	AAAATGGCTGGTAAAAAGGACGG
AAAATGGCTGGTAAGCAGGC	CGG	AAAATGGCTGGTAAAAAGGCAGG
AAAATGGCTGGTAAGCAGGC	CGG	AAAATGGCTGGTAAAAAGGCCGG
AAAATGGCTGGTAAGCAGGC	CGG	AAAATGGCTGGTAAAAATGCCGG
AAAATGGCTGGTAAGCAGGC	CGG	AAAATGGCTGGTAAAACAAACGG
AAAATGGCTGGTAAGCAGGC	CGG	AAAATGGCTGGTAAAACAACAGG
AAAATGGCTGGTAAGCAGGC	CGG	AAAATGGCTGGTAAAACAACCGG
AAAATGGCTGGTAAGCAGGC	CGG	AAAATGGCTGGTAAAACAGAAGG
AAAATGGCTGGTAAGCAGGC	CGG	AAAATGGCTGGTAAAACAGACGG
AAAATGGCTGGTAAGCAGGC	CGG	AAAATGGCTGGTAAAACAGCAGG
AAAATGGCTGGTAAGCAGGC	CGG	AAAATGGCTGGTAAAACAGCCGG
AAAATGGCTGGTAAGCAGGC	CGG	AAAATGGCTGGTAAAACGAAAGG
AAAATGGCTGGTAAGCAGGC	CGG	AAAATGGCTGGTAAAACGAACGG
AAAATGGCTGGTAAGCAGGC	CGG	AAAATGGCTGGTAAAACGACAGG
AAAATGGCTGGTAAGCAGGC	CGG	AAAATGGCTGGTAAAACGACCGG
AAAATGGCTGGTAAGCAGGC	CGG	AAAATGGCTGGTAAAACGGAAGG
AAAATGGCTGGTAAGCAGGC	CGG	AAAATGGCTGGTAAAACGGACGG
AAAATGGCTGGTAAGCAGGC	CGG	AAAATGGCTGGTAAAACGGCAGG
AAAATGGCTGGTAAGCAGGC	CGG	AAAATGGCTGGTAAAACGGCCGG
AAAATGGCTGGTAAGCAGGC	CGG	AAAATGGCTGGTAAAAGAGCCGG
AAAATGGCTGGTAAGCAGGC	CGG	AAAATGGCTGGTAAAAGGGCCGG
AAAATGGCTGGTAAGCAGGC	CGG	AAAATGGCTGGTAAACAAAAAGG
AAAATGGCTGGTAAGCAGGC	CGG	AAAATGGCTGGTAAACAAAACGG
AAAATGGCTGGTAAGCAGGC	CGG	AAAATGGCTGGTAAACAAACAGG
AAAATGGCTGGTAAGCAGGC	CGG	AAAATGGCTGGTAAACAAACCGG
AAAATGGCTGGTAAGCAGGC	CGG	AAAATGGCTGGTAAACAAGAAGG
AAAATGGCTGGTAAGCAGGC	CGG	AAAATGGCTGGTAAACAAGACGG
AAAATGGCTGGTAAGCAGGC	CGG	AAAATGGCTGGTAAACAAGCAGG
AAAATGGCTGGTAAGCAGGC	CGG	AAAATGGCTGGTAAACAAGCCGG
AAAATGGCTGGTAAGCAGGC	CGG	AAAATGGCTGGTAAACAGAAAGG
AAAATGGCTGGTAAGCAGGC	CGG	AAAATGGCTGGTAAACAGAACGG
AAAATGGCTGGTAAGCAGGC	CGG	AAAATGGCTGGTAAACAGACAGG
AAAATGGCTGGTAAGCAGGC	CGG	AAAATGGCTGGTAAACAGACCGG
AAAATGGCTGGTAAGCAGGC	CGG	AAAATGGCTGGTAAACAGGAAGG
AAAATGGCTGGTAAGCAGGC	CGG	AAAATGGCTGGTAAACAGGACGG
AAAATGGCTGGTAAGCAGGC	CGG	AAAATGGCTGGTAAACAGGCAGG
AAAATGGCTGGTAAGCAGGC	CGG	AAAATGGCTGGTAAACATGCCGG
AAAATGGCTGGTAAGCAGGC	CGG	AAAATGGCTGGTAAACCAAAAGG
AAAATGGCTGGTAAGCAGGC	CGG	AAAATGGCTGGTAAACCAAACGG
AAAATGGCTGGTAAGCAGGC	CGG	AAAATGGCTGGTAAACCAACAGG
AAAATGGCTGGTAAGCAGGC	CGG	AAAATGGCTGGTAAACCAACCGG
AAAATGGCTGGTAAGCAGGC	CGG	AAAATGGCTGGTAAACCAGAAGG
AAAATGGCTGGTAAGCAGGC	CGG	AAAATGGCTGGTAAACCAGACGG
AAAATGGCTGGTAAGCAGGC	CGG	AAAATGGCTGGTAAACCAGCAGG
AAAATGGCTGGTAAGCAGGC	CGG	AAAATGGCTGGTAAACCAGCCGG
AAAATGGCTGGTAAGCAGGC	CGG	AAAATGGCTGGTAAACCGAAAGG
AAAATGGCTGGTAAGCAGGC	CGG	AAAATGGCTGGTAAACCGAACGG
AAAATGGCTGGTAAGCAGGC	CGG	AAAATGGCTGGTAAACCGACAGG
AAAATGGCTGGTAAGCAGGC	CGG	AAAATGGCTGGTAAACCGACCGG
AAAATGGCTGGTAAGCAGGC	CGG	AAAATGGCTGGTAAACCGGAAGG
AAAATGGCTGGTAAGCAGGC	CGG	AAAATGGCTGGTAAACCGGACGG
AAAATGGCTGGTAAGCAGGC	CGG	AAAATGGCTGGTAAACCGGCAGG
AAAATGGCTGGTAAGCAGGC	CGG	AAAATGGCTGGTAAACCGGCCGG
AAAATGGCTGGTAAGCAGGC	CGG	AAAATGGCTGGTAAACGAGCCGG
AAAATGGCTGGTAAGCAGGC	CGG	AAAATGGCTGGTAAACGGGCCGG
AAAATGGCTGGTAAGCAGGC	CGG	AAAATGGCTGGTAAATAGGCCGG
AAAATGGCTGGTAAGCAGGC	CGG	AAAATGGCTGGTAAGAAAAAAGG
AAAATGGCTGGTAAGCAGGC	CGG	AAAATGGCTGGTAAGAAAAACGG
AAAATGGCTGGTAAGCAGGC	CGG	AAAATGGCTGGTAAGAAAACAGG
AAAATGGCTGGTAAGCAGGC	CGG	AAAATGGCTGGTAAGAAAACCGG
AAAATGGCTGGTAAGCAGGC	CGG	AAAATGGCTGGTAAGAAAGAAGG
AAAATGGCTGGTAAGCAGGC	CGG	AAAATGGCTGGTAAGAAAGACGG
AAAATGGCTGGTAAGCAGGC	CGG	AAAATGGCTGGTAAGAAAGCAGG
AAAATGGCTGGTAAGCAGGC	CGG	AAAATGGCTGGTAAGAAAGCCGG
AAAATGGCTGGTAAGCAGGC	CGG	AAAATGGCTGGTAAGAAGAAAGG
AAAATGGCTGGTAAGCAGGC	CGG	AAAATGGCTGGTAAGAAGAACGG
AAAATGGCTGGTAAGCAGGC	CGG	AAAATGGCTGGTAAGAAGACAGG
AAAATGGCTGGTAAGCAGGC	CGG	AAAATGGCTGGTAAGAAGACCGG
AAAATGGCTGGTAAGCAGGC	CGG	AAAATGGCTGGTAAGAAGGAAGG
AAAATGGCTGGTAAGCAGGC	CGG	AAAATGGCTGGTAAGAAGGACGG
AAAATGGCTGGTAAGCAGGC	CGG	AAAATGGCTGGTAAGAAGGCAGG
AAAATGGCTGGTAAGCAGGC	CGG	AAAATGGCTGGTAAGAATGCCGG
AAAATGGCTGGTAAGCAGGC	CGG	AAAATGGCTGGTAAGACAAAAGG
AAAATGGCTGGTAAGCAGGC	CGG	AAAATGGCTGGTAAGACAAACGG
AAAATGGCTGGTAAGCAGGC	CGG	AAAATGGCTGGTAAGACAACAGG
AAAATGGCTGGTAAGCAGGC	CGG	AAAATGGCTGGTAAGACAACCGG
AAAATGGCTGGTAAGCAGGC	CGG	AAAATGGCTGGTAAGACAGAAGG
AAAATGGCTGGTAAGCAGGC	CGG	AAAATGGCTGGTAAGACAGACGG
AAAATGGCTGGTAAGCAGGC	CGG	AAAATGGCTGGTAAGACAGCAGG
AAAATGGCTGGTAAGCAGGC	CGG	AAAATGGCTGGTAAGACAGCCGG
AAAATGGCTGGTAAGCAGGC	CGG	AAAATGGCTGGTAAGACGAAAGG
AAAATGGCTGGTAAGCAGGC	CGG	AAAATGGCTGGTAAGACGAACGG
AAAATGGCTGGTAAGCAGGC	CGG	AAAATGGCTGGTAAGACGACAGG
AAAATGGCTGGTAAGCAGGC	CGG	AAAATGGCTGGTAAGACGACCGG
AAAATGGCTGGTAAGCAGGC	CGG	AAAATGGCTGGTAAGACGGAAGG
AAAATGGCTGGTAAGCAGGC	CGG	AAAATGGCTGGTAAGACGGACGG
AAAATGGCTGGTAAGCAGGC	CGG	AAAATGGCTGGTAAGACGGCAGG
AAAATGGCTGGTAAGCAGGC	CGG	AAAATGGCTGGTAAGACGGCCGG
AAAATGGCTGGTAAGCAGGC	CGG	AAAATGGCTGGTAAGAGAGCCGG
AAAATGGCTGGTAAGCAGGC	CGG	AAAATGGCTGGTAAGAGGGCCGG
AAAATGGCTGGTAAGCAGGC	CGG	AAAATGGCTGGTAAGCAAAAAGG
AAAATGGCTGGTAAGCAGGC	CGG	AAAATGGCTGGTAAGCAAAACGG
AAAATGGCTGGTAAGCAGGC	CGG	AAAATGGCTGGTAAGCAAACAGG
AAAATGGCTGGTAAGCAGGC	CGG	AAAATGGCTGGTAAGCAAACCGG
AAAATGGCTGGTAAGCAGGC	CGG	AAAATGGCTGGTAAGCAAGAAGG
AAAATGGCTGGTAAGCAGGC	CGG	AAAATGGCTGGTAAGCAAGACGG
AAAATGGCTGGTAAGCAGGC	CGG	AAAATGGCTGGTAAGCAAGCAGG
AAAATGGCTGGTAAGCAGGC	CGG	AAAATGGCTGGTAAGCAGAAAGG
AAAATGGCTGGTAAGCAGGC	CGG	AAAATGGCTGGTAAGCAGAACGG
AAAATGGCTGGTAAGCAGGC	CGG	AAAATGGCTGGTAAGCAGACAGG
AAAATGGCTGGTAAGCAGGC	CGG	AAAATGGCTGGTAAGCAGGAAGG
AAAATGGCTGGTAAGCAGGC	CGG	AAAATGGCTGGTAAGCCAAAAGG
AAAATGGCTGGTAAGCAGGC	CGG	AAAATGGCTGGTAAGCCAAACGG
AAAATGGCTGGTAAGCAGGC	CGG	AAAATGGCTGGTAAGCCAACAGG
AAAATGGCTGGTAAGCAGGC	CGG	AAAATGGCTGGTAAGCCAACCGG
AAAATGGCTGGTAAGCAGGC	CGG	AAAATGGCTGGTAAGCCAGAAGG
AAAATGGCTGGTAAGCAGGC	CGG	AAAATGGCTGGTAAGCCAGACGG
AAAATGGCTGGTAAGCAGGC	CGG	AAAATGGCTGGTAAGCCAGCAGG
AAAATGGCTGGTAAGCAGGC	CGG	AAAATGGCTGGTAAGCCAGCCGG
AAAATGGCTGGTAAGCAGGC	CGG	AAAATGGCTGGTAAGCCGAAAGG
AAAATGGCTGGTAAGCAGGC	CGG	AAAATGGCTGGTAAGCCGAACGG
AAAATGGCTGGTAAGCAGGC	CGG	AAAATGGCTGGTAAGCCGACAGG
AAAATGGCTGGTAAGCAGGC	CGG	AAAATGGCTGGTAAGCCGACCGG
AAAATGGCTGGTAAGCAGGC	CGG	AAAATGGCTGGTAAGCCGGAAGG
AAAATGGCTGGTAAGCAGGC	CGG	AAAATGGCTGGTAAGCCGGACGG
AAAATGGCTGGTAAGCAGGC	CGG	AAAATGGCTGGTAAGCCGGCAGG
AAAATGGCTGGTAAGCAGGC	CGG	AAAATGGCTGGTAAGCGAGCCGG
AAAATGGCTGGTAAGCAGGC	CGG	AAAATGGCTGGTATAAAAGCCGG
AAAATGGCTGGTAAGCAGGC	CGG	AAAATGGCTGGTATAAAGGCCGG
AAAATGGCTGGTAAGCAGGC	CGG	AAAATGGCTGGTATAACAGCCGG
AAAATGGCTGGTAAGCAGGC	CGG	AAAATGGCTGGTATAACGGCCGG
AAAATGGCTGGTAAGCAGGC	CGG	AAAATGGCTGGTATACAAGCCGG
AAAATGGCTGGTAAGCAGGC	CGG	AAAATGGCTGGTATACAGGCCGG
AAAATGGCTGGTAAGCAGGC	CGG	AAAATGGCTGGTATACCAGCCGG
AAAATGGCTGGTAAGCAGGC	CGG	AAAATGGCTGGTATACCGGCCGG
AAAATGGCTGGTAAGCAGGC	CGG	AAAATGGCTGGTATGAAAGCCGG
AAAATGGCTGGTAAGCAGGC	CGG	AAAATGGCTGGTATGAAGGCCGG
AAAATGGCTGGTAAGCAGGC	CGG	AAAATGGCTGGTATGACAGCCGG
AAAATGGCTGGTAAGCAGGC	CGG	AAAATGGCTGGTATGACGGCCGG
AAAATGGCTGGTAAGCAGGC	CGG	AAAATGGCTGGTATGCAAGCCGG
AAAATGGCTGGTAAGCAGGC	CGG	AAAATGGCTGGTATGCCAGCCGG
AAAATGGCTGGTAAGCAGGC	CGG	AAAATGGCTGGTATGCCGGCCGG
AAAATGGCTGGTAAGCAGGC	CGG	AAAATGGCTGGTGAAAAAGCCGG
AAAATGGCTGGTAAGCAGGC	CGG	AAAATGGCTGGTGAAAAGGCCGG
AAAATGGCTGGTAAGCAGGC	CGG	AAAATGGCTGGTGAAACAGCCGG
AAAATGGCTGGTAAGCAGGC	CGG	AAAATGGCTGGTGAAACGGCCGG
AAAATGGCTGGTAAGCAGGC	CGG	AAAATGGCTGGTGAACAAGCCGG
AAAATGGCTGGTAAGCAGGC	CGG	AAAATGGCTGGTGAACAGGCCGG
AAAATGGCTGGTAAGCAGGC	CGG	AAAATGGCTGGTGAACCAGCCGG
AAAATGGCTGGTAAGCAGGC	CGG	AAAATGGCTGGTGAACCGGCCGG
AAAATGGCTGGTAAGCAGGC	CGG	AAAATGGCTGGTGAGAAAGCCGG
AAAATGGCTGGTAAGCAGGC	CGG	AAAATGGCTGGTGAGAAGGCCGG
AAAATGGCTGGTAAGCAGGC	CGG	AAAATGGCTGGTGAGACAGCCGG
AAAATGGCTGGTAAGCAGGC	CGG	AAAATGGCTGGTGAGAGGGCCGG
AAAATGGCTGGTAAGCAGGC	CGG	AAAATGGCTGGTGAGCAAGCCGG
AAAATGGCTGGTAAGCAGGC	CGG	AAAATGGCTGGTGAGCCAGCCGG
AAAATGGCTGGTAAGCAGGC	CGG	AAAATGGCTGGTGAGCCGGCCGG
AAAATGGCTGGTAAGCAGGC	CGG	AAAATGGCTGGTGGGCAGGCCGG
AAAATGGCTGGTAAGCAGGC	CGG	AAAATGGCTGGTGTAAAAGCCGG
AAAATGGCTGGTAAGCAGGC	CGG	AAAATGGCTGGTGTAAAGGCCGG
AAAATGGCTGGTAAGCAGGC	CGG	AAAATGGCTGGTGTAACAGCCGG
AAAATGGCTGGTAAGCAGGC	CGG	AAAATGGCTGGTGTAACGGCCGG
AAAATGGCTGGTAAGCAGGC	CGG	AAAATGGCTGGTGTACAAGCCGG
AAAATGGCTGGTAAGCAGGC	CGG	AAAATGGCTGGTGTACAGGCCGG
AAAATGGCTGGTAAGCAGGC	CGG	AAAATGGCTGGTGTACCAGCCGG
AAAATGGCTGGTAAGCAGGC	CGG	AAAATGGCTGGTGTACCGGCCGG
AAAATGGCTGGTAAGCAGGC	CGG	AAAATGGCTGGTGTGAAAGCCGG
AAAATGGCTGGTAAGCAGGC	CGG	AAAATGGCTGGTGTGAAGGCCGG
AAAATGGCTGGTAAGCAGGC	CGG	AAAATGGCTGGTGTGACAGCCGG
AAAATGGCTGGTAAGCAGGC	CGG	AAAATGGCTGGTGTGACGGCCGG
AAAATGGCTGGTAAGCAGGC	CGG	AAAATGGCTGGTGTGCAAGCCGG
AAAATGGCTGGTAAGCAGGC	CGG	AAAATGGCTGGTGTGCAGGCCGG
AAAATGGCTGGTAAGCAGGC	CGG	AAAATGGCTGGTGTGCCAGCCGG
AAAATGGCTGGTAAGCAGGC	CGG	AAAATGGCTGGTGTGCCGGCCGG
AAAATGGCTGGTAAGCAGGC	CGG	AAAATGGCTTATAAGCAGGCCGG
AAAATGGCTGGTAAGCAGGC	CGG	AAAATGGTAAACAAGCAGGCCGG
AAAATGGCTGGTAAGCAGGC	CGG	AAAATGGTAAACATGCAGGCCGG
AAAATGGCTGGTAAGCAGGC	CGG	AAAATGGTAAACGAGCAGGCCGG
AAAATGGCTGGTAAGCAGGC	CGG	AAAATGGTAAATAAGCAGGCCGG
AAAATGGCTGGTAAGCAGGC	CGG	AAAATGGTAAATATGCAGGCCGG
AAAATGGCTGGTAAGCAGGC	CGG	AAAATGGTAAATGAGCAGGCCGG
AAAATGGCTGGTAAGCAGGC	CGG	AAAATGGTAAATGTGCAGGCCGG
AAAATGGCTGGTAAGCAGGC	CGG	AAAATGGTAAGCAAGCAGGCCGG
AAAATGGCTGGTAAGCAGGC	CGG	AAAATGGTAAGCATGCAGGCCGG
AAAATGGCTGGTAAGCAGGC	CGG	AAAATGGTAAGCGAGCAGGCCGG
AAAATGGCTGGTAAGCAGGC	CGG	AAAATGGTAAGCGTGCAGGCCGG
AAAATGGCTGGTAAGCAGGC	CGG	AAAATGGTAAGTAAGCAGGCCGG
AAAATGGCTGGTAAGCAGGC	CGG	AAAATGGTAAGTATGCAGGCCGG
AAAATGGCTGGTAAGCAGGC	CGG	AAAATGGTAAGTGAGCAGGCCGG
AAAATGGCTGGTAAGCAGGC	CGG	AAAATGGTAAGTGTGCAGGCCGG
AAAATGGCTGGTAAGCAGGC	CGG	AAAATGGTAGACAAGCAGGCCGG
AAAATGGCTGGTAAGCAGGC	CGG	AAAATGGTAGACATGCAGGCCGG
AAAATGGCTGGTAAGCAGGC	CGG	AAAATGGTAGACGAGCAGGCCGG
AAAATGGCTGGTAAGCAGGC	CGG	AAAATGGTAGACGTGCAGGCCGG
AAAATGGCTGGTAAGCAGGC	CGG	AAAATGGTAGATAAGCAGGCCGG
AAAATGGCTGGTAAGCAGGC	CGG	AAAATGGTAGATATGCAGGCCGG
AAAATGGCTGGTAAGCAGGC	CGG	AAAATGGTAGATGAGCAGGCCGG
AAAATGGCTGGTAAGCAGGC	CGG	AAAATGGTAGATGTGCAGGCCGG
AAAATGGCTGGTAAGCAGGC	CGG	AAAATGGTAGGCAAGCAGGCCGG
AAAATGGCTGGTAAGCAGGC	CGG	AAAATGGTAGGCATGCAGGCCGG
AAAATGGCTGGTAAGCAGGC	CGG	AAAATGGTAGGCGAGCAGGCCGG
AAAATGGCTGGTAAGCAGGC	CGG	AAAATGGTAGGCGTGCAGGCCGG
AAAATGGCTGGTAAGCAGGC	CGG	AAAATGGTAGGTAAGCAGGCCGG
AAAATGGCTGGTAAGCAGGC	CGG	AAAATGGTAGGTATGCAGGCCGG
AAAATGGCTGGTAAGCAGGC	CGG	AAAATGGTAGGTGAGCAGGCCGG
AAAATGGCTGGTAAGCAGGC	CGG	AAAATGGTAGGTGTGCAGGCCGG
AAAATGGCTGGTAAGCAGGC	CGG	AAAATGGTCAATAAGCAGGCCGG
AAAATGGCTGGTAAGCAGGC	CGG	AAAATGGTCAGTAAGCAGGCCGG
AAAATGGCTGGTAAGCAGGC	CGG	AAAATGGTCGATAAGCAGGCCGG
AAAATGGCTGGTAAGCAGGC	CGG	AAAATGGTCGGTAAGCAGGCCGG
AAAATGGCTGGTAAGCAGGC	CGG	AAAATGGTTAACAAGCAGGCCGG
AAAATGGCTGGTAAGCAGGC	CGG	AAAATGGTTAACATGCAGGCCGG
AAAATGGCTGGTAAGCAGGC	CGG	AAAATGGTTAACGAGCAGGCCGG
AAAATGGCTGGTAAGCAGGC	CGG	AAAATGGTTAACGTGCAGGCCGG
AAAATGGCTGGTAAGCAGGC	CGG	AAAATGGTTAATAAGCAGGCCGG
AAAATGGCTGGTAAGCAGGC	CGG	AAAATGGTTAATATGCAGGCCGG
AAAATGGCTGGTAAGCAGGC	CGG	AAAATGGTTAATGAGCAGGCCGG
AAAATGGCTGGTAAGCAGGC	CGG	AAAATGGTTAATGTGCAGGCCGG
AAAATGGCTGGTAAGCAGGC	CGG	AAAATGGTTAGCAAGCAGGCCGG
AAAATGGCTGGTAAGCAGGC	CGG	AAAATGGTTAGCATGCAGGCCGG
AAAATGGCTGGTAAGCAGGC	CGG	AAAATGGTTAGCGAGCAGGCCGG
AAAATGGCTGGTAAGCAGGC	CGG	AAAATGGTTAGCGTGCAGGCCGG
AAAATGGCTGGTAAGCAGGC	CGG	AAAATGGTTAGTAAGCAGGCCGG
AAAATGGCTGGTAAGCAGGC	CGG	AAAATGGTTAGTATGCAGGCCGG
AAAATGGCTGGTAAGCAGGC	CGG	AAAATGGTTAGTGAGCAGGCCGG
AAAATGGCTGGTAAGCAGGC	CGG	AAAATGGTTAGTGTGCAGGCCGG
AAAATGGCTGGTAAGCAGGC	CGG	AAAATGGTTGACAAGCAGGCCGG
AAAATGGCTGGTAAGCAGGC	CGG	AAAATGGTTGACATGCAGGCCGG
AAAATGGCTGGTAAGCAGGC	CGG	AAAATGGTTGACGAGCAGGCCGG
AAAATGGCTGGTAAGCAGGC	CGG	AAAATGGTTGACGTGCAGGCCGG
AAAATGGCTGGTAAGCAGGC	CGG	AAAATGGTTGATAAGCAGGCCGG
AAAATGGCTGGTAAGCAGGC	CGG	AAAATGGTTGATATGCAGGCCGG
AAAATGGCTGGTAAGCAGGC	CGG	AAAATGGTTGATGAGCAGGCCGG
AAAATGGCTGGTAAGCAGGC	CGG	AAAATGGTTGATGTGCAGGCCGG
AAAATGGCTGGTAAGCAGGC	CGG	AAAATGGTTGGCAAGCAGGCCGG
AAAATGGCTGGTAAGCAGGC	CGG	AAAATGGTTGGCATGCAGGCCGG
AAAATGGCTGGTAAGCAGGC	CGG	AAAATGGTTGGCGAGCAGGCCGG
AAAATGGCTGGTAAGCAGGC	CGG	AAAATGGTTGGCGTGCAGGCCGG
AAAATGGCTGGTAAGCAGGC	CGG	AAAATGGTTGGTATGCAGGCCGG
AAAATGGCTGGTAAGCAGGC	CGG	AAAATGGTTGGTGAGCAGGCCGG
AAAATGGCTGGTAAGCAGGC	CGG	AAAATGGTTGGTGTGCAGGCCGG
AAAATGGCTGGTAAGCAGGC	CGG	AAAATGGTTTATAAGCAGGCCGG
AAAATGGCTGGTAAGCAGGC	CGG	AAAATGGTTTGTAAGCAGGCCGG
AAAATGGCTGGTAAGCAGGC	CGG	AAATCAACTGGTAAGCAGGCCGG
AAAATGGCTGGTAAGCAGGC	CGG	AAATCAGCTGGTAAGCAGGCCGG
AAAATGGCTGGTAAGCAGGC	CGG	AAATCGACTGGTAAGCAGGCCGG
AAAATGGCTGGTAAGCAGGC	CGG	AAATCGGCTGGTAAGCAGGCCGG
AAAATGGCTGGTAAGCAGGC	CGG	AAATTAACTGGTAAGCAGGCCGG
AAAATGGCTGGTAAGCAGGC	CGG	AAATTAGCTGGTAAGCAGGCCGG
AAAATGGCTGGTAAGCAGGC	CGG	AAATTGACTGGTAAGCAGGCCGG
AAAATGGCTGGTAAGCAGGC	CGG	AATACAACTGGTAAGCAGGCCGG
AAAATGGCTGGTAAGCAGGC	CGG	AATACAGCTGGTAAGCAGGCCGG
AAAATGGCTGGTAAGCAGGC	CGG	AATACGACTGGTAAGCAGGCCGG
AAAATGGCTGGTAAGCAGGC	CGG	AATACGGCTGGTAAGCAGGCCGG
AAAATGGCTGGTAAGCAGGC	CGG	AATATAACTGGTAAGCAGGCCGG
AAAATGGCTGGTAAGCAGGC	CGG	AATATAGCTGGTAAGCAGGCCGG
AAAATGGCTGGTAAGCAGGC	CGG	AATATGACTGGTAAGCAGGCCGG
AAAATGGCTGGTAAGCAGGC	CGG	AATTCAACTGGTAAGCAGGCCGG
AAAATGGCTGGTAAGCAGGC	CGG	AATTCAGCTGGTAAGCAGGCCGG
AAAATGGCTGGTAAGCAGGC	CGG	AATTCGACTGGTAAGCAGGCCGG
AAAATGGCTGGTAAGCAGGC	CGG	AATTCGGCTGGTAAGCAGGCCGG
AAAATGGCTGGTAAGCAGGC	CGG	AATTTAACTGGTAAGCAGGCCGG
AAAATGGCTGGTAAGCAGGC	CGG	AATTTAGCTGGTAAGCAGGCCGG
AAAATGGCTGGTAAGCAGGC	CGG	AATTTGACTGGTAAGCAGGCCGG
AAAATGGCTGGTAAGCAGGC	CGG	AATTTGGCTGGTAAGCAGGCCGG
AAAATGGCTGGTAAGCAGGC	CGG	AGAACAACTGGTAAGCAGGCCGG
AAAATGGCTGGTAAGCAGGC	CGG	AGAACAGCTGGTAAGCAGGCCGG
AAAATGGCTGGTAAGCAGGC	CGG	AGAACGACTGGTAAGCAGGCCGG
AAAATGGCTGGTAAGCAGGC	CGG	AGAACGGCTGGTAAGCAGGCCGG
AAAATGGCTGGTAAGCAGGC	CGG	AGAATAACTGGTAAGCAGGCCGG
AAAATGGCTGGTAAGCAGGC	CGG	AGAATAGCTGGTAAGCAGGCCGG
AAAATGGCTGGTAAGCAGGC	CGG	AGAATGACTGGTAAGCAGGCCGG
AAAATGGCTGGTAAGCAGGC	CGG	AGATCAACTGGTAAGCAGGCCGG
AAAATGGCTGGTAAGCAGGC	CGG	AGATCAGCTGGTAAGCAGGCCGG
AAAATGGCTGGTAAGCAGGC	CGG	AGATCGACTGGTAAGCAGGCCGG
AAAATGGCTGGTAAGCAGGC	CGG	AGATCGGCTGGTAAGCAGGCCGG
AAAATGGCTGGTAAGCAGGC	CGG	AGATTAACTGGTAAGCAGGCCGG
AAAATGGCTGGTAAGCAGGC	CGG	AGATTAGCTGGTAAGCAGGCCGG
AAAATGGCTGGTAAGCAGGC	CGG	AGATTGACTGGTAAGCAGGCCGG
AAAATGGCTGGTAAGCAGGC	CGG	AGATTGGCTGGTAAGCAGGCCGG
AAAATGGCTGGTAAGCAGGC	CGG	AGTACAACTGGTAAGCAGGCCGG
AAAATGGCTGGTAAGCAGGC	CGG	AGTACAGCTGGTAAGCAGGCCGG
AAAATGGCTGGTAAGCAGGC	CGG	AGTACGACTGGTAAGCAGGCCGG
AAAATGGCTGGTAAGCAGGC	CGG	AGTACGGCTGGTAAGCAGGCCGG
AAAATGGCTGGTAAGCAGGC	CGG	AGTATAACTGGTAAGCAGGCCGG
AAAATGGCTGGTAAGCAGGC	CGG	AGTATAGCTGGTAAGCAGGCCGG
AAAATGGCTGGTAAGCAGGC	CGG	AGTATGACTGGTAAGCAGGCCGG
AAAATGGCTGGTAAGCAGGC	CGG	AGTATGGCTGGTAAGCAGGCCGG
AAAATGGCTGGTAAGCAGGC	CGG	AGTTCAACTGGTAAGCAGGCCGG
AAAATGGCTGGTAAGCAGGC	CGG	AGTTCAGCTGGTAAGCAGGCCGG
AAAATGGCTGGTAAGCAGGC	CGG	AGTTCGACTGGTAAGCAGGCCGG
AAAATGGCTGGTAAGCAGGC	CGG	AGTTCGGCTGGTAAGCAGGCCGG
AAAATGGCTGGTAAGCAGGC	CGG	AGTTTAACTGGTAAGCAGGCCGG
AAAATGGCTGGTAAGCAGGC	CGG	AGTTTAGCTGGTAAGCAGGCCGG
AAAATGGCTGGTAAGCAGGC	CGG	AGTTTGACTGGTAAGCAGGCCGG
AAAATGGCTGGTAAGCAGGC	CGG	AGTTTGGCTGGTAAGCAGGCCGG
AAAATGGCTGGTAAGCAGGC	CGG	GAAACAACTGGTAAGCAGGCCGG
AAAATGGCTGGTAAGCAGGC	CGG	GAAACAGCTGGTAAGCAGGCCGG
AAAATGGCTGGTAAGCAGGC	CGG	GAAACGACTGGTAAGCAGGCCGG
AAAATGGCTGGTAAGCAGGC	CGG	GAAACGGCTGGTAAGCAGGCCGG
AAAATGGCTGGTAAGCAGGC	CGG	GAAATAACTGGTAAGCAGGCCGG
AAAATGGCTGGTAAGCAGGC	CGG	GAAATAGCTGGTAAGCAGGCCGG
AAAATGGCTGGTAAGCAGGC	CGG	GAAATGACTGGTAAGCAGGCCGG
AAAATGGCTGGTAAGCAGGC	CGG	GAATCAACTGGTAAGCAGGCCGG
AAAATGGCTGGTAAGCAGGC	CGG	GAATCAGCTGGTAAGCAGGCCGG
AAAATGGCTGGTAAGCAGGC	CGG	GAATCGACTGGTAAGCAGGCCGG
AAAATGGCTGGTAAGCAGGC	CGG	GAATCGGCTGGTAAGCAGGCCGG
AAAATGGCTGGTAAGCAGGC	CGG	GAATTAACTGGTAAGCAGGCCGG
AAAATGGCTGGTAAGCAGGC	CGG	GAATTAGCTGGTAAGCAGGCCGG
AAAATGGCTGGTAAGCAGGC	CGG	GAATTGACTGGTAAGCAGGCCGG
AAAATGGCTGGTAAGCAGGC	CGG	GAATTGGCTGGTAAGCAGGCCGG
AAAATGGCTGGTAAGCAGGC	CGG	GATACAACTGGTAAGCAGGCCGG
AAAATGGCTGGTAAGCAGGC	CGG	GATACAGCTGGTAAGCAGGCCGG
AAAATGGCTGGTAAGCAGGC	CGG	GATACGACTGGTAAGCAGGCCGG
AAAATGGCTGGTAAGCAGGC	CGG	GATACGGCTGGTAAGCAGGCCGG
AAAATGGCTGGTAAGCAGGC	CGG	GATATAACTGGTAAGCAGGCCGG
AAAATGGCTGGTAAGCAGGC	CGG	GATATAGCTGGTAAGCAGGCCGG
AAAATGGCTGGTAAGCAGGC	CGG	GATATGACTGGTAAGCAGGCCGG
AAAATGGCTGGTAAGCAGGC	CGG	GATATGGCTGGTAAGCAGGCCGG
AAAATGGCTGGTAAGCAGGC	CGG	GATTCAACTGGTAAGCAGGCCGG
AAAATGGCTGGTAAGCAGGC	CGG	GATTCAGCTGGTAAGCAGGCCGG
AAAATGGCTGGTAAGCAGGC	CGG	GATTCGACTGGTAAGCAGGCCGG
AAAATGGCTGGTAAGCAGGC	CGG	GATTCGGCTGGTAAGCAGGCCGG
AAAATGGCTGGTAAGCAGGC	CGG	GATTTAACTGGTAAGCAGGCCGG
AAAATGGCTGGTAAGCAGGC	CGG	GATTTAGCTGGTAAGCAGGCCGG
AAAATGGCTGGTAAGCAGGC	CGG	GATTTGACTGGTAAGCAGGCCGG
AAAATGGCTGGTAAGCAGGC	CGG	GATTTGGCTGGTAAGCAGGCCGG
AAAATGGCTGGTAAGCAGGC	CGG	GGAACAACTGGTAAGCAGGCCGG
AAAATGGCTGGTAAGCAGGC	CGG	GGAACAGCTGGTAAGCAGGCCGG
AAAATGGCTGGTAAGCAGGC	CGG	GGAACGACTGGTAAGCAGGCCGG
AAAATGGCTGGTAAGCAGGC	CGG	GGAACGGCTGGTAAGCAGGCCGG
AAAATGGCTGGTAAGCAGGC	CGG	GGAATAACTGGTAAGCAGGCCGG
AAAATGGCTGGTAAGCAGGC	CGG	GGAATAGCTGGTAAGCAGGCCGG
AAAATGGCTGGTAAGCAGGC	CGG	GGAATGACTGGTAAGCAGGCCGG
AAAATGGCTGGTAAGCAGGC	CGG	GGAATGGCTGGTAAGCAGGCCGG
AAAATGGCTGGTAAGCAGGC	CGG	GGATCAACTGGTAAGCAGGCCGG
AAAATGGCTGGTAAGCAGGC	CGG	GGATCAGCTGGTAAGCAGGCCGG
AAAATGGCTGGTAAGCAGGC	CGG	GGATCGACTGGTAAGCAGGCCGG
AAAATGGCTGGTAAGCAGGC	CGG	GGATCGGCTGGTAAGCAGGCCGG
AAAATGGCTGGTAAGCAGGC	CGG	GGATTAACTGGTAAGCAGGCCGG
AAAATGGCTGGTAAGCAGGC	CGG	GGATTAGCTGGTAAGCAGGCCGG
AAAATGGCTGGTAAGCAGGC	CGG	GGATTGACTGGTAAGCAGGCCGG
AAAATGGCTGGTAAGCAGGC	CGG	GGATTGGCTGGTAAGCAGGCCGG
AAAATGGCTGGTAAGCAGGC	CGG	GGTACAACTGGTAAGCAGGCCGG
AAAATGGCTGGTAAGCAGGC	CGG	GGTACAGCTGGTAAGCAGGCCGG
AAAATGGCTGGTAAGCAGGC	CGG	GGTACGACTGGTAAGCAGGCCGG
AAAATGGCTGGTAAGCAGGC	CGG	GGTACGGCTGGTAAGCAGGCCGG
AAAATGGCTGGTAAGCAGGC	CGG	GGTATAACTGGTAAGCAGGCCGG
AAAATGGCTGGTAAGCAGGC	CGG	GGTATAGCTGGTAAGCAGGCCGG
AAAATGGCTGGTAAGCAGGC	CGG	GGTATGACTGGTAAGCAGGCCGG
AAAATGGCTGGTAAGCAGGC	CGG	GGTATGGCTGGTAAGCAGGCCGG
AAAATGGCTGGTAAGCAGGC	CGG	GGTTCAGCTGGTAAGCAGGCCGG
AAAATGGCTGGTAAGCAGGC	CGG	GGTTCGACTGGTAAGCAGGCCGG
AAAATGGCTGGTAAGCAGGC	CGG	GGTTCGGCTGGTAAGCAGGCCGG
AAAATGGCTGGTAAGCAGGC	CGG	GGTTTAACTGGTAAGCAGGCCGG
AAAATGGCTGGTAAGCAGGC	CGG	GGTTTAGCTGGTAAGCAGGCCGG
AAAATGGCTGGTAAGCAGGC	CGG	GGTTTGACTGGTAAGCAGGCCGG
AAAATGGCTGGTAAGCAGGC	CGG	GGTTTGGCTGGTAAGCAGGCCGG
AAAATGGGACACTCCTAGTG	GGG	AAAATGGGTCACTCCTAGTGGGG
AAAATGGGCCACTCCTAGTG	GGG	AAAATGGGTCACTCCTAGTGGGG
AAAATGGGGCACTCCTAGTG	GGG	AAAATGGGTCACTCCTAGTGGGG
AAAATGGGTAACTCCTAGTG	GGG	AAAATGGGTCACTCCTAGTGGGG
AAAATGGGTCAATCCTAGTG	GGG	AAAATGGGTCACTCCTAGTGGGG
AAAATGGGTCACACCTAGTG	GGG	AAAATGGGTCACTCCTAGTGGGG
AAAATGGGTCACCCCTAGTG	GGG	AAAATGGGTCACTCCTAGTGGGG
AAAATGGGTCACGCCTAGTG	GGG	AAAATGGGTCACTCCTAGTGGGG
AAAATGGGTCACTACTAGTG	GGG	AAAATGGGTCACTCCTAGTGGGG
AAAATGGGTCACTCATAGTG	GGG	AAAATGGGTCACTCCTAGTGGGG
AAAATGGGTCACTCCAAGTG	GGG	AAAATGGGTCACTCCTAGTGGGG
AAAATGGGTCACTCCCAGTG	GGG	AAAATGGGTCACTCCTAGTGGGG
AAAATGGGTCACTCCGAGTG	GGG	AAAATGGGTCACTCCTAGTGGGG
AAAATGGGTCACTCCTAATG	GGG	AAAATGGGTCACTCCTAGTGGGG
AAAATGGGTCACTCCTACTG	GGG	AAAATGGGTCACTCCTAGTGGGG
AAAATGGGTCACTCCTAGAG	GGG	AAAATGGGTCACTCCTAGTGGGG
AAAATGGGTCACTCCTAGCG	GGG	AAAATGGGTCACTCCTAGTGGGG
AAAATGGGTCACTCCTAGGG	GGG	AAAATGGGTCACTCCTAGTGGGG
AAAATGGGTCACTCCTAGTA	GGG	AAAATGGGTCACTCCTAGTGGGG
AAAATGGGTCACTCCTAGTC	GGG	AAAATGGGTCACTCCTAGTGGGG
AAAATGGGTCACTCCTAGTG	AGG	AAAATGGGTCACTCCTAGTGGGG
AAAATGGGTCACTCCTAGTT	GGG	AAAATGGGTCACTCCTAGTGGGG
AAAATGGGTCACTCCTATTG	GGG	AAAATGGGTCACTCCTAGTGGGG
AAAATGGGTCACTCCTCGTG	GGG	AAAATGGGTCACTCCTAGTGGGG
AAAATGGGTCACTCCTGGTG	GGG	AAAATGGGTCACTCCTAGTGGGG
AAAATGGGTCACTCCTTGTG	GGG	AAAATGGGTCACTCCTAGTGGGG
AAAATGGGTCACTCGTAGTG	GGG	AAAATGGGTCACTCCTAGTGGGG
AAAATGGGTCACTCTTAGTG	GGG	AAAATGGGTCACTCCTAGTGGGG
AAAATGGGTCACTGCTAGTG	GGG	AAAATGGGTCACTCCTAGTGGGG
AAAATGGGTCACTTCTAGTG	GGG	AAAATGGGTCACTCCTAGTGGGG
AAAATGGGTCAGTCCTAGTG	GGG	AAAATGGGTCACTCCTAGTGGGG
AAAATGGGTCATTCCTAGTG	GGG	AAAATGGGTCACTCCTAGTGGGG
AAAATGGGTCCCTCCTAGTG	GGG	AAAATGGGTCACTCCTAGTGGGG
AAAATGGGTCGCTCCTAGTG	GGG	AAAATGGGTCACTCCTAGTGGGG
AAAATGGGTCTCTCCTAGTG	GGG	AAAATGGGTCACTCCTAGTGGGG
AAAATGGGTGACTCCTAGTG	GGG	AAAATGGGTCACTCCTAGTGGGG
AAAATGGGTTACTCCTAGTG	GGG	AAAATGGGTCACTCCTAGTGGGG
AAAATGGTTCACTCCTAGTG	GGG	AAAATGGGTCACTCCTAGTGGGG
AAAATGTGTCACTCCTAGTG	GGG	AAAATGGGTCACTCCTAGTGGGG
AAAATTGGTCACTCCTAGTG	GGG	AAAATGGGTCACTCCTAGTGGGG
AAACAACATGCTCTATGTGT	TGG	AAACAGCATGCTCTATGTGTTGG
AAACACACAGACCCTTCATT	GGG	GAACACACAGACCCTTCATTGGG
AAACACCATGCTCTATGTGT	TGG	AAACAGCATGCTCTATGTGTTGG
AAACACTGTCCCGGAAGACG	TGG	CAACACTGTCCCGGAAGACGTGG
AAACAGAATGCTCTATGTGT	TGG	AAACAGCATGCTCTATGTGTTGG
AAACAGCAAGCTCTATGTGT	TGG	AAACAGCATGCTCTATGTGTTGG
AAACAGCACGCTCTATGTGT	TGG	AAACAGCATGCTCTATGTGTTGG
AAACAGCAGGCTCTATGTGT	TGG	AAACAGCATGCTCTATGTGTTGG
AAACAGCATACTCTATGTGT	TGG	AAACAGCATGCTCTATGTGTTGG
AAACAGCATCCTCTATGTGT	TGG	AAACAGCATGCTCTATGTGTTGG
AAACAGCATGATCTATGTGT	TGG	AAACAGCATGCTCTATGTGTTGG
AAACAGCATGCACTATGTGT	TGG	AAACAGCATGCTCTATGTGTTGG
AAACAGCATGCCCTATGTGT	TGG	AAACAGCATGCTCTATGTGTTGG
AAACAGCATGCGCTATGTGT	TGG	AAACAGCATGCTCTATGTGTTGG
AAACAGCATGCTATATGTGT	TGG	AAACAGCATGCTCTATGTGTTGG
AAACAGCATGCTCAATGTGT	TGG	AAACAGCATGCTCTATGTGTTGG
AAACAGCATGCTCCATGTGT	TGG	AAACAGCATGCTCTATGTGTTGG
AAACAGCATGCTCGATGTGT	TGG	AAACAGCATGCTCTATGTGTTGG
AAACAGCATGCTCTAAGTGT	TGG	AAACAGCATGCTCTATGTGTTGG
AAACAGCATGCTCTACGTGT	TGG	AAACAGCATGCTCTATGTGTTGG
AAACAGCATGCTCTAGGTGT	TGG	AAACAGCATGCTCTATGTGTTGG
AAACAGCATGCTCTATATGT	TGG	AAACAGCATGCTCTATGTGTTGG
AAACAGCATGCTCTATCTGT	TGG	AAACAGCATGCTCTATGTGTTGG
AAACAGCATGCTCTATGAGT	TGG	AAACAGCATGCTCTATGTGTTGG
AAACAGCATGCTCTATGCGT	TGG	AAACAGCATGCTCTATGTGTTGG
AAACAGCATGCTCTATGGGT	TGG	AAACAGCATGCTCTATGTGTTGG
AAACAGCATGCTCTATGTAT	TGG	AAACAGCATGCTCTATGTGTTGG
AAACAGCATGCTCTATGTCT	TGG	AAACAGCATGCTCTATGTGTTGG
AAACAGCATGCTCTATGTGA	TGG	AAACAGCATGCTCTATGTGTTGG
AAACAGCATGCTCTATGTGC	TGG	AAACAGCATGCTCTATGTGTTGG
AAACAGCATGCTCTATGTGG	TGG	AAACAGCATGCTCTATGTGTTGG
AAACAGCATGCTCTATGTGT	AGG	AAACAGCATGCTCTATGTGTTGG
AAACAGCATGCTCTATGTTT	TGG	AAACAGCATGCTCTATGTGTTGG
AAACAGCATGCTCTATTTGT	TGG	AAACAGCATGCTCTATGTGTTGG
AAACAGCATGCTCTCTGTGT	TGG	AAACAGCATGCTCTATGTGTTGG
AAACAGCATGCTCTGTGTGT	TGG	AAACAGCATGCTCTATGTGTTGG
AAACAGCATGCTCTTTGTGT	TGG	AAACAGCATGCTCTATGTGTTGG
AAACAGCATGCTGTATGTGT	TGG	AAACAGCATGCTCTATGTGTTGG
AAACAGCATGCTTTATGTGT	TGG	AAACAGCATGCTCTATGTGTTGG
AAACAGCATGGTCTATGTGT	TGG	AAACAGCATGCTCTATGTGTTGG
AAACAGCATGTTCTATGTGT	TGG	AAACAGCATGCTCTATGTGTTGG
AAACAGCATTCTCTATGTGT	TGG	AAACAGCATGCTCTATGTGTTGG
AAACAGCCTGCTCTATGTGT	TGG	AAACAGCATGCTCTATGTGTTGG
AAACAGCGTGCTCTATGTGT	TGG	AAACAGCATGCTCTATGTGTTGG
AAACAGCTTGCTCTATGTGT	TGG	AAACAGCATGCTCTATGTGTTGG
AAACAGGATGCTCTATGTGT	TGG	AAACAGCATGCTCTATGTGTTGG
AAACAGTATGCTCTATGTGT	TGG	AAACAGCATGCTCTATGTGTTGG
AAACATCATGCTCTATGTGT	TGG	AAACAGCATGCTCTATGTGTTGG
AAACCCGACTATGTTCGCCT	GGG	GAACCCGACTATGTTCGCCTGGG
AAACCCTCTGCTCTCCTTCC	AGG	TAACCCTCTGCTCTCCTTCCAGG
AAACCGCATGCTCTATGTGT	TGG	AAACAGCATGCTCTATGTGTTGG
AAACGGCATGCTCTATGTGT	TGG	AAACAGCATGCTCTATGTGTTGG
AAACTGCATGCTCTATGTGT	TGG	AAACAGCATGCTCTATGTGTTGG
AAACTGGGTCACTCCTAGTG	GGG	AAAATGGGTCACTCCTAGTGGGG
AAACTGTATGCCATATGCTC	TGG	AAGCTGTATGCCATATGCTCTGG
AAAGAGCATGCTCTATGTGT	TGG	AAACAGCATGCTCTATGTGTTGG
AAAGCAAAGCACTGTTCCTA	AGG	AGAGCAAAGCACTGTTCCTAAGG
AAAGCTACAGCTCTACCGCC	AGG	ACAGCTACAGCTCTACCGCCAGG
AAAGGAACTGGCAGCTCTGC	AGG	AGAGGAACTGGCAGCTCTGCAGG
AAAGTGGGTCACTCCTAGTG	GGG	AAAATGGGTCACTCCTAGTGGGG
AAATAGCATGCTCTATGTGT	TGG	AAACAGCATGCTCTATGTGTTGG
AAATTGGGTCACTCCTAGTG	GGG	AAAATGGGTCACTCCTAGTGGGG
AACAACCACACCAACAAGTG	TGG	AAGAACCACACCAACAAGTGTGG
AACACCATGGATGTAATCAC	TGG	TACACCATGGATGTAATCACTGG
AACATGGGTCACTCCTAGTG	GGG	AAAATGGGTCACTCCTAGTGGGG
AACCAGCATGCTCTATGTGT	TGG	AAACAGCATGCTCTATGTGTTGG
AACCCCTCATGCAAGAACTG	GGG	TACCCCTCATGCAAGAACTGGGG
AACCGTGTCCAGGTATTCGA	GGG	AGCCGTGTCCAGGTATTCGAGGG
AACCTGTATGCCATATGCTC	TGG	AAGCTGTATGCCATATGCTCTGG
AACGCAGCATGCAGTAGCCG	AGG	ACCGCAGCATGCAGTAGCCGAGG
AACGCCTTTGCTATAATGTA	AGG	GACGCCTTTGCTATAATGTAAGG
AACGCTGCAGACCCGGCACT	CGG	GACGCTGCAGACCCGGCACTCGG
AACTCACAGCACACAATGGT	TGG	ACCTCACAGCACACAATGGTTGG
AACTCAGAAAATCCGGATGC	TGG	ACCTCAGAAAATCCGGATGCTGG
AACTCGGCGGCCCTCATATC	TGG	GACTCGGCGGCCCTCATATCTGG
AACTGGCTGAGAGAAATTAC	AGG	GACTGGCTGAGAGAAATTACAGG
AACTGTAGAGAGCAGCCTTT	TGG	ATCTGTAGAGAGCAGCCTTTTGG
AACTGTGAACGCCTTGTCCT	TGG	ATCTGTGAACGCCTTGTCCTTGG
AACTTCCAACACAATGCCAC	AGG	CACTTCCAACACAATGCCACAGG
AAGAAACACACCAACAAGTG	TGG	AAGAACCACACCAACAAGTGTGG
AAGAACAACACCAACAAGTG	TGG	AAGAACCACACCAACAAGTGTGG
AAGAACCAAACCAACAAGTG	TGG	AAGAACCACACCAACAAGTGTGG
AAGAACCACAACAACAAGTG	TGG	AAGAACCACACCAACAAGTGTGG
AAGAACCACACAAACAAGTG	TGG	AAGAACCACACCAACAAGTGTGG
AAGAACCACACCAAAAAGTG	TGG	AAGAACCACACCAACAAGTGTGG
AAGAACCACACCAACAAATG	TGG	AAGAACCACACCAACAAGTGTGG
AAGAACCACACCAACAACTG	TGG	AAGAACCACACCAACAAGTGTGG
AAGAACCACACCAACAAGAG	TGG	AAGAACCACACCAACAAGTGTGG
AAGAACCACACCAACAAGCG	TGG	AAGAACCACACCAACAAGTGTGG
AAGAACCACACCAACAAGGG	TGG	AAGAACCACACCAACAAGTGTGG
AAGAACCACACCAACAAGTA	TGG	AAGAACCACACCAACAAGTGTGG
AAGAACCACACCAACAAGTC	TGG	AAGAACCACACCAACAAGTGTGG
AAGAACCACACCAACAAGTG	AGG	AAGAACCACACCAACAAGTGTGG
AAGAACCACACCAACAAGTT	TGG	AAGAACCACACCAACAAGTGTGG
AAGAACCACACCAACAATTG	TGG	AAGAACCACACCAACAAGTGTGG
AAGAACCACACCAACACGTG	TGG	AAGAACCACACCAACAAGTGTGG
AAGAACCACACCAACAGGTG	TGG	AAGAACCACACCAACAAGTGTGG
AAGAACCACACCAACATGTG	TGG	AAGAACCACACCAACAAGTGTGG
AAGAACCACACCAACCAGTG	TGG	AAGAACCACACCAACAAGTGTGG
AAGAACCACACCAACGAGTG	TGG	AAGAACCACACCAACAAGTGTGG
AAGAACCACACCAACTAGTG	TGG	AAGAACCACACCAACAAGTGTGG
AAGAACCACACCAAGAAGTG	TGG	AAGAACCACACCAACAAGTGTGG
AAGAACCACACCAATAAGTG	TGG	AAGAACCACACCAACAAGTGTGG
AAGAACCACACCACCAAGTG	TGG	AAGAACCACACCAACAAGTGTGG
AAGAACCACACCAGCAAGTG	TGG	AAGAACCACACCAACAAGTGTGG
AAGAACCACACCATCAAGTG	TGG	AAGAACCACACCAACAAGTGTGG
AAGAACCACACCCACAAGTG	TGG	AAGAACCACACCAACAAGTGTGG
AAGAACCACACCGACAAGTG	TGG	AAGAACCACACCAACAAGTGTGG
AAGAACCACACCTACAAGTG	TGG	AAGAACCACACCAACAAGTGTGG
AAGAACCACACGAACAAGTG	TGG	AAGAACCACACCAACAAGTGTGG
AAGAACCACACTAACAAGTG	TGG	AAGAACCACACCAACAAGTGTGG
AAGAACCACAGCAACAAGTG	TGG	AAGAACCACACCAACAAGTGTGG
AAGAACCACATCAACAAGTG	TGG	AAGAACCACACCAACAAGTGTGG
AAGAACCACCCCAACAAGTG	TGG	AAGAACCACACCAACAAGTGTGG
AAGAACCACGCCAACAAGTG	TGG	AAGAACCACACCAACAAGTGTGG
AAGAACCACTCCAACAAGTG	TGG	AAGAACCACACCAACAAGTGTGG
AAGAACCAGACCAACAAGTG	TGG	AAGAACCACACCAACAAGTGTGG
AAGAACCATACCAACAAGTG	TGG	AAGAACCACACCAACAAGTGTGG
AAGAACCCCACCAACAAGTG	TGG	AAGAACCACACCAACAAGTGTGG
AAGAACCGCACCAACAAGTG	TGG	AAGAACCACACCAACAAGTGTGG
AAGAACCTCACCAACAAGTG	TGG	AAGAACCACACCAACAAGTGTGG
AAGAACGACACCAACAAGTG	TGG	AAGAACCACACCAACAAGTGTGG
AAGAACTACACCAACAAGTG	TGG	AAGAACCACACCAACAAGTGTGG
AAGAAGCACACCAACAAGTG	TGG	AAGAACCACACCAACAAGTGTGG
AAGAAGCGGAGCGGATTCGC	AGG	AGGAAGCGGAGCGGATTCGCAGG
AAGAAGGACACGACAGCGAT	AGG	CAGAAGGACACGACAGCGATAGG
AAGAATCACACCAACAAGTG	TGG	AAGAACCACACCAACAAGTGTGG
AAGACCCACACCAACAAGTG	TGG	AAGAACCACACCAACAAGTGTGG
AAGAGCCACACCAACAAGTG	TGG	AAGAACCACACCAACAAGTGTGG
AAGATCCACACCAACAAGTG	TGG	AAGAACCACACCAACAAGTGTGG
AAGATGGGTCACTCCTAGTG	GGG	AAAATGGGTCACTCCTAGTGGGG
AAGATGTATGCCATATGCTC	TGG	AAGCTGTATGCCATATGCTCTGG
AAGCACCACACCAACAAGTG	TGG	AAGAACCACACCAACAAGTGTGG
AAGCAGCATGCTCTATGTGT	TGG	AAACAGCATGCTCTATGTGTTGG
AAGCAGTATGCCATATGCTC	TGG	AAGCTGTATGCCATATGCTCTGG
AAGCCGGACCAAGGGAACGG	TGG	CAGCCGGACCAAGGGAACGGTGG
AAGCCGTATGCCATATGCTC	TGG	AAGCTGTATGCCATATGCTCTGG
AAGCCTAGTAAGCTGTTTCG	CGG	GAGCCTAGTAAGCTGTTTCGCGG
AAGCGCAGAATATCAAGTGC	TGG	GAGCGCAGAATATCAAGTGCTGG
AAGCGGTATGCCATATGCTC	TGG	AAGCTGTATGCCATATGCTCTGG
AAGCTATATGCCATATGCTC	TGG	AAGCTGTATGCCATATGCTCTGG
AAGCTCTATGCCATATGCTC	TGG	AAGCTGTATGCCATATGCTCTGG
AAGCTGAAGCAGCTGCACAA	TGG	AGGCTGAAGCAGCTGCACAATGG
AAGCTGAATGCCATATGCTC	TGG	AAGCTGTATGCCATATGCTCTGG
AAGCTGCATGCCATATGCTC	TGG	AAGCTGTATGCCATATGCTCTGG
AAGCTGGATGCCATATGCTC	TGG	AAGCTGTATGCCATATGCTCTGG
AAGCTGTAAGCCATATGCTC	TGG	AAGCTGTATGCCATATGCTCTGG
AAGCTGTACGCCATATGCTC	TGG	AAGCTGTATGCCATATGCTCTGG
AAGCTGTAGGCCATATGCTC	TGG	AAGCTGTATGCCATATGCTCTGG
AAGCTGTATACCATATGCTC	TGG	AAGCTGTATGCCATATGCTCTGG
AAGCTGTATCCCATATGCTC	TGG	AAGCTGTATGCCATATGCTCTGG
AAGCTGTATGACATATGCTC	TGG	AAGCTGTATGCCATATGCTCTGG
AAGCTGTATGCAATATGCTC	TGG	AAGCTGTATGCCATATGCTCTGG
AAGCTGTATGCCAAATGCTC	TGG	AAGCTGTATGCCATATGCTCTGG
AAGCTGTATGCCACATGCTC	TGG	AAGCTGTATGCCATATGCTCTGG
AAGCTGTATGCCAGATGCTC	TGG	AAGCTGTATGCCATATGCTCTGG
AAGCTGTATGCCATAAGCTC	TGG	AAGCTGTATGCCATATGCTCTGG
AAGCTGTATGCCATACGCTC	TGG	AAGCTGTATGCCATATGCTCTGG
AAGCTGTATGCCATAGGCTC	TGG	AAGCTGTATGCCATATGCTCTGG
AAGCTGTATGCCATATACTC	TGG	AAGCTGTATGCCATATGCTCTGG
AAGCTGTATGCCATATCCTC	TGG	AAGCTGTATGCCATATGCTCTGG
AAGCTGTATGCCATATGATC	TGG	AAGCTGTATGCCATATGCTCTGG
AAGCTGTATGCCATATGCAC	TGG	AAGCTGTATGCCATATGCTCTGG
AAGCTGTATGCCATATGCCC	TGG	AAGCTGTATGCCATATGCTCTGG
AAGCTGTATGCCATATGCGC	TGG	AAGCTGTATGCCATATGCTCTGG
AAGCTGTATGCCATATGCTA	TGG	AAGCTGTATGCCATATGCTCTGG
AAGCTGTATGCCATATGCTC	TGG	AAAACAAATGCCATATGCTCTGG
AAGCTGTATGCCATATGCTC	TGG	AAAACATATGCCATATGCTCTGG
AAGCTGTATGCCATATGCTC	TGG	AAAACGAATGCCATATGCTCTGG
AAGCTGTATGCCATATGCTC	TGG	AAAACGTATGCCATATGCTCTGG
AAGCTGTATGCCATATGCTC	TGG	AAAATAAATGCCATATGCTCTGG
AAGCTGTATGCCATATGCTC	TGG	AAAATATATGCCATATGCTCTGG
AAGCTGTATGCCATATGCTC	TGG	AAAATGAATGCCATATGCTCTGG
AAGCTGTATGCCATATGCTC	TGG	AAAATGTATGCCATATGCTCTGG
AAGCTGTATGCCATATGCTC	TGG	AAACCAAATGCCATATGCTCTGG
AAGCTGTATGCCATATGCTC	TGG	AAACCATATGCCATATGCTCTGG
AAGCTGTATGCCATATGCTC	TGG	AAACCGAATGCCATATGCTCTGG
AAGCTGTATGCCATATGCTC	TGG	AAACCGTATGCCATATGCTCTGG
AAGCTGTATGCCATATGCTC	TGG	AAACTAAATGCCATATGCTCTGG
AAGCTGTATGCCATATGCTC	TGG	AAACTATATGCCATATGCTCTGG
AAGCTGTATGCCATATGCTC	TGG	AAACTGAATGCCATATGCTCTGG
AAGCTGTATGCCATATGCTC	TGG	AAGACAAATGCCATATGCTCTGG
AAGCTGTATGCCATATGCTC	TGG	AAGACATATGCCATATGCTCTGG
AAGCTGTATGCCATATGCTC	TGG	AAGACGAATGCCATATGCTCTGG
AAGCTGTATGCCATATGCTC	TGG	AAGACGTATGCCATATGCTCTGG
AAGCTGTATGCCATATGCTC	TGG	AAGATAAATGCCATATGCTCTGG
AAGCTGTATGCCATATGCTC	TGG	AAGATATATGCCATATGCTCTGG
AAGCTGTATGCCATATGCTC	TGG	AAGATGAATGCCATATGCTCTGG
AAGCTGTATGCCATATGCTC	TGG	AAGCCAAAAAACATATGCTCTGG
AAGCTGTATGCCATATGCTC	TGG	AAGCCAAAAACCATATGCTCTGG
AAGCTGTATGCCATATGCTC	TGG	AAGCCAAAAGACATATGCTCTGG
AAGCTGTATGCCATATGCTC	TGG	AAGCCAAAAGCCATATGCTCTGG
AAGCTGTATGCCATATGCTC	TGG	AAGCCAAATAACATATGCTCTGG
AAGCTGTATGCCATATGCTC	TGG	AAGCCAAATACCATATGCTCTGG
AAGCTGTATGCCATATGCTC	TGG	AAGCCAAATGACATATGCTCTGG
AAGCTGTATGCCATATGCTC	TGG	AAGCCAAATGCCATATGCTCTGG
AAGCTGTATGCCATATGCTC	TGG	AAGCCAAGAACCATATGCTCTGG
AAGCTGTATGCCATATGCTC	TGG	AAGCCAAGAGACATATGCTCTGG
AAGCTGTATGCCATATGCTC	TGG	AAGCCAAGAGCCATATGCTCTGG
AAGCTGTATGCCATATGCTC	TGG	AAGCCAAGTAACATATGCTCTGG
AAGCTGTATGCCATATGCTC	TGG	AAGCCAAGTACCATATGCTCTGG
AAGCTGTATGCCATATGCTC	TGG	AAGCCAAGTGACATATGCTCTGG
AAGCTGTATGCCATATGCTC	TGG	AAGCCAAGTGCCATATGCTCTGG
AAGCTGTATGCCATATGCTC	TGG	AAGCCACATGCCATATGCTCTGG
AAGCTGTATGCCATATGCTC	TGG	AAGCCATAAAACATATGCTCTGG
AAGCTGTATGCCATATGCTC	TGG	AAGCCATAAACCATATGCTCTGG
AAGCTGTATGCCATATGCTC	TGG	AAGCCATAAGACATATGCTCTGG
AAGCTGTATGCCATATGCTC	TGG	AAGCCATAAGCCATATGCTCTGG
AAGCTGTATGCCATATGCTC	TGG	AAGCCATATAACATATGCTCTGG
AAGCTGTATGCCATATGCTC	TGG	AAGCCATATACCATATGCTCTGG
AAGCTGTATGCCATATGCTC	TGG	AAGCCATATGACATATGCTCTGG
AAGCTGTATGCCATATGCTC	TGG	AAGCCATATGCCATATGCTCTGG
AAGCTGTATGCCATATGCTC	TGG	AAGCCATGAAACATATGCTCTGG
AAGCTGTATGCCATATGCTC	TGG	AAGCCATGAACCATATGCTCTGG
AAGCTGTATGCCATATGCTC	TGG	AAGCCATGAGACATATGCTCTGG
AAGCTGTATGCCATATGCTC	TGG	AAGCCATGAGCCATATGCTCTGG
AAGCTGTATGCCATATGCTC	TGG	AAGCCATGTAACATATGCTCTGG
AAGCTGTATGCCATATGCTC	TGG	AAGCCATGTACCATATGCTCTGG
AAGCTGTATGCCATATGCTC	TGG	AAGCCATGTGACATATGCTCTGG
AAGCTGTATGCCATATGCTC	TGG	AAGCCATGTGCCATATGCTCTGG
AAGCTGTATGCCATATGCTC	TGG	AAGCCCTATGCCATATGCTCTGG
AAGCTGTATGCCATATGCTC	TGG	AAGCCGAAAAACATATGCTCTGG
AAGCTGTATGCCATATGCTC	TGG	AAGCCGAAAACCATATGCTCTGG
AAGCTGTATGCCATATGCTC	TGG	AAGCCGAAAGACATATGCTCTGG
AAGCTGTATGCCATATGCTC	TGG	AAGCCGAAAGCCATATGCTCTGG
AAGCTGTATGCCATATGCTC	TGG	AAGCCGAATAACATATGCTCTGG
AAGCTGTATGCCATATGCTC	TGG	AAGCCGAATACCATATGCTCTGG
AAGCTGTATGCCATATGCTC	TGG	AAGCCGAATGACATATGCTCTGG
AAGCTGTATGCCATATGCTC	TGG	AAGCCGAATGCCATATGCTCTGG
AAGCTGTATGCCATATGCTC	TGG	AAGCCGAGAAACATATGCTCTGG
AAGCTGTATGCCATATGCTC	TGG	AAGCCGAGAACCATATGCTCTGG
AAGCTGTATGCCATATGCTC	TGG	AAGCCGAGAGACATATGCTCTGG
AAGCTGTATGCCATATGCTC	TGG	AAGCCGAGAGCCATATGCTCTGG
AAGCTGTATGCCATATGCTC	TGG	AAGCCGAGTAACATATGCTCTGG
AAGCTGTATGCCATATGCTC	TGG	AAGCCGAGTACCATATGCTCTGG
AAGCTGTATGCCATATGCTC	TGG	AAGCCGAGTGACATATGCTCTGG
AAGCTGTATGCCATATGCTC	TGG	AAGCCGAGTGCCATATGCTCTGG
AAGCTGTATGCCATATGCTC	TGG	AAGCCGCATGCCATATGCTCTGG
AAGCTGTATGCCATATGCTC	TGG	AAGCCGTAAAACATATGCTCTGG
AAGCTGTATGCCATATGCTC	TGG	AAGCCGTAAACCATATGCTCTGG
AAGCTGTATGCCATATGCTC	TGG	AAGCCGTAAGACATATGCTCTGG
AAGCTGTATGCCATATGCTC	TGG	AAGCCGTAAGCCATATGCTCTGG
AAGCTGTATGCCATATGCTC	TGG	AAGCCGTATAACATATGCTCTGG
AAGCTGTATGCCATATGCTC	TGG	AAGCCGTATACCATATGCTCTGG
AAGCTGTATGCCATATGCTC	TGG	AAGCCGTATGACATATGCTCTGG
AAGCTGTATGCCATATGCTC	TGG	AAGCCGTGAAACATATGCTCTGG
AAGCTGTATGCCATATGCTC	TGG	AAGCCGTGAACCATATGCTCTGG
AAGCTGTATGCCATATGCTC	TGG	AAGCCGTGAGACATATGCTCTGG
AAGCTGTATGCCATATGCTC	TGG	AAGCCGTGAGCCATATGCTCTGG
AAGCTGTATGCCATATGCTC	TGG	AAGCCGTGTAACATATGCTCTGG
AAGCTGTATGCCATATGCTC	TGG	AAGCCGTGTACCATATGCTCTGG
AAGCTGTATGCCATATGCTC	TGG	AAGCCGTGTGACATATGCTCTGG
AAGCTGTATGCCATATGCTC	TGG	AAGCCGTGTGCCATATGCTCTGG
AAGCTGTATGCCATATGCTC	TGG	AAGCTAAAAAACATATGCTCTGG
AAGCTGTATGCCATATGCTC	TGG	AAGCTAAAAACCATATGCTCTGG
AAGCTGTATGCCATATGCTC	TGG	AAGCTAAAAGACATATGCTCTGG
AAGCTGTATGCCATATGCTC	TGG	AAGCTAAAAGCCATATGCTCTGG
AAGCTGTATGCCATATGCTC	TGG	AAGCTAAATAACATATGCTCTGG
AAGCTGTATGCCATATGCTC	TGG	AAGCTAAATACCATATGCTCTGG
AAGCTGTATGCCATATGCTC	TGG	AAGCTAAATGACATATGCTCTGG
AAGCTGTATGCCATATGCTC	TGG	AAGCTAAATGCCATATGCTCTGG
AAGCTGTATGCCATATGCTC	TGG	AAGCTAAGAAACATATGCTCTGG
AAGCTGTATGCCATATGCTC	TGG	AAGCTAAGAACCATATGCTCTGG
AAGCTGTATGCCATATGCTC	TGG	AAGCTAAGAGACATATGCTCTGG
AAGCTGTATGCCATATGCTC	TGG	AAGCTAAGAGCCATATGCTCTGG
AAGCTGTATGCCATATGCTC	TGG	AAGCTAAGTAACATATGCTCTGG
AAGCTGTATGCCATATGCTC	TGG	AAGCTAAGTACCATATGCTCTGG
AAGCTGTATGCCATATGCTC	TGG	AAGCTAAGTGACATATGCTCTGG
AAGCTGTATGCCATATGCTC	TGG	AAGCTAAGTGCCATATGCTCTGG
AAGCTGTATGCCATATGCTC	TGG	AAGCTACATGCCATATGCTCTGG
AAGCTGTATGCCATATGCTC	TGG	AAGCTATAAAACATATGCTCTGG
AAGCTGTATGCCATATGCTC	TGG	AAGCTATAAACCATATGCTCTGG
AAGCTGTATGCCATATGCTC	TGG	AAGCTATAAGACATATGCTCTGG
AAGCTGTATGCCATATGCTC	TGG	AAGCTATAAGCCATATGCTCTGG
AAGCTGTATGCCATATGCTC	TGG	AAGCTATATAACATATGCTCTGG
AAGCTGTATGCCATATGCTC	TGG	AAGCTATATACCATATGCTCTGG
AAGCTGTATGCCATATGCTC	TGG	AAGCTATATGACATATGCTCTGG
AAGCTGTATGCCATATGCTC	TGG	AAGCTATGAAACATATGCTCTGG
AAGCTGTATGCCATATGCTC	TGG	AAGCTATGAACCATATGCTCTGG
AAGCTGTATGCCATATGCTC	TGG	AAGCTATGAGACATATGCTCTGG
AAGCTGTATGCCATATGCTC	TGG	AAGCTATGAGCCATATGCTCTGG
AAGCTGTATGCCATATGCTC	TGG	AAGCTATGTAACATATGCTCTGG
AAGCTGTATGCCATATGCTC	TGG	AAGCTATGTACCATATGCTCTGG
AAGCTGTATGCCATATGCTC	TGG	AAGCTATGTGACATATGCTCTGG
AAGCTGTATGCCATATGCTC	TGG	AAGCTATGTGCCATATGCTCTGG
AAGCTGTATGCCATATGCTC	TGG	AAGCTGAAAAACATATGCTCTGG
AAGCTGTATGCCATATGCTC	TGG	AAGCTGAAAACCATATGCTCTGG
AAGCTGTATGCCATATGCTC	TGG	AAGCTGAAAGACATATGCTCTGG
AAGCTGTATGCCATATGCTC	TGG	AAGCTGAAAGCCATATGCTCTGG
AAGCTGTATGCCATATGCTC	TGG	AAGCTGAATAACATATGCTCTGG
AAGCTGTATGCCATATGCTC	TGG	AAGCTGAATACCATATGCTCTGG
AAGCTGTATGCCATATGCTC	TGG	AAGCTGAATGACATATGCTCTGG
AAGCTGTATGCCATATGCTC	TGG	AAGCTGAGAAACATATGCTCTGG
AAGCTGTATGCCATATGCTC	TGG	AAGCTGAGAACCATATGCTCTGG
AAGCTGTATGCCATATGCTC	TGG	AAGCTGAGAGACATATGCTCTGG
AAGCTGTATGCCATATGCTC	TGG	AAGCTGAGAGCCATATGCTCTGG
AAGCTGTATGCCATATGCTC	TGG	AAGCTGAGTAACATATGCTCTGG
AAGCTGTATGCCATATGCTC	TGG	AAGCTGAGTACCATATGCTCTGG
AAGCTGTATGCCATATGCTC	TGG	AAGCTGAGTGACATATGCTCTGG
AAGCTGTATGCCATATGCTC	TGG	AAGCTGAGTGCCATATGCTCTGG
AAGCTGTATGCCATATGCTC	TGG	AAGCTGTAAAAAAAATGCTCTGG
AAGCTGTATGCCATATGCTC	TGG	AAGCTGTAAAAAATATGCTCTGG
AAGCTGTATGCCATATGCTC	TGG	AAGCTGTAAAAAGAATGCTCTGG
AAGCTGTATGCCATATGCTC	TGG	AAGCTGTAAAAAGTATGCTCTGG
AAGCTGTATGCCATATGCTC	TGG	AAGCTGTAAAACAAATGCTCTGG
AAGCTGTATGCCATATGCTC	TGG	AAGCTGTAAAACATATGCTCTGG
AAGCTGTATGCCATATGCTC	TGG	AAGCTGTAAAACGAATGCTCTGG
AAGCTGTATGCCATATGCTC	TGG	AAGCTGTAAAACGTATGCTCTGG
AAGCTGTATGCCATATGCTC	TGG	AAGCTGTAAACAAAATGCTCTGG
AAGCTGTATGCCATATGCTC	TGG	AAGCTGTAAACAATATGCTCTGG
AAGCTGTATGCCATATGCTC	TGG	AAGCTGTAAACAGAATGCTCTGG
AAGCTGTATGCCATATGCTC	TGG	AAGCTGTAAACAGTATGCTCTGG
AAGCTGTATGCCATATGCTC	TGG	AAGCTGTAAACCAAATGCTCTGG
AAGCTGTATGCCATATGCTC	TGG	AAGCTGTAAACCATATGCTCTGG
AAGCTGTATGCCATATGCTC	TGG	AAGCTGTAAACCGAATGCTCTGG
AAGCTGTATGCCATATGCTC	TGG	AAGCTGTAAACCGTATGCTCTGG
AAGCTGTATGCCATATGCTC	TGG	AAGCTGTAAGAAAAATGCTCTGG
AAGCTGTATGCCATATGCTC	TGG	AAGCTGTAAGAAATATGCTCTGG
AAGCTGTATGCCATATGCTC	TGG	AAGCTGTAAGAAGAATGCTCTGG
AAGCTGTATGCCATATGCTC	TGG	AAGCTGTAAGAAGTATGCTCTGG
AAGCTGTATGCCATATGCTC	TGG	AAGCTGTAAGACAAATGCTCTGG
AAGCTGTATGCCATATGCTC	TGG	AAGCTGTAAGACATATGCTCTGG
AAGCTGTATGCCATATGCTC	TGG	AAGCTGTAAGACGAATGCTCTGG
AAGCTGTATGCCATATGCTC	TGG	AAGCTGTAAGACGTATGCTCTGG
AAGCTGTATGCCATATGCTC	TGG	AAGCTGTAAGCAAAATGCTCTGG
AAGCTGTATGCCATATGCTC	TGG	AAGCTGTAAGCAATATGCTCTGG
AAGCTGTATGCCATATGCTC	TGG	AAGCTGTAAGCAGAATGCTCTGG
AAGCTGTATGCCATATGCTC	TGG	AAGCTGTAAGCAGTATGCTCTGG
AAGCTGTATGCCATATGCTC	TGG	AAGCTGTAAGCCAAATGCTCTGG
AAGCTGTATGCCATATGCTC	TGG	AAGCTGTAAGCCGAATGCTCTGG
AAGCTGTATGCCATATGCTC	TGG	AAGCTGTAAGCCGTATGCTCTGG
AAGCTGTATGCCATATGCTC	TGG	AAGCTGTACAACATATGCTCTGG
AAGCTGTATGCCATATGCTC	TGG	AAGCTGTACACCATATGCTCTGG
AAGCTGTATGCCATATGCTC	TGG	AAGCTGTACGACATATGCTCTGG
AAGCTGTATGCCATATGCTC	TGG	AAGCTGTATAAAAAATGCTCTGG
AAGCTGTATGCCATATGCTC	TGG	AAGCTGTATAAAATATGCTCTGG
AAGCTGTATGCCATATGCTC	TGG	AAGCTGTATAAAGAATGCTCTGG
AAGCTGTATGCCATATGCTC	TGG	AAGCTGTATAAAGTATGCTCTGG
AAGCTGTATGCCATATGCTC	TGG	AAGCTGTATAACAAATGCTCTGG
AAGCTGTATGCCATATGCTC	TGG	AAGCTGTATAACATATGCTCTGG
AAGCTGTATGCCATATGCTC	TGG	AAGCTGTATAACGAATGCTCTGG
AAGCTGTATGCCATATGCTC	TGG	AAGCTGTATAACGTATGCTCTGG
AAGCTGTATGCCATATGCTC	TGG	AAGCTGTATACAAAATGCTCTGG
AAGCTGTATGCCATATGCTC	TGG	AAGCTGTATACAATATGCTCTGG
AAGCTGTATGCCATATGCTC	TGG	AAGCTGTATACAGAATGCTCTGG
AAGCTGTATGCCATATGCTC	TGG	AAGCTGTATACAGTATGCTCTGG
AAGCTGTATGCCATATGCTC	TGG	AAGCTGTATACCAAATGCTCTGG
AAGCTGTATGCCATATGCTC	TGG	AAGCTGTATACCGAATGCTCTGG
AAGCTGTATGCCATATGCTC	TGG	AAGCTGTATACCGTATGCTCTGG
AAGCTGTATGCCATATGCTC	TGG	AAGCTGTATGAAAAATGCTCTGG
AAGCTGTATGCCATATGCTC	TGG	AAGCTGTATGAAATATGCTCTGG
AAGCTGTATGCCATATGCTC	TGG	AAGCTGTATGAAGAATGCTCTGG
AAGCTGTATGCCATATGCTC	TGG	AAGCTGTATGAAGTATGCTCTGG
AAGCTGTATGCCATATGCTC	TGG	AAGCTGTATGACAAATGCTCTGG
AAGCTGTATGCCATATGCTC	TGG	AAGCTGTATGACGAATGCTCTGG
AAGCTGTATGCCATATGCTC	TGG	AAGCTGTATGACGTATGCTCTGG
AAGCTGTATGCCATATGCTC	TGG	AAGCTGTATGCAAAAAACTCTGG
AAGCTGTATGCCATATGCTC	TGG	AAGCTGTATGCAAAAAATTCTGG
AAGCTGTATGCCATATGCTC	TGG	AAGCTGTATGCAAAAAGCTCTGG
AAGCTGTATGCCATATGCTC	TGG	AAGCTGTATGCAAAAAGTTCTGG
AAGCTGTATGCCATATGCTC	TGG	AAGCTGTATGCAAAATACTCTGG
AAGCTGTATGCCATATGCTC	TGG	AAGCTGTATGCAAAATATTCTGG
AAGCTGTATGCCATATGCTC	TGG	AAGCTGTATGCAAAATGCTCTGG
AAGCTGTATGCCATATGCTC	TGG	AAGCTGTATGCAAAATGTTCTGG
AAGCTGTATGCCATATGCTC	TGG	AAGCTGTATGCAAAGAACTCTGG
AAGCTGTATGCCATATGCTC	TGG	AAGCTGTATGCAAAGAATTCTGG
AAGCTGTATGCCATATGCTC	TGG	AAGCTGTATGCAAAGAGCTCTGG
AAGCTGTATGCCATATGCTC	TGG	AAGCTGTATGCAAAGAGTTCTGG
AAGCTGTATGCCATATGCTC	TGG	AAGCTGTATGCAAAGTACTCTGG
AAGCTGTATGCCATATGCTC	TGG	AAGCTGTATGCAAAGTATTCTGG
AAGCTGTATGCCATATGCTC	TGG	AAGCTGTATGCAAAGTGCTCTGG
AAGCTGTATGCCATATGCTC	TGG	AAGCTGTATGCAAAGTGTTCTGG
AAGCTGTATGCCATATGCTC	TGG	AAGCTGTATGCAATAAACTCTGG
AAGCTGTATGCCATATGCTC	TGG	AAGCTGTATGCAATAAATTCTGG
AAGCTGTATGCCATATGCTC	TGG	AAGCTGTATGCAATAAGCTCTGG
AAGCTGTATGCCATATGCTC	TGG	AAGCTGTATGCAATAAGTTCTGG
AAGCTGTATGCCATATGCTC	TGG	AAGCTGTATGCAATATACTCTGG
AAGCTGTATGCCATATGCTC	TGG	AAGCTGTATGCAATATATTCTGG
AAGCTGTATGCCATATGCTC	TGG	AAGCTGTATGCAATATGTTCTGG
AAGCTGTATGCCATATGCTC	TGG	AAGCTGTATGCAATGAACTCTGG
AAGCTGTATGCCATATGCTC	TGG	AAGCTGTATGCAATGAATTCTGG
AAGCTGTATGCCATATGCTC	TGG	AAGCTGTATGCAATGAGCTCTGG
AAGCTGTATGCCATATGCTC	TGG	AAGCTGTATGCAATGAGTTCTGG
AAGCTGTATGCCATATGCTC	TGG	AAGCTGTATGCAATGTACTCTGG
AAGCTGTATGCCATATGCTC	TGG	AAGCTGTATGCAATGTATTCTGG
AAGCTGTATGCCATATGCTC	TGG	AAGCTGTATGCAATGTGCTCTGG
AAGCTGTATGCCATATGCTC	TGG	AAGCTGTATGCAATGTGTTCTGG
AAGCTGTATGCCATATGCTC	TGG	AAGCTGTATGCAGAAAACTCTGG
AAGCTGTATGCCATATGCTC	TGG	AAGCTGTATGCAGAAAATTCTGG
AAGCTGTATGCCATATGCTC	TGG	AAGCTGTATGCAGAAAGCTCTGG
AAGCTGTATGCCATATGCTC	TGG	AAGCTGTATGCAGAAAGTTCTGG
AAGCTGTATGCCATATGCTC	TGG	AAGCTGTATGCAGAATACTCTGG
AAGCTGTATGCCATATGCTC	TGG	AAGCTGTATGCAGAATATTCTGG
AAGCTGTATGCCATATGCTC	TGG	AAGCTGTATGCAGAATGCTCTGG
AAGCTGTATGCCATATGCTC	TGG	AAGCTGTATGCAGAATGTTCTGG
AAGCTGTATGCCATATGCTC	TGG	AAGCTGTATGCAGAGAACTCTGG
AAGCTGTATGCCATATGCTC	TGG	AAGCTGTATGCAGAGAGCTCTGG
AAGCTGTATGCCATATGCTC	TGG	AAGCTGTATGCAGAGAGTTCTGG
AAGCTGTATGCCATATGCTC	TGG	AAGCTGTATGCAGAGTACTCTGG
AAGCTGTATGCCATATGCTC	TGG	AAGCTGTATGCAGAGTATTCTGG
AAGCTGTATGCCATATGCTC	TGG	AAGCTGTATGCAGAGTGCTCTGG
AAGCTGTATGCCATATGCTC	TGG	AAGCTGTATGCAGAGTGTTCTGG
AAGCTGTATGCCATATGCTC	TGG	AAGCTGTATGCAGTAAACTCTGG
AAGCTGTATGCCATATGCTC	TGG	AAGCTGTATGCAGTAAATTCTGG
AAGCTGTATGCCATATGCTC	TGG	AAGCTGTATGCAGTAAGCTCTGG
AAGCTGTATGCCATATGCTC	TGG	AAGCTGTATGCAGTAAGTTCTGG
AAGCTGTATGCCATATGCTC	TGG	AAGCTGTATGCAGTATACTCTGG
AAGCTGTATGCCATATGCTC	TGG	AAGCTGTATGCAGTATATTCTGG
AAGCTGTATGCCATATGCTC	TGG	AAGCTGTATGCAGTATGCTCTGG
AAGCTGTATGCCATATGCTC	TGG	AAGCTGTATGCAGTATGTTCTGG
AAGCTGTATGCCATATGCTC	TGG	AAGCTGTATGCAGTGAACTCTGG
AAGCTGTATGCCATATGCTC	TGG	AAGCTGTATGCAGTGAATTCTGG
AAGCTGTATGCCATATGCTC	TGG	AAGCTGTATGCAGTGAGCTCTGG
AAGCTGTATGCCATATGCTC	TGG	AAGCTGTATGCAGTGAGTTCTGG
AAGCTGTATGCCATATGCTC	TGG	AAGCTGTATGCAGTGTACTCTGG
AAGCTGTATGCCATATGCTC	TGG	AAGCTGTATGCAGTGTATTCTGG
AAGCTGTATGCCATATGCTC	TGG	AAGCTGTATGCAGTGTGCTCTGG
AAGCTGTATGCCATATGCTC	TGG	AAGCTGTATGCAGTGTGTTCTGG
AAGCTGTATGCCATATGCTC	TGG	AAGCTGTATGCCAAAAACTCTGG
AAGCTGTATGCCATATGCTC	TGG	AAGCTGTATGCCAAAAATTCTGG
AAGCTGTATGCCATATGCTC	TGG	AAGCTGTATGCCAAAAGCTCTGG
AAGCTGTATGCCATATGCTC	TGG	AAGCTGTATGCCAAAAGTTCTGG
AAGCTGTATGCCATATGCTC	TGG	AAGCTGTATGCCAAATACTCTGG
AAGCTGTATGCCATATGCTC	TGG	AAGCTGTATGCCAAATATTCTGG
AAGCTGTATGCCATATGCTC	TGG	AAGCTGTATGCCAAATGTTCTGG
AAGCTGTATGCCATATGCTC	TGG	AAGCTGTATGCCAAGAACTCTGG
AAGCTGTATGCCATATGCTC	TGG	AAGCTGTATGCCAAGAATTCTGG
AAGCTGTATGCCATATGCTC	TGG	AAGCTGTATGCCAAGAGCTCTGG
AAGCTGTATGCCATATGCTC	TGG	AAGCTGTATGCCAAGAGTTCTGG
AAGCTGTATGCCATATGCTC	TGG	AAGCTGTATGCCAAGTACTCTGG
AAGCTGTATGCCATATGCTC	TGG	AAGCTGTATGCCAAGTATTCTGG
AAGCTGTATGCCATATGCTC	TGG	AAGCTGTATGCCAAGTGCTCTGG
AAGCTGTATGCCATATGCTC	TGG	AAGCTGTATGCCAAGTGTTCTGG
AAGCTGTATGCCATATGCTC	TGG	AAGCTGTATGCCATAAAATCTGG
AAGCTGTATGCCATATGCTC	TGG	AAGCTGTATGCCATAAACAAAGG
AAGCTGTATGCCATATGCTC	TGG	AAGCTGTATGCCATAAACAATGG
AAGCTGTATGCCATATGCTC	TGG	AAGCTGTATGCCATAAACACAGG
AAGCTGTATGCCATATGCTC	TGG	AAGCTGTATGCCATAAACACTGG
AAGCTGTATGCCATATGCTC	TGG	AAGCTGTATGCCATAAACTAAGG
AAGCTGTATGCCATATGCTC	TGG	AAGCTGTATGCCATAAACTATGG
AAGCTGTATGCCATATGCTC	TGG	AAGCTGTATGCCATAAACTCAGG
AAGCTGTATGCCATATGCTC	TGG	AAGCTGTATGCCATAAACTCTGG
AAGCTGTATGCCATATGCTC	TGG	AAGCTGTATGCCATAAATAAAGG
AAGCTGTATGCCATATGCTC	TGG	AAGCTGTATGCCATAAATAATGG
AAGCTGTATGCCATATGCTC	TGG	AAGCTGTATGCCATAAATACAGG
AAGCTGTATGCCATATGCTC	TGG	AAGCTGTATGCCATAAATACTGG
AAGCTGTATGCCATATGCTC	TGG	AAGCTGTATGCCATAAATTAAGG
AAGCTGTATGCCATATGCTC	TGG	AAGCTGTATGCCATAAATTATGG
AAGCTGTATGCCATATGCTC	TGG	AAGCTGTATGCCATAAATTCAGG
AAGCTGTATGCCATATGCTC	TGG	AAGCTGTATGCCATAAATTCTGG
AAGCTGTATGCCATATGCTC	TGG	AAGCTGTATGCCATAAGATCTGG
AAGCTGTATGCCATATGCTC	TGG	AAGCTGTATGCCATAAGCAAAGG
AAGCTGTATGCCATATGCTC	TGG	AAGCTGTATGCCATAAGCAATGG
AAGCTGTATGCCATATGCTC	TGG	AAGCTGTATGCCATAAGCACAGG
AAGCTGTATGCCATATGCTC	TGG	AAGCTGTATGCCATAAGCACTGG
AAGCTGTATGCCATATGCTC	TGG	AAGCTGTATGCCATAAGCTAAGG
AAGCTGTATGCCATATGCTC	TGG	AAGCTGTATGCCATAAGCTATGG
AAGCTGTATGCCATATGCTC	TGG	AAGCTGTATGCCATAAGCTCAGG
AAGCTGTATGCCATATGCTC	TGG	AAGCTGTATGCCATAAGTAAAGG
AAGCTGTATGCCATATGCTC	TGG	AAGCTGTATGCCATAAGTAATGG
AAGCTGTATGCCATATGCTC	TGG	AAGCTGTATGCCATAAGTACAGG
AAGCTGTATGCCATATGCTC	TGG	AAGCTGTATGCCATAAGTACTGG
AAGCTGTATGCCATATGCTC	TGG	AAGCTGTATGCCATAAGTTAAGG
AAGCTGTATGCCATATGCTC	TGG	AAGCTGTATGCCATAAGTTATGG
AAGCTGTATGCCATATGCTC	TGG	AAGCTGTATGCCATAAGTTCAGG
AAGCTGTATGCCATATGCTC	TGG	AAGCTGTATGCCATAAGTTCTGG
AAGCTGTATGCCATATGCTC	TGG	AAGCTGTATGCCATACACTCTGG
AAGCTGTATGCCATATGCTC	TGG	AAGCTGTATGCCATATAATCTGG
AAGCTGTATGCCATATGCTC	TGG	AAGCTGTATGCCATATACAAAGG
AAGCTGTATGCCATATGCTC	TGG	AAGCTGTATGCCATATACAATGG
AAGCTGTATGCCATATGCTC	TGG	AAGCTGTATGCCATATACACAGG
AAGCTGTATGCCATATGCTC	TGG	AAGCTGTATGCCATATACACTGG
AAGCTGTATGCCATATGCTC	TGG	AAGCTGTATGCCATATACTAAGG
AAGCTGTATGCCATATGCTC	TGG	AAGCTGTATGCCATATACTATGG
AAGCTGTATGCCATATGCTC	TGG	AAGCTGTATGCCATATACTCAGG
AAGCTGTATGCCATATGCTC	TGG	AAGCTGTATGCCATATATAAAGG
AAGCTGTATGCCATATGCTC	TGG	AAGCTGTATGCCATATATAATGG
AAGCTGTATGCCATATGCTC	TGG	AAGCTGTATGCCATATATACAGG
AAGCTGTATGCCATATGCTC	TGG	AAGCTGTATGCCATATATACTGG
AAGCTGTATGCCATATGCTC	TGG	AAGCTGTATGCCATATATTAAGG
AAGCTGTATGCCATATGCTC	TGG	AAGCTGTATGCCATATATTATGG
AAGCTGTATGCCATATGCTC	TGG	AAGCTGTATGCCATATATTCAGG
AAGCTGTATGCCATATGCTC	TGG	AAGCTGTATGCCATATATTCTGG
AAGCTGTATGCCATATGCTC	TGG	AAGCTGTATGCCATATGCAAAGG
AAGCTGTATGCCATATGCTC	TGG	AAGCTGTATGCCATATGCAATGG
AAGCTGTATGCCATATGCTC	TGG	AAGCTGTATGCCATATGCACAGG
AAGCTGTATGCCATATGCTC	TGG	AAGCTGTATGCCATATGCTAAGG
AAGCTGTATGCCATATGCTC	AGG	AAGCTGTATGCCATATGCTCTGG
AAGCTGTATGCCATATGCTC	TGG	AAGCTGTATGCCATATGTAAAGG
AAGCTGTATGCCATATGCTC	TGG	AAGCTGTATGCCATATGTAATGG
AAGCTGTATGCCATATGCTC	TGG	AAGCTGTATGCCATATGTACAGG
AAGCTGTATGCCATATGCTC	TGG	AAGCTGTATGCCATATGTACTGG
AAGCTGTATGCCATATGCTC	TGG	AAGCTGTATGCCATATGTTAAGG
AAGCTGTATGCCATATGCTC	TGG	AAGCTGTATGCCATATGTTATGG
AAGCTGTATGCCATATGCTC	TGG	AAGCTGTATGCCATATGTTCAGG
AAGCTGTATGCCATATGCTC	TGG	AAGCTGTATGCCATCTACTCTGG
AAGCTGTATGCCATATGCTC	TGG	AAGCTGTATGCCATGAAATCTGG
AAGCTGTATGCCATATGCTC	TGG	AAGCTGTATGCCATGAACAAAGG
AAGCTGTATGCCATATGCTC	TGG	AAGCTGTATGCCATGAACAATGG
AAGCTGTATGCCATATGCTC	TGG	AAGCTGTATGCCATGAACACAGG
AAGCTGTATGCCATATGCTC	TGG	AAGCTGTATGCCATGAACACTGG
AAGCTGTATGCCATATGCTC	TGG	AAGCTGTATGCCATGAACTAAGG
AAGCTGTATGCCATATGCTC	TGG	AAGCTGTATGCCATGAACTATGG
AAGCTGTATGCCATATGCTC	TGG	AAGCTGTATGCCATGAACTCAGG
AAGCTGTATGCCATATGCTC	TGG	AAGCTGTATGCCATGAACTCTGG
AAGCTGTATGCCATATGCTC	TGG	AAGCTGTATGCCATGAATAATGG
AAGCTGTATGCCATATGCTC	TGG	AAGCTGTATGCCATGAATACAGG
AAGCTGTATGCCATATGCTC	TGG	AAGCTGTATGCCATGAATACTGG
AAGCTGTATGCCATATGCTC	TGG	AAGCTGTATGCCATGAATTAAGG
AAGCTGTATGCCATATGCTC	TGG	AAGCTGTATGCCATGAATTATGG
AAGCTGTATGCCATATGCTC	TGG	AAGCTGTATGCCATGAATTCAGG
AAGCTGTATGCCATATGCTC	TGG	AAGCTGTATGCCATGAATTCTGG
AAGCTGTATGCCATATGCTC	TGG	AAGCTGTATGCCATGAGATCTGG
AAGCTGTATGCCATATGCTC	TGG	AAGCTGTATGCCATGAGCAAAGG
AAGCTGTATGCCATATGCTC	TGG	AAGCTGTATGCCATGAGCAATGG
AAGCTGTATGCCATATGCTC	TGG	AAGCTGTATGCCATGAGCACAGG
AAGCTGTATGCCATATGCTC	TGG	AAGCTGTATGCCATGAGCACTGG
AAGCTGTATGCCATATGCTC	TGG	AAGCTGTATGCCATGAGCTAAGG
AAGCTGTATGCCATATGCTC	TGG	AAGCTGTATGCCATGAGCTATGG
AAGCTGTATGCCATATGCTC	TGG	AAGCTGTATGCCATGAGCTCAGG
AAGCTGTATGCCATATGCTC	TGG	AAGCTGTATGCCATGAGCTCTGG
AAGCTGTATGCCATATGCTC	TGG	AAGCTGTATGCCATGAGTAAAGG
AAGCTGTATGCCATATGCTC	TGG	AAGCTGTATGCCATGAGTAATGG
AAGCTGTATGCCATATGCTC	TGG	AAGCTGTATGCCATGAGTACAGG
AAGCTGTATGCCATATGCTC	TGG	AAGCTGTATGCCATGAGTACTGG
AAGCTGTATGCCATATGCTC	TGG	AAGCTGTATGCCATGAGTTAAGG
AAGCTGTATGCCATATGCTC	TGG	AAGCTGTATGCCATGAGTTATGG
AAGCTGTATGCCATATGCTC	TGG	AAGCTGTATGCCATGAGTTCAGG
AAGCTGTATGCCATATGCTC	TGG	AAGCTGTATGCCATGAGTTCTGG
AAGCTGTATGCCATATGCTC	TGG	AAGCTGTATGCCATGCACTCTGG
AAGCTGTATGCCATATGCTC	TGG	AAGCTGTATGCCATGCGCTCTGG
AAGCTGTATGCCATATGCTC	TGG	AAGCTGTATGCCATGTAATCTGG
AAGCTGTATGCCATATGCTC	TGG	AAGCTGTATGCCATGTACAAAGG
AAGCTGTATGCCATATGCTC	TGG	AAGCTGTATGCCATGTACAATGG
AAGCTGTATGCCATATGCTC	TGG	AAGCTGTATGCCATGTACACAGG
AAGCTGTATGCCATATGCTC	TGG	AAGCTGTATGCCATGTACACTGG
AAGCTGTATGCCATATGCTC	TGG	AAGCTGTATGCCATGTACTAAGG
AAGCTGTATGCCATATGCTC	TGG	AAGCTGTATGCCATGTACTATGG
AAGCTGTATGCCATATGCTC	TGG	AAGCTGTATGCCATGTACTCAGG
AAGCTGTATGCCATATGCTC	TGG	AAGCTGTATGCCATGTACTCTGG
AAGCTGTATGCCATATGCTC	TGG	AAGCTGTATGCCATGTATAAAGG
AAGCTGTATGCCATATGCTC	TGG	AAGCTGTATGCCATGTATAATGG
AAGCTGTATGCCATATGCTC	TGG	AAGCTGTATGCCATGTATACAGG
AAGCTGTATGCCATATGCTC	TGG	AAGCTGTATGCCATGTATACTGG
AAGCTGTATGCCATATGCTC	TGG	AAGCTGTATGCCATGTATTAAGG
AAGCTGTATGCCATATGCTC	TGG	AAGCTGTATGCCATGTATTATGG
AAGCTGTATGCCATATGCTC	TGG	AAGCTGTATGCCATGTATTCAGG
AAGCTGTATGCCATATGCTC	TGG	AAGCTGTATGCCATGTATTCTGG
AAGCTGTATGCCATATGCTC	TGG	AAGCTGTATGCCATGTGATCTGG
AAGCTGTATGCCATATGCTC	TGG	AAGCTGTATGCCATGTGCAAAGG
AAGCTGTATGCCATATGCTC	TGG	AAGCTGTATGCCATGTGCAATGG
AAGCTGTATGCCATATGCTC	TGG	AAGCTGTATGCCATGTGCACAGG
AAGCTGTATGCCATATGCTC	TGG	AAGCTGTATGCCATGTGCACTGG
AAGCTGTATGCCATATGCTC	TGG	AAGCTGTATGCCATGTGCTAAGG
AAGCTGTATGCCATATGCTC	TGG	AAGCTGTATGCCATGTGCTATGG
AAGCTGTATGCCATATGCTC	TGG	AAGCTGTATGCCATGTGCTCAGG
AAGCTGTATGCCATATGCTC	TGG	AAGCTGTATGCCATGTGTAAAGG
AAGCTGTATGCCATATGCTC	TGG	AAGCTGTATGCCATGTGTAATGG
AAGCTGTATGCCATATGCTC	TGG	AAGCTGTATGCCATGTGTACAGG
AAGCTGTATGCCATATGCTC	TGG	AAGCTGTATGCCATGTGTACTGG
AAGCTGTATGCCATATGCTC	TGG	AAGCTGTATGCCATGTGTTAAGG
AAGCTGTATGCCATATGCTC	TGG	AAGCTGTATGCCATGTGTTATGG
AAGCTGTATGCCATATGCTC	TGG	AAGCTGTATGCCATGTGTTCAGG
AAGCTGTATGCCATATGCTC	TGG	AAGCTGTATGCCATGTGTTCTGG
AAGCTGTATGCCATATGCTC	TGG	AAGCTGTATGCCGAAAACTCTGG
AAGCTGTATGCCATATGCTC	TGG	AAGCTGTATGCCGAAAATTCTGG
AAGCTGTATGCCATATGCTC	TGG	AAGCTGTATGCCGAAAGCTCTGG
AAGCTGTATGCCATATGCTC	TGG	AAGCTGTATGCCGAAAGTTCTGG
AAGCTGTATGCCATATGCTC	TGG	AAGCTGTATGCCGAATACTCTGG
AAGCTGTATGCCATATGCTC	TGG	AAGCTGTATGCCGAATATTCTGG
AAGCTGTATGCCATATGCTC	TGG	AAGCTGTATGCCGAATGCTCTGG
AAGCTGTATGCCATATGCTC	TGG	AAGCTGTATGCCGAATGTTCTGG
AAGCTGTATGCCATATGCTC	TGG	AAGCTGTATGCCGAGAACTCTGG
AAGCTGTATGCCATATGCTC	TGG	AAGCTGTATGCCGAGAATTCTGG
AAGCTGTATGCCATATGCTC	TGG	AAGCTGTATGCCGAGAGCTCTGG
AAGCTGTATGCCATATGCTC	TGG	AAGCTGTATGCCGAGAGTTCTGG
AAGCTGTATGCCATATGCTC	TGG	AAGCTGTATGCCGAGTACTCTGG
AAGCTGTATGCCATATGCTC	TGG	AAGCTGTATGCCGAGTATTCTGG
AAGCTGTATGCCATATGCTC	TGG	AAGCTGTATGCCGAGTGCTCTGG
AAGCTGTATGCCATATGCTC	TGG	AAGCTGTATGCCGAGTGTTCTGG
AAGCTGTATGCCATATGCTC	TGG	AAGCTGTATGCCGCATGCTCTGG
AAGCTGTATGCCATATGCTC	TGG	AAGCTGTATGCCGTAAACTCTGG
AAGCTGTATGCCATATGCTC	TGG	AAGCTGTATGCCGTAAATTCTGG
AAGCTGTATGCCATATGCTC	TGG	AAGCTGTATGCCGTAAGCTCTGG
AAGCTGTATGCCATATGCTC	TGG	AAGCTGTATGCCGTAAGTTCTGG
AAGCTGTATGCCATATGCTC	TGG	AAGCTGTATGCCGTATACTCTGG
AAGCTGTATGCCATATGCTC	TGG	AAGCTGTATGCCGTATATTCTGG
AAGCTGTATGCCATATGCTC	TGG	AAGCTGTATGCCGTATGTTCTGG
AAGCTGTATGCCATATGCTC	TGG	AAGCTGTATGCCGTGAACTCTGG
AAGCTGTATGCCATATGCTC	TGG	AAGCTGTATGCCGTGAATTCTGG
AAGCTGTATGCCATATGCTC	TGG	AAGCTGTATGCCGTGAGCTCTGG
AAGCTGTATGCCATATGCTC	TGG	AAGCTGTATGCCGTGAGTTCTGG
AAGCTGTATGCCATATGCTC	TGG	AAGCTGTATGCCGTGTACTCTGG
AAGCTGTATGCCATATGCTC	TGG	AAGCTGTATGCCGTGTATTCTGG
AAGCTGTATGCCATATGCTC	TGG	AAGCTGTATGCCGTGTGCTCTGG
AAGCTGTATGCCATATGCTC	TGG	AAGCTGTATGCCGTGTGTTCTGG
AAGCTGTATGCCATATGCTC	TGG	AAGCTGTATGCTAAATGCTCTGG
AAGCTGTATGCCATATGCTC	TGG	AAGCTGTATGCTGAATGCTCTGG
AAGCTGTATGCCATATGCTC	TGG	AAGCTGTATGCTGTATGCTCTGG
AAGCTGTATGCCATATGCTC	TGG	AAGCTGTATTACATATGCTCTGG
AAGCTGTATGCCATATGCTC	TGG	AAGCTGTCTGACATATGCTCTGG
AAGCTGTATGCCATATGCTC	TGG	AAGCTGTGAAAAAAATGCTCTGG
AAGCTGTATGCCATATGCTC	TGG	AAGCTGTGAAAAATATGCTCTGG
AAGCTGTATGCCATATGCTC	TGG	AAGCTGTGAAAAGTATGCTCTGG
AAGCTGTATGCCATATGCTC	TGG	AAGCTGTGAAACAAATGCTCTGG
AAGCTGTATGCCATATGCTC	TGG	AAGCTGTGAAACATATGCTCTGG
AAGCTGTATGCCATATGCTC	TGG	AAGCTGTGAAACGAATGCTCTGG
AAGCTGTATGCCATATGCTC	TGG	AAGCTGTGAAACGTATGCTCTGG
AAGCTGTATGCCATATGCTC	TGG	AAGCTGTGAACAAAATGCTCTGG
AAGCTGTATGCCATATGCTC	TGG	AAGCTGTGAACAATATGCTCTGG
AAGCTGTATGCCATATGCTC	TGG	AAGCTGTGAACAGAATGCTCTGG
AAGCTGTATGCCATATGCTC	TGG	AAGCTGTGAACAGTATGCTCTGG
AAGCTGTATGCCATATGCTC	TGG	AAGCTGTGAACCAAATGCTCTGG
AAGCTGTATGCCATATGCTC	TGG	AAGCTGTGAACCATATGCTCTGG
AAGCTGTATGCCATATGCTC	TGG	AAGCTGTGAACCGAATGCTCTGG
AAGCTGTATGCCATATGCTC	TGG	AAGCTGTGAACCGTATGCTCTGG
AAGCTGTATGCCATATGCTC	TGG	AAGCTGTGAGAAAAATGCTCTGG
AAGCTGTATGCCATATGCTC	TGG	AAGCTGTGAGAAATATGCTCTGG
AAGCTGTATGCCATATGCTC	TGG	AAGCTGTGAGAAGAATGCTCTGG
AAGCTGTATGCCATATGCTC	TGG	AAGCTGTGAGAAGTATGCTCTGG
AAGCTGTATGCCATATGCTC	TGG	AAGCTGTGAGACAAATGCTCTGG
AAGCTGTATGCCATATGCTC	TGG	AAGCTGTGAGACATATGCTCTGG
AAGCTGTATGCCATATGCTC	TGG	AAGCTGTGAGCAAAATGCTCTGG
AAGCTGTATGCCATATGCTC	TGG	AAGCTGTGAGCAATATGCTCTGG
AAGCTGTATGCCATATGCTC	TGG	AAGCTGTGAGCAGAATGCTCTGG
AAGCTGTATGCCATATGCTC	TGG	AAGCTGTGAGCAGTATGCTCTGG
AAGCTGTATGCCATATGCTC	TGG	AAGCTGTGAGCCAAATGCTCTGG
AAGCTGTATGCCATATGCTC	TGG	AAGCTGTGAGCCATATGCTCTGG
AAGCTGTATGCCATATGCTC	TGG	AAGCTGTGAGCCGAATGCTCTGG
AAGCTGTATGCCATATGCTC	TGG	AAGCTGTGAGCCGTATGCTCTGG
AAGCTGTATGCCATATGCTC	TGG	AAGCTGTGCAACATATGCTCTGG
AAGCTGTATGCCATATGCTC	TGG	AAGCTGTGCACCATATGCTCTGG
AAGCTGTATGCCATATGCTC	TGG	AAGCTGTGCGACATATGCTCTGG
AAGCTGTATGCCATATGCTC	TGG	AAGCTGTGCGACGAATGCTCTGG
AAGCTGTATGCCATATGCTC	TGG	AAGCTGTGCGACGTATGCTCTGG
AAGCTGTATGCCATATGCTC	TGG	AAGCTGTGCGCCATATGCTCTGG
AAGCTGTATGCCATATGCTC	TGG	AAGCTGTGTAAAAAATGCTCTGG
AAGCTGTATGCCATATGCTC	TGG	AAGCTGTGTAAAATATGCTCTGG
AAGCTGTATGCCATATGCTC	TGG	AAGCTGTGTAAAGAATGCTCTGG
AAGCTGTATGCCATATGCTC	TGG	AAGCTGTGTAAAGTATGCTCTGG
AAGCTGTATGCCATATGCTC	TGG	AAGCTGTGTAACAAATGCTCTGG
AAGCTGTATGCCATATGCTC	TGG	AAGCTGTGTAACATATGCTCTGG
AAGCTGTATGCCATATGCTC	TGG	AAGCTGTGTAACGAATGCTCTGG
AAGCTGTATGCCATATGCTC	TGG	AAGCTGTGTAACGTATGCTCTGG
AAGCTGTATGCCATATGCTC	TGG	AAGCTGTGTACAAAATGCTCTGG
AAGCTGTATGCCATATGCTC	TGG	AAGCTGTGTACAATATGCTCTGG
AAGCTGTATGCCATATGCTC	TGG	AAGCTGTGTACAGAATGCTCTGG
AAGCTGTATGCCATATGCTC	TGG	AAGCTGTGTACAGTATGCTCTGG
AAGCTGTATGCCATATGCTC	TGG	AAGCTGTGTACCAAATGCTCTGG
AAGCTGTATGCCATATGCTC	TGG	AAGCTGTGTACCATATGCTCTGG
AAGCTGTATGCCATATGCTC	TGG	AAGCTGTGTACCGAATGCTCTGG
AAGCTGTATGCCATATGCTC	TGG	AAGCTGTGTACCGTATGCTCTGG
AAGCTGTATGCCATATGCTC	TGG	AAGCTGTGTGAAAAATGCTCTGG
AAGCTGTATGCCATATGCTC	TGG	AAGCTGTGTGAAATATGCTCTGG
AAGCTGTATGCCATATGCTC	TGG	AAGCTGTGTGAAGAATGCTCTGG
AAGCTGTATGCCATATGCTC	TGG	AAGCTGTGTGAAGTATGCTCTGG
AAGCTGTATGCCATATGCTC	TGG	AAGCTGTGTGACAAATGCTCTGG
AAGCTGTATGCCATATGCTC	TGG	AAGCTGTGTGACATATGCTCTGG
AAGCTGTATGCCATATGCTC	TGG	AAGCTGTGTGACGAATGCTCTGG
AAGCTGTATGCCATATGCTC	TGG	AAGCTGTGTGACGTATGCTCTGG
AAGCTGTATGCCATATGCTC	TGG	AAGCTGTGTGCAAAATGCTCTGG
AAGCTGTATGCCATATGCTC	TGG	AAGCTGTGTGCAATATGCTCTGG
AAGCTGTATGCCATATGCTC	TGG	AAGCTGTGTGCAGAATGCTCTGG
AAGCTGTATGCCATATGCTC	TGG	AAGCTGTGTGCAGTATGCTCTGG
AAGCTGTATGCCATATGCTC	TGG	AAGCTGTGTGCCAAATGCTCTGG
AAGCTGTATGCCATATGCTC	TGG	AAGCTGTGTGCCGAATGCTCTGG
AAGCTGTATGCCATATGCTC	TGG	AAGCTGTGTGCCGTATGCTCTGG
AAGCTGTATGCCATATGCTC	TGG	AAGCTGTGTTACATATGCTCTGG
AAGCTGTATGCCATATGCTC	TGG	AAGCTGTGTTCCATATGCTCTGG
AAGCTGTATGCCATATGCTC	TGG	AGAACAAATGCCATATGCTCTGG
AAGCTGTATGCCATATGCTC	TGG	AGAACATATGCCATATGCTCTGG
AAGCTGTATGCCATATGCTC	TGG	AGAACGAATGCCATATGCTCTGG
AAGCTGTATGCCATATGCTC	TGG	AGAACGTATGCCATATGCTCTGG
AAGCTGTATGCCATATGCTC	TGG	AGAATAAATGCCATATGCTCTGG
AAGCTGTATGCCATATGCTC	TGG	AGAATATATGCCATATGCTCTGG
AAGCTGTATGCCATATGCTC	TGG	AGAATGAATGCCATATGCTCTGG
AAGCTGTATGCCATATGCTC	TGG	AGAATGTATGCCATATGCTCTGG
AAGCTGTATGCCATATGCTC	TGG	AGACCAAATGCCATATGCTCTGG
AAGCTGTATGCCATATGCTC	TGG	AGACCATATGCCATATGCTCTGG
AAGCTGTATGCCATATGCTC	TGG	AGACCGAATGCCATATGCTCTGG
AAGCTGTATGCCATATGCTC	TGG	AGACCGTATGCCATATGCTCTGG
AAGCTGTATGCCATATGCTC	TGG	AGACTAAATGCCATATGCTCTGG
AAGCTGTATGCCATATGCTC	TGG	AGACTATATGCCATATGCTCTGG
AAGCTGTATGCCATATGCTC	TGG	AGACTGAATGCCATATGCTCTGG
AAGCTGTATGCCATATGCTC	TGG	AGACTGTATGCCATATGCTCTGG
AAGCTGTATGCCATATGCTC	TGG	AGGACAAATGCCATATGCTCTGG
AAGCTGTATGCCATATGCTC	TGG	AGGACATATGCCATATGCTCTGG
AAGCTGTATGCCATATGCTC	TGG	AGGACGAATGCCATATGCTCTGG
AAGCTGTATGCCATATGCTC	TGG	AGGACGTATGCCATATGCTCTGG
AAGCTGTATGCCATATGCTC	TGG	AGGATAAATGCCATATGCTCTGG
AAGCTGTATGCCATATGCTC	TGG	AGGATATATGCCATATGCTCTGG
AAGCTGTATGCCATATGCTC	TGG	AGGATGAATGCCATATGCTCTGG
AAGCTGTATGCCATATGCTC	TGG	AGGATGTATGCCATATGCTCTGG
AAGCTGTATGCCATATGCTC	TGG	AGGCCAAATGCCATATGCTCTGG
AAGCTGTATGCCATATGCTC	TGG	AGGCCATATGCCATATGCTCTGG
AAGCTGTATGCCATATGCTC	TGG	AGGCCGAATGCCATATGCTCTGG
AAGCTGTATGCCATATGCTC	TGG	AGGCCGTATGCCATATGCTCTGG
AAGCTGTATGCCATATGCTC	TGG	AGGCTAAATGCCATATGCTCTGG
AAGCTGTATGCCATATGCTC	TGG	AGGCTATATGCCATATGCTCTGG
AAGCTGTATGCCATATGCTC	TGG	AGGCTGAATGCCATATGCTCTGG
AAGCTGTATGCCATATGCTC	TGG	GAAACAAATGCCATATGCTCTGG
AAGCTGTATGCCATATGCTC	TGG	GAAACATATGCCATATGCTCTGG
AAGCTGTATGCCATATGCTC	TGG	GAAACGAATGCCATATGCTCTGG
AAGCTGTATGCCATATGCTC	TGG	GAAACGTATGCCATATGCTCTGG
AAGCTGTATGCCATATGCTC	TGG	GAAATAAATGCCATATGCTCTGG
AAGCTGTATGCCATATGCTC	TGG	GAAATATATGCCATATGCTCTGG
AAGCTGTATGCCATATGCTC	TGG	GAAATGAATGCCATATGCTCTGG
AAGCTGTATGCCATATGCTC	TGG	GAAATGTATGCCATATGCTCTGG
AAGCTGTATGCCATATGCTC	TGG	GAACCAAATGCCATATGCTCTGG
AAGCTGTATGCCATATGCTC	TGG	GAACCATATGCCATATGCTCTGG
AAGCTGTATGCCATATGCTC	TGG	GAACCGAATGCCATATGCTCTGG
AAGCTGTATGCCATATGCTC	TGG	GAACCGTATGCCATATGCTCTGG
AAGCTGTATGCCATATGCTC	TGG	GAACTAAATGCCATATGCTCTGG
AAGCTGTATGCCATATGCTC	TGG	GAACTATATGCCATATGCTCTGG
AAGCTGTATGCCATATGCTC	TGG	GAACTGAATGCCATATGCTCTGG
AAGCTGTATGCCATATGCTC	TGG	GAACTGTATGCCATATGCTCTGG
AAGCTGTATGCCATATGCTC	TGG	GAGACAAATGCCATATGCTCTGG
AAGCTGTATGCCATATGCTC	TGG	GAGACATATGCCATATGCTCTGG
AAGCTGTATGCCATATGCTC	TGG	GAGATAAATGCCATATGCTCTGG
AAGCTGTATGCCATATGCTC	TGG	GAGATATATGCCATATGCTCTGG
AAGCTGTATGCCATATGCTC	TGG	GAGATGAATGCCATATGCTCTGG
AAGCTGTATGCCATATGCTC	TGG	GAGATGTATGCCATATGCTCTGG
AAGCTGTATGCCATATGCTC	TGG	GAGCCAAATGCCATATGCTCTGG
AAGCTGTATGCCATATGCTC	TGG	GAGCCATATGCCATATGCTCTGG
AAGCTGTATGCCATATGCTC	TGG	GAGCCGAATGCCATATGCTCTGG
AAGCTGTATGCCATATGCTC	TGG	GAGCCGTATGCCATATGCTCTGG
AAGCTGTATGCCATATGCTC	TGG	GAGCTAAATGCCATATGCTCTGG
AAGCTGTATGCCATATGCTC	TGG	GAGCTATATGCCATATGCTCTGG
AAGCTGTATGCCATATGCTC	TGG	GAGCTGAATGCCATATGCTCTGG
AAGCTGTATGCCATATGCTC	TGG	GGAACATATGCCATATGCTCTGG
AAGCTGTATGCCATATGCTC	TGG	GGAACGAATGCCATATGCTCTGG
AAGCTGTATGCCATATGCTC	TGG	GGAACGTATGCCATATGCTCTGG
AAGCTGTATGCCATATGCTC	TGG	GGAATAAATGCCATATGCTCTGG
AAGCTGTATGCCATATGCTC	TGG	GGAATATATGCCATATGCTCTGG
AAGCTGTATGCCATATGCTC	TGG	GGAATGAATGCCATATGCTCTGG
AAGCTGTATGCCATATGCTC	TGG	GGAATGTATGCCATATGCTCTGG
AAGCTGTATGCCATATGCTC	TGG	GGACCAAATGCCATATGCTCTGG
AAGCTGTATGCCATATGCTC	TGG	GGACCATATGCCATATGCTCTGG
AAGCTGTATGCCATATGCTC	TGG	GGACCGAATGCCATATGCTCTGG
AAGCTGTATGCCATATGCTC	TGG	GGACCGTATGCCATATGCTCTGG
AAGCTGTATGCCATATGCTC	TGG	GGACTAAATGCCATATGCTCTGG
AAGCTGTATGCCATATGCTC	TGG	GGACTATATGCCATATGCTCTGG
AAGCTGTATGCCATATGCTC	TGG	GGACTGAATGCCATATGCTCTGG
AAGCTGTATGCCATATGCTC	TGG	GGACTGTATGCCATATGCTCTGG
AAGCTGTATGCCATATGCTC	TGG	GGGACAAATGCCATATGCTCTGG
AAGCTGTATGCCATATGCTC	TGG	GGGACATATGCCATATGCTCTGG
AAGCTGTATGCCATATGCTC	TGG	GGGACGAATGCCATATGCTCTGG
AAGCTGTATGCCATATGCTC	TGG	GGGACGTATGCCATATGCTCTGG
AAGCTGTATGCCATATGCTC	TGG	GGGATAAATGCCATATGCTCTGG
AAGCTGTATGCCATATGCTC	TGG	GGGATATATGCCATATGCTCTGG
AAGCTGTATGCCATATGCTC	TGG	GGGATGAATGCCATATGCTCTGG
AAGCTGTATGCCATATGCTC	TGG	GGGATGTATGCCATATGCTCTGG
AAGCTGTATGCCATATGCTC	TGG	GGGCCAAATGCCATATGCTCTGG
AAGCTGTATGCCATATGCTC	TGG	GGGCCATATGCCATATGCTCTGG
AAGCTGTATGCCATATGCTC	TGG	GGGCCGAATGCCATATGCTCTGG
AAGCTGTATGCCATATGCTC	TGG	GGGCCGTATGCCATATGCTCTGG
AAGCTGTATGCCATATGCTC	TGG	GGGCTAAATGCCATATGCTCTGG
AAGCTGTATGCCATATGCTC	TGG	GGGCTATATGCCATATGCTCTGG
AAGCTGTATGCCATATGCTC	TGG	GGGCTGAATGCCATATGCTCTGG
AAGCTGTATGCCATATGCTC	TGG	GGGCTGTATGCCATATGCTCTGG
AAGCTGTATGCCATATGCTC	TGG	TAGACGAATGCCATATGCTCTGG
AAGCTGTATGCCATATGCTC	TGG	TAGACGTATGCCATATGCTCTGG
AAGCTGTATGCCATATGCTG	TGG	AAGCTGTATGCCATATGCTCTGG
AAGCTGTATGCCATATGCTT	TGG	AAGCTGTATGCCATATGCTCTGG
AAGCTGTATGCCATATGGTC	TGG	AAGCTGTATGCCATATGCTCTGG
AAGCTGTATGCCATATGTTC	TGG	AAGCTGTATGCCATATGCTCTGG
AAGCTGTATGCCATATTCTC	TGG	AAGCTGTATGCCATATGCTCTGG
AAGCTGTATGCCATCTGCTC	TGG	AAGCTGTATGCCATATGCTCTGG
AAGCTGTATGCCATGTGCTC	TGG	AAGCTGTATGCCATATGCTCTGG
AAGCTGTATGCCATTTGCTC	TGG	AAGCTGTATGCCATATGCTCTGG
AAGCTGTATGCCCTATGCTC	TGG	AAGCTGTATGCCATATGCTCTGG
AAGCTGTATGCCGTATGCTC	TGG	AAGCTGTATGCCATATGCTCTGG
AAGCTGTATGCCTTATGCTC	TGG	AAGCTGTATGCCATATGCTCTGG
AAGCTGTATGCGATATGCTC	TGG	AAGCTGTATGCCATATGCTCTGG
AAGCTGTATGCTATATGCTC	TGG	AAGCTGTATGCCATATGCTCTGG
AAGCTGTATGGCATATGCTC	TGG	AAGCTGTATGCCATATGCTCTGG
AAGCTGTATGTCATATGCTC	TGG	AAGCTGTATGCCATATGCTCTGG
AAGCTGTATTCCATATGCTC	TGG	AAGCTGTATGCCATATGCTCTGG
AAGCTGTCTGCCATATGCTC	TGG	AAGCTGTATGCCATATGCTCTGG
AAGCTGTGTGCCATATGCTC	TGG	AAGCTGTATGCCATATGCTCTGG
AAGCTGTTTGCCATATGCTC	TGG	AAGCTGTATGCCATATGCTCTGG
AAGCTTTATGCCATATGCTC	TGG	AAGCTGTATGCCATATGCTCTGG
AAGGACCACACCAACAAGTG	TGG	AAGAACCACACCAACAAGTGTGG
AAGGACCGTCTGCCTTGTAT	GGG	AGGGACCGTCTGCCTTGTATGGG
AAGGATGTGACCTCCACAAA	AGG	TAGGATGTGACCTCCACAAAAGG
AAGGCCGGGAACCGCGCTAC	AGG	GAGGCCGGGAACCGCGCTACAGG
AAGGTGTATGCCATATGCTC	TGG	AAGCTGTATGCCATATGCTCTGG
AAGTACCACACCAACAAGTG	TGG	AAGAACCACACCAACAAGTGTGG
AAGTCACAGATGCTATAGTC	TGG	AAACCACAGATGCTATAGTCTGG
AAGTCACAGATGCTATAGTC	TGG	AAACCATAGATGCTATAGTCTGG
AAGTCACAGATGCTATAGTC	TGG	AAACCGCAGATGCTATAGTCTGG
AAGTCACAGATGCTATAGTC	TGG	AAACCGTAGATGCTATAGTCTGG
AAGTCACAGATGCTATAGTC	TGG	AAACTACAGATGCTATAGTCTGG
AAGTCACAGATGCTATAGTC	TGG	AAACTATAGATGCTATAGTCTGG
AAGTCACAGATGCTATAGTC	TGG	AAACTGCAGATGCTATAGTCTGG
AAGTCACAGATGCTATAGTC	TGG	AAACTGTAGATGCTATAGTCTGG
AAGTCACAGATGCTATAGTC	TGG	AAATCATAGATGCTATAGTCTGG
AAGTCACAGATGCTATAGTC	TGG	AAATCGCAGATGCTATAGTCTGG
AAGTCACAGATGCTATAGTC	TGG	AAATCGTAGATGCTATAGTCTGG
AAGTCACAGATGCTATAGTC	TGG	AAATTACAGATGCTATAGTCTGG
AAGTCACAGATGCTATAGTC	TGG	AAATTATAGATGCTATAGTCTGG
AAGTCACAGATGCTATAGTC	TGG	AAATTGCAGATGCTATAGTCTGG
AAGTCACAGATGCTATAGTC	TGG	AAATTGTAGATGCTATAGTCTGG
AAGTCACAGATGCTATAGTC	TGG	AAGCCATAGATGCTATAGTCTGG
AAGTCACAGATGCTATAGTC	TGG	AAGCCGCAGATGCTATAGTCTGG
AAGTCACAGATGCTATAGTC	TGG	AAGCCGTAGATGCTATAGTCTGG
AAGTCACAGATGCTATAGTC	TGG	AAGCTACAGATGCTATAGTCTGG
AAGTCACAGATGCTATAGTC	TGG	AAGCTATAGATGCTATAGTCTGG
AAGTCACAGATGCTATAGTC	TGG	AAGCTGCAGATGCTATAGTCTGG
AAGTCACAGATGCTATAGTC	TGG	AAGCTGTAGATGCTATAGTCTGG
AAGTCACAGATGCTATAGTC	TGG	AAGTCACAAAAACAATAGTCTGG
AAGTCACAGATGCTATAGTC	TGG	AAGTCACAAAAACTATAGTCTGG
AAGTCACAGATGCTATAGTC	TGG	AAGTCACAAAAATAATAGTCTGG
AAGTCACAGATGCTATAGTC	TGG	AAGTCACAAAAATTATAGTCTGG
AAGTCACAGATGCTATAGTC	TGG	AAGTCACAAAAGCAATAGTCTGG
AAGTCACAGATGCTATAGTC	TGG	AAGTCACAAAAGCTATAGTCTGG
AAGTCACAGATGCTATAGTC	TGG	AAGTCACAAAAGTAATAGTCTGG
AAGTCACAGATGCTATAGTC	TGG	AAGTCACAAAAGTTATAGTCTGG
AAGTCACAGATGCTATAGTC	TGG	AAGTCACAAACGCTATAGTCTGG
AAGTCACAGATGCTATAGTC	TGG	AAGTCACAAATACAATAGTCTGG
AAGTCACAGATGCTATAGTC	TGG	AAGTCACAAATACTATAGTCTGG
AAGTCACAGATGCTATAGTC	TGG	AAGTCACAAATATAATAGTCTGG
AAGTCACAGATGCTATAGTC	TGG	AAGTCACAAATATTATAGTCTGG
AAGTCACAGATGCTATAGTC	TGG	AAGTCACAAATGCAATAGTCTGG
AAGTCACAGATGCTATAGTC	TGG	AAGTCACAAATGTAATAGTCTGG
AAGTCACAGATGCTATAGTC	TGG	AAGTCACAAATGTTATAGTCTGG
AAGTCACAGATGCTATAGTC	TGG	AAGTCACAATAACAATAGTCTGG
AAGTCACAGATGCTATAGTC	TGG	AAGTCACAATAACTATAGTCTGG
AAGTCACAGATGCTATAGTC	TGG	AAGTCACAATAATAATAGTCTGG
AAGTCACAGATGCTATAGTC	TGG	AAGTCACAATAATTATAGTCTGG
AAGTCACAGATGCTATAGTC	TGG	AAGTCACAATAGCAATAGTCTGG
AAGTCACAGATGCTATAGTC	TGG	AAGTCACAATAGCTATAGTCTGG
AAGTCACAGATGCTATAGTC	TGG	AAGTCACAATAGTAATAGTCTGG
AAGTCACAGATGCTATAGTC	TGG	AAGTCACAATAGTTATAGTCTGG
AAGTCACAGATGCTATAGTC	TGG	AAGTCACAATCGCTATAGTCTGG
AAGTCACAGATGCTATAGTC	TGG	AAGTCACAATTACAATAGTCTGG
AAGTCACAGATGCTATAGTC	TGG	AAGTCACAATTACTATAGTCTGG
AAGTCACAGATGCTATAGTC	TGG	AAGTCACAATTATAATAGTCTGG
AAGTCACAGATGCTATAGTC	TGG	AAGTCACAATTATTATAGTCTGG
AAGTCACAGATGCTATAGTC	TGG	AAGTCACAATTGCAATAGTCTGG
AAGTCACAGATGCTATAGTC	TGG	AAGTCACAATTGCTATAGTCTGG
AAGTCACAGATGCTATAGTC	TGG	AAGTCACAATTGTAATAGTCTGG
AAGTCACAGATGCTATAGTC	TGG	AAGTCACAATTGTTATAGTCTGG
AAGTCACAGATGCTATAGTC	TGG	AAGTCACACTTGCTATAGTCTGG
AAGTCACAGATGCTATAGTC	TGG	AAGTCACAGAAACAATAGTCTGG
AAGTCACAGATGCTATAGTC	TGG	AAGTCACAGAAACTATAGTCTGG
AAGTCACAGATGCTATAGTC	TGG	AAGTCACAGAAATAATAGTCTGG
AAGTCACAGATGCTATAGTC	TGG	AAGTCACAGAAATTATAGTCTGG
AAGTCACAGATGCTATAGTC	TGG	AAGTCACAGAAGCAATAGTCTGG
AAGTCACAGATGCTATAGTC	TGG	AAGTCACAGAAGTAATAGTCTGG
AAGTCACAGATGCTATAGTC	TGG	AAGTCACAGAAGTTATAGTCTGG
AAGTCACAGATGCTATAGTC	TGG	AAGTCACAGATACAAAAATCTGG
AAGTCACAGATGCTATAGTC	TGG	AAGTCACAGATACAAAAGTCTGG
AAGTCACAGATGCTATAGTC	TGG	AAGTCACAGATACAAACATCTGG
AAGTCACAGATGCTATAGTC	TGG	AAGTCACAGATACAAACGTCTGG
AAGTCACAGATGCTATAGTC	TGG	AAGTCACAGATACAATAATCTGG
AAGTCACAGATGCTATAGTC	TGG	AAGTCACAGATACAATAGTCTGG
AAGTCACAGATGCTATAGTC	TGG	AAGTCACAGATACAATCATCTGG
AAGTCACAGATGCTATAGTC	TGG	AAGTCACAGATACAATCGTCTGG
AAGTCACAGATGCTATAGTC	TGG	AAGTCACAGATACAGAAATCTGG
AAGTCACAGATGCTATAGTC	TGG	AAGTCACAGATACAGAAGTCTGG
AAGTCACAGATGCTATAGTC	TGG	AAGTCACAGATACAGACATCTGG
AAGTCACAGATGCTATAGTC	TGG	AAGTCACAGATACAGACGTCTGG
AAGTCACAGATGCTATAGTC	TGG	AAGTCACAGATACAGTAATCTGG
AAGTCACAGATGCTATAGTC	TGG	AAGTCACAGATACAGTAGTCTGG
AAGTCACAGATGCTATAGTC	TGG	AAGTCACAGATACAGTCATCTGG
AAGTCACAGATGCTATAGTC	TGG	AAGTCACAGATACAGTCGTCTGG
AAGTCACAGATGCTATAGTC	TGG	AAGTCACAGATACTAAAATCTGG
AAGTCACAGATGCTATAGTC	TGG	AAGTCACAGATACTAAAGTCTGG
AAGTCACAGATGCTATAGTC	TGG	AAGTCACAGATACTAACATCTGG
AAGTCACAGATGCTATAGTC	TGG	AAGTCACAGATACTAACGTCTGG
AAGTCACAGATGCTATAGTC	TGG	AAGTCACAGATACTATAATCTGG
AAGTCACAGATGCTATAGTC	TGG	AAGTCACAGATACTATCATCTGG
AAGTCACAGATGCTATAGTC	TGG	AAGTCACAGATACTATCGTCTGG
AAGTCACAGATGCTATAGTC	TGG	AAGTCACAGATACTGAAATCTGG
AAGTCACAGATGCTATAGTC	TGG	AAGTCACAGATACTGAAGTCTGG
AAGTCACAGATGCTATAGTC	TGG	AAGTCACAGATACTGACATCTGG
AAGTCACAGATGCTATAGTC	TGG	AAGTCACAGATACTGACGTCTGG
AAGTCACAGATGCTATAGTC	TGG	AAGTCACAGATACTGTAATCTGG
AAGTCACAGATGCTATAGTC	TGG	AAGTCACAGATACTGTAGTCTGG
AAGTCACAGATGCTATAGTC	TGG	AAGTCACAGATACTGTCATCTGG
AAGTCACAGATGCTATAGTC	TGG	AAGTCACAGATACTGTCGTCTGG
AAGTCACAGATGCTATAGTC	TGG	AAGTCACAGATATAAAAATCTGG
AAGTCACAGATGCTATAGTC	TGG	AAGTCACAGATATAAAAGTCTGG
AAGTCACAGATGCTATAGTC	TGG	AAGTCACAGATATAAACATCTGG
AAGTCACAGATGCTATAGTC	TGG	AAGTCACAGATATAAACGTCTGG
AAGTCACAGATGCTATAGTC	TGG	AAGTCACAGATATAATAATCTGG
AAGTCACAGATGCTATAGTC	TGG	AAGTCACAGATATAATAGTCTGG
AAGTCACAGATGCTATAGTC	TGG	AAGTCACAGATATAATCATCTGG
AAGTCACAGATGCTATAGTC	TGG	AAGTCACAGATATAATCGTCTGG
AAGTCACAGATGCTATAGTC	TGG	AAGTCACAGATATAGAAATCTGG
AAGTCACAGATGCTATAGTC	TGG	AAGTCACAGATATAGAAGTCTGG
AAGTCACAGATGCTATAGTC	TGG	AAGTCACAGATATAGACGTCTGG
AAGTCACAGATGCTATAGTC	TGG	AAGTCACAGATATAGTAATCTGG
AAGTCACAGATGCTATAGTC	TGG	AAGTCACAGATATAGTAGTCTGG
AAGTCACAGATGCTATAGTC	TGG	AAGTCACAGATATAGTCATCTGG
AAGTCACAGATGCTATAGTC	TGG	AAGTCACAGATATAGTCGTCTGG
AAGTCACAGATGCTATAGTC	TGG	AAGTCACAGATATTAAAATCTGG
AAGTCACAGATGCTATAGTC	TGG	AAGTCACAGATATTAAAGTCTGG
AAGTCACAGATGCTATAGTC	TGG	AAGTCACAGATATTAACATCTGG
AAGTCACAGATGCTATAGTC	TGG	AAGTCACAGATATTAACGTCTGG
AAGTCACAGATGCTATAGTC	TGG	AAGTCACAGATATTATAATCTGG
AAGTCACAGATGCTATAGTC	TGG	AAGTCACAGATATTATAGTCTGG
AAGTCACAGATGCTATAGTC	TGG	AAGTCACAGATATTATCATCTGG
AAGTCACAGATGCTATAGTC	TGG	AAGTCACAGATATTATCGTCTGG
AAGTCACAGATGCTATAGTC	TGG	AAGTCACAGATATTGAAATCTGG
AAGTCACAGATGCTATAGTC	TGG	AAGTCACAGATATTGAAGTCTGG
AAGTCACAGATGCTATAGTC	TGG	AAGTCACAGATATTGACATCTGG
AAGTCACAGATGCTATAGTC	TGG	AAGTCACAGATATTGACGTCTGG
AAGTCACAGATGCTATAGTC	TGG	AAGTCACAGATATTGTAATCTGG
AAGTCACAGATGCTATAGTC	TGG	AAGTCACAGATATTGTAGTCTGG
AAGTCACAGATGCTATAGTC	TGG	AAGTCACAGATATTGTCATCTGG
AAGTCACAGATGCTATAGTC	TGG	AAGTCACAGATATTGTCGTCTGG
AAGTCACAGATGCTATAGTC	TGG	AAGTCACAGATCCAATAGTCTGG
AAGTCACAGATGCTATAGTC	TGG	AAGTCACAGATCTAATAGTCTGG
AAGTCACAGATGCTATAGTC	TGG	AAGTCACAGATCTTATAGTCTGG
AAGTCACAGATGCTATAGTC	TGG	AAGTCACAGATGAAATAGTCTGG
AAGTCACAGATGCTATAGTC	TGG	AAGTCACAGATGCAAAAATCTGG
AAGTCACAGATGCTATAGTC	TGG	AAGTCACAGATGCAAAAGTCTGG
AAGTCACAGATGCTATAGTC	TGG	AAGTCACAGATGCAAACATCTGG
AAGTCACAGATGCTATAGTC	TGG	AAGTCACAGATGCAAACGTCTGG
AAGTCACAGATGCTATAGTC	TGG	AAGTCACAGATGCAATAATCTGG
AAGTCACAGATGCTATAGTC	TGG	AAGTCACAGATGCAATCATCTGG
AAGTCACAGATGCTATAGTC	TGG	AAGTCACAGATGCAATCGTCTGG
AAGTCACAGATGCTATAGTC	TGG	AAGTCACAGATGCAGAAATCTGG
AAGTCACAGATGCTATAGTC	TGG	AAGTCACAGATGCAGAAGTCTGG
AAGTCACAGATGCTATAGTC	TGG	AAGTCACAGATGCAGACATCTGG
AAGTCACAGATGCTATAGTC	TGG	AAGTCACAGATGCAGACGTCTGG
AAGTCACAGATGCTATAGTC	TGG	AAGTCACAGATGCAGTAATCTGG
AAGTCACAGATGCTATAGTC	TGG	AAGTCACAGATGCAGTAGTCTGG
AAGTCACAGATGCTATAGTC	TGG	AAGTCACAGATGCAGTCATCTGG
AAGTCACAGATGCTATAGTC	TGG	AAGTCACAGATGCAGTCGTCTGG
AAGTCACAGATGCTATAGTC	TGG	AAGTCACAGATGCTAAAAAAAGG
AAGTCACAGATGCTATAGTC	TGG	AAGTCACAGATGCTAAAAAATGG
AAGTCACAGATGCTATAGTC	TGG	AAGTCACAGATGCTAAAAACAGG
AAGTCACAGATGCTATAGTC	TGG	AAGTCACAGATGCTAAAAACTGG
AAGTCACAGATGCTATAGTC	TGG	AAGTCACAGATGCTAAAATAAGG
AAGTCACAGATGCTATAGTC	TGG	AAGTCACAGATGCTAAAATATGG
AAGTCACAGATGCTATAGTC	TGG	AAGTCACAGATGCTAAAATCAGG
AAGTCACAGATGCTATAGTC	TGG	AAGTCACAGATGCTAAAATCTGG
AAGTCACAGATGCTATAGTC	TGG	AAGTCACAGATGCTAAAGAAAGG
AAGTCACAGATGCTATAGTC	TGG	AAGTCACAGATGCTAAAGAATGG
AAGTCACAGATGCTATAGTC	TGG	AAGTCACAGATGCTAAAGACAGG
AAGTCACAGATGCTATAGTC	TGG	AAGTCACAGATGCTAAAGACTGG
AAGTCACAGATGCTATAGTC	TGG	AAGTCACAGATGCTAAAGTAAGG
AAGTCACAGATGCTATAGTC	TGG	AAGTCACAGATGCTAAAGTATGG
AAGTCACAGATGCTATAGTC	TGG	AAGTCACAGATGCTAAAGTCAGG
AAGTCACAGATGCTATAGTC	TGG	AAGTCACAGATGCTAAATTCTGG
AAGTCACAGATGCTATAGTC	TGG	AAGTCACAGATGCTAACAAAAGG
AAGTCACAGATGCTATAGTC	TGG	AAGTCACAGATGCTAACAAATGG
AAGTCACAGATGCTATAGTC	TGG	AAGTCACAGATGCTAACAACAGG
AAGTCACAGATGCTATAGTC	TGG	AAGTCACAGATGCTAACAACTGG
AAGTCACAGATGCTATAGTC	TGG	AAGTCACAGATGCTAACATAAGG
AAGTCACAGATGCTATAGTC	TGG	AAGTCACAGATGCTAACATATGG
AAGTCACAGATGCTATAGTC	TGG	AAGTCACAGATGCTAACATCAGG
AAGTCACAGATGCTATAGTC	TGG	AAGTCACAGATGCTAACATCTGG
AAGTCACAGATGCTATAGTC	TGG	AAGTCACAGATGCTAACGAAAGG
AAGTCACAGATGCTATAGTC	TGG	AAGTCACAGATGCTAACGAATGG
AAGTCACAGATGCTATAGTC	TGG	AAGTCACAGATGCTAACGACAGG
AAGTCACAGATGCTATAGTC	TGG	AAGTCACAGATGCTAACGACTGG
AAGTCACAGATGCTATAGTC	TGG	AAGTCACAGATGCTAACGTAAGG
AAGTCACAGATGCTATAGTC	TGG	AAGTCACAGATGCTAACGTATGG
AAGTCACAGATGCTATAGTC	TGG	AAGTCACAGATGCTAACGTCAGG
AAGTCACAGATGCTATAGTC	TGG	AAGTCACAGATGCTAACGTCTGG
AAGTCACAGATGCTATAGTC	TGG	AAGTCACAGATGCTAAGATCTGG
AAGTCACAGATGCTATAGTC	TGG	AAGTCACAGATGCTAAGGTCTGG
AAGTCACAGATGCTATAGTC	TGG	AAGTCACAGATGCTATAAAAAGG
AAGTCACAGATGCTATAGTC	TGG	AAGTCACAGATGCTATAAAATGG
AAGTCACAGATGCTATAGTC	TGG	AAGTCACAGATGCTATAAACAGG
AAGTCACAGATGCTATAGTC	TGG	AAGTCACAGATGCTATAAACTGG
AAGTCACAGATGCTATAGTC	TGG	AAGTCACAGATGCTATAATAAGG
AAGTCACAGATGCTATAGTC	TGG	AAGTCACAGATGCTATAATATGG
AAGTCACAGATGCTATAGTC	TGG	AAGTCACAGATGCTATAATCAGG
AAGTCACAGATGCTATAGTC	TGG	AAGTCACAGATGCTATAGAAAGG
AAGTCACAGATGCTATAGTC	TGG	AAGTCACAGATGCTATAGAATGG
AAGTCACAGATGCTATAGTC	TGG	AAGTCACAGATGCTATAGACAGG
AAGTCACAGATGCTATAGTC	TGG	AAGTCACAGATGCTATAGTAAGG
AAGTCACAGATGCTATAGTC	TGG	AAGTCACAGATGCTATCAAAAGG
AAGTCACAGATGCTATAGTC	TGG	AAGTCACAGATGCTATCAAATGG
AAGTCACAGATGCTATAGTC	TGG	AAGTCACAGATGCTATCAACAGG
AAGTCACAGATGCTATAGTC	TGG	AAGTCACAGATGCTATCAACTGG
AAGTCACAGATGCTATAGTC	TGG	AAGTCACAGATGCTATCATAAGG
AAGTCACAGATGCTATAGTC	TGG	AAGTCACAGATGCTATCATATGG
AAGTCACAGATGCTATAGTC	TGG	AAGTCACAGATGCTATCATCAGG
AAGTCACAGATGCTATAGTC	TGG	AAGTCACAGATGCTATCATCTGG
AAGTCACAGATGCTATAGTC	TGG	AAGTCACAGATGCTATCGAAAGG
AAGTCACAGATGCTATAGTC	TGG	AAGTCACAGATGCTATCGAATGG
AAGTCACAGATGCTATAGTC	TGG	AAGTCACAGATGCTATCGACAGG
AAGTCACAGATGCTATAGTC	TGG	AAGTCACAGATGCTATCGACTGG
AAGTCACAGATGCTATAGTC	TGG	AAGTCACAGATGCTATCGTAAGG
AAGTCACAGATGCTATAGTC	TGG	AAGTCACAGATGCTATCGTATGG
AAGTCACAGATGCTATAGTC	TGG	AAGTCACAGATGCTATCGTCAGG
AAGTCACAGATGCTATAGTC	TGG	AAGTCACAGATGCTATGATCTGG
AAGTCACAGATGCTATAGTC	TGG	AAGTCACAGATGCTGAAAAAAGG
AAGTCACAGATGCTATAGTC	TGG	AAGTCACAGATGCTGAAAAATGG
AAGTCACAGATGCTATAGTC	TGG	AAGTCACAGATGCTGAAAACAGG
AAGTCACAGATGCTATAGTC	TGG	AAGTCACAGATGCTGAAAACTGG
AAGTCACAGATGCTATAGTC	TGG	AAGTCACAGATGCTGAAATAAGG
AAGTCACAGATGCTATAGTC	TGG	AAGTCACAGATGCTGAAATATGG
AAGTCACAGATGCTATAGTC	TGG	AAGTCACAGATGCTGAAATCAGG
AAGTCACAGATGCTATAGTC	TGG	AAGTCACAGATGCTGAAATCTGG
AAGTCACAGATGCTATAGTC	TGG	AAGTCACAGATGCTGAAGAAAGG
AAGTCACAGATGCTATAGTC	TGG	AAGTCACAGATGCTGAAGAATGG
AAGTCACAGATGCTATAGTC	TGG	AAGTCACAGATGCTGAAGACAGG
AAGTCACAGATGCTATAGTC	TGG	AAGTCACAGATGCTGAAGACTGG
AAGTCACAGATGCTATAGTC	TGG	AAGTCACAGATGCTGAAGTAAGG
AAGTCACAGATGCTATAGTC	TGG	AAGTCACAGATGCTGAAGTATGG
AAGTCACAGATGCTATAGTC	TGG	AAGTCACAGATGCTGAAGTCAGG
AAGTCACAGATGCTATAGTC	TGG	AAGTCACAGATGCTGAAGTCTGG
AAGTCACAGATGCTATAGTC	TGG	AAGTCACAGATGCTGAATTCTGG
AAGTCACAGATGCTATAGTC	TGG	AAGTCACAGATGCTGACAAATGG
AAGTCACAGATGCTATAGTC	TGG	AAGTCACAGATGCTGACAACAGG
AAGTCACAGATGCTATAGTC	TGG	AAGTCACAGATGCTGACAACTGG
AAGTCACAGATGCTATAGTC	TGG	AAGTCACAGATGCTGACATAAGG
AAGTCACAGATGCTATAGTC	TGG	AAGTCACAGATGCTGACATATGG
AAGTCACAGATGCTATAGTC	TGG	AAGTCACAGATGCTGACATCAGG
AAGTCACAGATGCTATAGTC	TGG	AAGTCACAGATGCTGACATCTGG
AAGTCACAGATGCTATAGTC	TGG	AAGTCACAGATGCTGACGAAAGG
AAGTCACAGATGCTATAGTC	TGG	AAGTCACAGATGCTGACGAATGG
AAGTCACAGATGCTATAGTC	TGG	AAGTCACAGATGCTGACGACAGG
AAGTCACAGATGCTATAGTC	TGG	AAGTCACAGATGCTGACGACTGG
AAGTCACAGATGCTATAGTC	TGG	AAGTCACAGATGCTGACGTAAGG
AAGTCACAGATGCTATAGTC	TGG	AAGTCACAGATGCTGACGTATGG
AAGTCACAGATGCTATAGTC	TGG	AAGTCACAGATGCTGACGTCAGG
AAGTCACAGATGCTATAGTC	TGG	AAGTCACAGATGCTGACGTCTGG
AAGTCACAGATGCTATAGTC	TGG	AAGTCACAGATGCTGAGATCTGG
AAGTCACAGATGCTATAGTC	TGG	AAGTCACAGATGCTGAGGTCTGG
AAGTCACAGATGCTATAGTC	TGG	AAGTCACAGATGCTGCAGTCTGG
AAGTCACAGATGCTATAGTC	TGG	AAGTCACAGATGCTGTAAAAAGG
AAGTCACAGATGCTATAGTC	TGG	AAGTCACAGATGCTGTAAAATGG
AAGTCACAGATGCTATAGTC	TGG	AAGTCACAGATGCTGTAAACAGG
AAGTCACAGATGCTATAGTC	TGG	AAGTCACAGATGCTGTAAACTGG
AAGTCACAGATGCTATAGTC	TGG	AAGTCACAGATGCTGTAATAAGG
AAGTCACAGATGCTATAGTC	TGG	AAGTCACAGATGCTGTAATATGG
AAGTCACAGATGCTATAGTC	TGG	AAGTCACAGATGCTGTAATCAGG
AAGTCACAGATGCTATAGTC	TGG	AAGTCACAGATGCTGTAATCTGG
AAGTCACAGATGCTATAGTC	TGG	AAGTCACAGATGCTGTAGAAAGG
AAGTCACAGATGCTATAGTC	TGG	AAGTCACAGATGCTGTAGAATGG
AAGTCACAGATGCTATAGTC	TGG	AAGTCACAGATGCTGTAGACAGG
AAGTCACAGATGCTATAGTC	TGG	AAGTCACAGATGCTGTAGACTGG
AAGTCACAGATGCTATAGTC	TGG	AAGTCACAGATGCTGTAGTAAGG
AAGTCACAGATGCTATAGTC	TGG	AAGTCACAGATGCTGTAGTATGG
AAGTCACAGATGCTATAGTC	TGG	AAGTCACAGATGCTGTAGTCAGG
AAGTCACAGATGCTATAGTC	TGG	AAGTCACAGATGCTGTATTCTGG
AAGTCACAGATGCTATAGTC	TGG	AAGTCACAGATGCTGTCAAAAGG
AAGTCACAGATGCTATAGTC	TGG	AAGTCACAGATGCTGTCAAATGG
AAGTCACAGATGCTATAGTC	TGG	AAGTCACAGATGCTGTCAACAGG
AAGTCACAGATGCTATAGTC	TGG	AAGTCACAGATGCTGTCAACTGG
AAGTCACAGATGCTATAGTC	TGG	AAGTCACAGATGCTGTCATAAGG
AAGTCACAGATGCTATAGTC	TGG	AAGTCACAGATGCTGTCATATGG
AAGTCACAGATGCTATAGTC	TGG	AAGTCACAGATGCTGTCATCAGG
AAGTCACAGATGCTATAGTC	TGG	AAGTCACAGATGCTGTCATCTGG
AAGTCACAGATGCTATAGTC	TGG	AAGTCACAGATGCTGTCGAAAGG
AAGTCACAGATGCTATAGTC	TGG	AAGTCACAGATGCTGTCGAATGG
AAGTCACAGATGCTATAGTC	TGG	AAGTCACAGATGCTGTCGACAGG
AAGTCACAGATGCTATAGTC	TGG	AAGTCACAGATGCTGTCGACTGG
AAGTCACAGATGCTATAGTC	TGG	AAGTCACAGATGCTGTCGTAAGG
AAGTCACAGATGCTATAGTC	TGG	AAGTCACAGATGCTGTCGTATGG
AAGTCACAGATGCTATAGTC	TGG	AAGTCACAGATGCTGTCGTCAGG
AAGTCACAGATGCTATAGTC	TGG	AAGTCACAGATGCTGTCGTCTGG
AAGTCACAGATGCTATAGTC	TGG	AAGTCACAGATGCTGTGATCTGG
AAGTCACAGATGCTATAGTC	TGG	AAGTCACAGATGCTGTGGTCTGG
AAGTCACAGATGCTATAGTC	TGG	AAGTCACAGATGTAAAAATCTGG
AAGTCACAGATGCTATAGTC	TGG	AAGTCACAGATGTAAAAGTCTGG
AAGTCACAGATGCTATAGTC	TGG	AAGTCACAGATGTAAACATCTGG
AAGTCACAGATGCTATAGTC	TGG	AAGTCACAGATGTAAACGTCTGG
AAGTCACAGATGCTATAGTC	TGG	AAGTCACAGATGTAATAATCTGG
AAGTCACAGATGCTATAGTC	TGG	AAGTCACAGATGTAATAGTCTGG
AAGTCACAGATGCTATAGTC	TGG	AAGTCACAGATGTAATCATCTGG
AAGTCACAGATGCTATAGTC	TGG	AAGTCACAGATGTAATCGTCTGG
AAGTCACAGATGCTATAGTC	TGG	AAGTCACAGATGTAGAAATCTGG
AAGTCACAGATGCTATAGTC	TGG	AAGTCACAGATGTAGAAGTCTGG
AAGTCACAGATGCTATAGTC	TGG	AAGTCACAGATGTAGACATCTGG
AAGTCACAGATGCTATAGTC	TGG	AAGTCACAGATGTAGACGTCTGG
AAGTCACAGATGCTATAGTC	TGG	AAGTCACAGATGTAGTAATCTGG
AAGTCACAGATGCTATAGTC	TGG	AAGTCACAGATGTAGTAGTCTGG
AAGTCACAGATGCTATAGTC	TGG	AAGTCACAGATGTAGTCATCTGG
AAGTCACAGATGCTATAGTC	TGG	AAGTCACAGATGTAGTCGTCTGG
AAGTCACAGATGCTATAGTC	TGG	AAGTCACAGATGTTAAAATCTGG
AAGTCACAGATGCTATAGTC	TGG	AAGTCACAGATGTTAAAGTCTGG
AAGTCACAGATGCTATAGTC	TGG	AAGTCACAGATGTTAACATCTGG
AAGTCACAGATGCTATAGTC	TGG	AAGTCACAGATGTTAACGTCTGG
AAGTCACAGATGCTATAGTC	TGG	AAGTCACAGATGTTATAATCTGG
AAGTCACAGATGCTATAGTC	TGG	AAGTCACAGATGTTATCATCTGG
AAGTCACAGATGCTATAGTC	TGG	AAGTCACAGATGTTATCGTCTGG
AAGTCACAGATGCTATAGTC	TGG	AAGTCACAGATGTTGAAATCTGG
AAGTCACAGATGCTATAGTC	TGG	AAGTCACAGATGTTGAAGTCTGG
AAGTCACAGATGCTATAGTC	TGG	AAGTCACAGATGTTGACATCTGG
AAGTCACAGATGCTATAGTC	TGG	AAGTCACAGATGTTGACGTCTGG
AAGTCACAGATGCTATAGTC	TGG	AAGTCACAGATGTTGTAATCTGG
AAGTCACAGATGCTATAGTC	TGG	AAGTCACAGATGTTGTAGTCTGG
AAGTCACAGATGCTATAGTC	TGG	AAGTCACAGATGTTGTCATCTGG
AAGTCACAGATGCTATAGTC	TGG	AAGTCACAGATGTTGTCGTCTGG
AAGTCACAGATGCTATAGTC	TGG	AAGTCACAGTAACAATAGTCTGG
AAGTCACAGATGCTATAGTC	TGG	AAGTCACAGTAACTATAGTCTGG
AAGTCACAGATGCTATAGTC	TGG	AAGTCACAGTAATAATAGTCTGG
AAGTCACAGATGCTATAGTC	TGG	AAGTCACAGTAATTATAGTCTGG
AAGTCACAGATGCTATAGTC	TGG	AAGTCACAGTAGCAATAGTCTGG
AAGTCACAGATGCTATAGTC	TGG	AAGTCACAGTAGCTATAGTCTGG
AAGTCACAGATGCTATAGTC	TGG	AAGTCACAGTAGTAATAGTCTGG
AAGTCACAGATGCTATAGTC	TGG	AAGTCACAGTAGTTATAGTCTGG
AAGTCACAGATGCTATAGTC	TGG	AAGTCACAGTCGCTATAGTCTGG
AAGTCACAGATGCTATAGTC	TGG	AAGTCACAGTTACAATAGTCTGG
AAGTCACAGATGCTATAGTC	TGG	AAGTCACAGTTACTATAGTCTGG
AAGTCACAGATGCTATAGTC	TGG	AAGTCACAGTTATAATAGTCTGG
AAGTCACAGATGCTATAGTC	TGG	AAGTCACAGTTATTATAGTCTGG
AAGTCACAGATGCTATAGTC	TGG	AAGTCACAGTTGCAATAGTCTGG
AAGTCACAGATGCTATAGTC	TGG	AAGTCACAGTTGTAATAGTCTGG
AAGTCACAGATGCTATAGTC	TGG	AAGTCACAGTTGTTATAGTCTGG
AAGTCACAGATGCTATAGTC	TGG	AAGTCACGAAAACAATAGTCTGG
AAGTCACAGATGCTATAGTC	TGG	AAGTCACGAAAACTATAGTCTGG
AAGTCACAGATGCTATAGTC	TGG	AAGTCACGAAAATAATAGTCTGG
AAGTCACAGATGCTATAGTC	TGG	AAGTCACGAAAATTATAGTCTGG
AAGTCACAGATGCTATAGTC	TGG	AAGTCACGAAAGCAATAGTCTGG
AAGTCACAGATGCTATAGTC	TGG	AAGTCACGAAAGCTATAGTCTGG
AAGTCACAGATGCTATAGTC	TGG	AAGTCACGAAAGTAATAGTCTGG
AAGTCACAGATGCTATAGTC	TGG	AAGTCACGAAAGTTATAGTCTGG
AAGTCACAGATGCTATAGTC	TGG	AAGTCACGAACGCTATAGTCTGG
AAGTCACAGATGCTATAGTC	TGG	AAGTCACGAATACAATAGTCTGG
AAGTCACAGATGCTATAGTC	TGG	AAGTCACGAATACTATAGTCTGG
AAGTCACAGATGCTATAGTC	TGG	AAGTCACGAATATAATAGTCTGG
AAGTCACAGATGCTATAGTC	TGG	AAGTCACGAATATTATAGTCTGG
AAGTCACAGATGCTATAGTC	TGG	AAGTCACGAATGCAATAGTCTGG
AAGTCACAGATGCTATAGTC	TGG	AAGTCACGAATGCTATAGTCTGG
AAGTCACAGATGCTATAGTC	TGG	AAGTCACGAATGTAATAGTCTGG
AAGTCACAGATGCTATAGTC	TGG	AAGTCACGAATGTTATAGTCTGG
AAGTCACAGATGCTATAGTC	TGG	AAGTCACGATAACAATAGTCTGG
AAGTCACAGATGCTATAGTC	TGG	AAGTCACGATAACTATAGTCTGG
AAGTCACAGATGCTATAGTC	TGG	AAGTCACGATAATTATAGTCTGG
AAGTCACAGATGCTATAGTC	TGG	AAGTCACGATAGCAATAGTCTGG
AAGTCACAGATGCTATAGTC	TGG	AAGTCACGATAGCTATAGTCTGG
AAGTCACAGATGCTATAGTC	TGG	AAGTCACGATAGTAATAGTCTGG
AAGTCACAGATGCTATAGTC	TGG	AAGTCACGATAGTTATAGTCTGG
AAGTCACAGATGCTATAGTC	TGG	AAGTCACGATCGCTATAGTCTGG
AAGTCACAGATGCTATAGTC	TGG	AAGTCACGATTACAATAGTCTGG
AAGTCACAGATGCTATAGTC	TGG	AAGTCACGATTACTATAGTCTGG
AAGTCACAGATGCTATAGTC	TGG	AAGTCACGATTATAATAGTCTGG
AAGTCACAGATGCTATAGTC	TGG	AAGTCACGATTATTATAGTCTGG
AAGTCACAGATGCTATAGTC	TGG	AAGTCACGATTGCAATAGTCTGG
AAGTCACAGATGCTATAGTC	TGG	AAGTCACGATTGCTATAGTCTGG
AAGTCACAGATGCTATAGTC	TGG	AAGTCACGATTGTAATAGTCTGG
AAGTCACAGATGCTATAGTC	TGG	AAGTCACGATTGTTATAGTCTGG
AAGTCACAGATGCTATAGTC	TGG	AAGTCACGCATGCTATAGTCTGG
AAGTCACAGATGCTATAGTC	TGG	AAGTCACGCTTGCTATAGTCTGG
AAGTCACAGATGCTATAGTC	TGG	AAGTCACGGAAACAATAGTCTGG
AAGTCACAGATGCTATAGTC	TGG	AAGTCACGGAAACTATAGTCTGG
AAGTCACAGATGCTATAGTC	TGG	AAGTCACGGAAATAATAGTCTGG
AAGTCACAGATGCTATAGTC	TGG	AAGTCACGGAAATTATAGTCTGG
AAGTCACAGATGCTATAGTC	TGG	AAGTCACGGAAGCAATAGTCTGG
AAGTCACAGATGCTATAGTC	TGG	AAGTCACGGAAGCTATAGTCTGG
AAGTCACAGATGCTATAGTC	TGG	AAGTCACGGAAGTAATAGTCTGG
AAGTCACAGATGCTATAGTC	TGG	AAGTCACGGAAGTTATAGTCTGG
AAGTCACAGATGCTATAGTC	TGG	AAGTCACGGACGCTATAGTCTGG
AAGTCACAGATGCTATAGTC	TGG	AAGTCACGGATACAATAGTCTGG
AAGTCACAGATGCTATAGTC	TGG	AAGTCACGGATACTATAGTCTGG
AAGTCACAGATGCTATAGTC	TGG	AAGTCACGGATATAATAGTCTGG
AAGTCACAGATGCTATAGTC	TGG	AAGTCACGGATATTATAGTCTGG
AAGTCACAGATGCTATAGTC	TGG	AAGTCACGGATGCAATAGTCTGG
AAGTCACAGATGCTATAGTC	TGG	AAGTCACGGATGTAATAGTCTGG
AAGTCACAGATGCTATAGTC	TGG	AAGTCACGGATGTTATAGTCTGG
AAGTCACAGATGCTATAGTC	TGG	AAGTCACGGGTGCTATAGTCTGG
AAGTCACAGATGCTATAGTC	TGG	AAGTCACGGTAACAATAGTCTGG
AAGTCACAGATGCTATAGTC	TGG	AAGTCACGGTAACTATAGTCTGG
AAGTCACAGATGCTATAGTC	TGG	AAGTCACGGTAATAATAGTCTGG
AAGTCACAGATGCTATAGTC	TGG	AAGTCACGGTAATTATAGTCTGG
AAGTCACAGATGCTATAGTC	TGG	AAGTCACGGTAGCAATAGTCTGG
AAGTCACAGATGCTATAGTC	TGG	AAGTCACGGTAGCTATAGTCTGG
AAGTCACAGATGCTATAGTC	TGG	AAGTCACGGTAGTAATAGTCTGG
AAGTCACAGATGCTATAGTC	TGG	AAGTCACGGTAGTTATAGTCTGG
AAGTCACAGATGCTATAGTC	TGG	AAGTCACGGTCGCTATAGTCTGG
AAGTCACAGATGCTATAGTC	TGG	AAGTCACGGTTACAATAGTCTGG
AAGTCACAGATGCTATAGTC	TGG	AAGTCACGGTTACTATAGTCTGG
AAGTCACAGATGCTATAGTC	TGG	AAGTCACGGTTATAATAGTCTGG
AAGTCACAGATGCTATAGTC	TGG	AAGTCACGGTTATTATAGTCTGG
AAGTCACAGATGCTATAGTC	TGG	AAGTCACGGTTGCAATAGTCTGG
AAGTCACAGATGCTATAGTC	TGG	AAGTCACGGTTGCTATAGTCTGG
AAGTCACAGATGCTATAGTC	TGG	AAGTCACGGTTGTAATAGTCTGG
AAGTCACAGATGCTATAGTC	TGG	AAGTCACGGTTGTTATAGTCTGG
AAGTCACAGATGCTATAGTC	TGG	AAGTCATAAAAGCTATAGTCTGG
AAGTCACAGATGCTATAGTC	TGG	AAGTCATAAATGCTATAGTCTGG
AAGTCACAGATGCTATAGTC	TGG	AAGTCATAATAGCTATAGTCTGG
AAGTCACAGATGCTATAGTC	TGG	AAGTCATAATTGCTATAGTCTGG
AAGTCACAGATGCTATAGTC	TGG	AAGTCATAGAAGCTATAGTCTGG
AAGTCACAGATGCTATAGTC	TGG	AAGTCATAGTAGCTATAGTCTGG
AAGTCACAGATGCTATAGTC	TGG	AAGTCATAGTTGCTATAGTCTGG
AAGTCACAGATGCTATAGTC	TGG	AAGTCATGAAAGCTATAGTCTGG
AAGTCACAGATGCTATAGTC	TGG	AAGTCATGAATGCTATAGTCTGG
AAGTCACAGATGCTATAGTC	TGG	AAGTCATGATAGCTATAGTCTGG
AAGTCACAGATGCTATAGTC	TGG	AAGTCATGATTGCTATAGTCTGG
AAGTCACAGATGCTATAGTC	TGG	AAGTCATGGAAGCTATAGTCTGG
AAGTCACAGATGCTATAGTC	TGG	AAGTCATGGATGCTATAGTCTGG
AAGTCACAGATGCTATAGTC	TGG	AAGTCATGGTAGCTATAGTCTGG
AAGTCACAGATGCTATAGTC	TGG	AAGTCATGGTTGCTATAGTCTGG
AAGTCACAGATGCTATAGTC	TGG	AAGTCGCAAAAGCTATAGTCTGG
AAGTCACAGATGCTATAGTC	TGG	AAGTCGCAAATGCTATAGTCTGG
AAGTCACAGATGCTATAGTC	TGG	AAGTCGCAATAGCTATAGTCTGG
AAGTCACAGATGCTATAGTC	TGG	AAGTCGCAATTGCTATAGTCTGG
AAGTCACAGATGCTATAGTC	TGG	AAGTCGCAGAAGCTATAGTCTGG
AAGTCACAGATGCTATAGTC	TGG	AAGTCGCAGTAGCTATAGTCTGG
AAGTCACAGATGCTATAGTC	TGG	AAGTCGCAGTTGCTATAGTCTGG
AAGTCACAGATGCTATAGTC	TGG	AAGTCGCGAAAGCTATAGTCTGG
AAGTCACAGATGCTATAGTC	TGG	AAGTCGCGAATGCTATAGTCTGG
AAGTCACAGATGCTATAGTC	TGG	AAGTCGCGATAGCTATAGTCTGG
AAGTCACAGATGCTATAGTC	TGG	AAGTCGCGATTGCTATAGTCTGG
AAGTCACAGATGCTATAGTC	TGG	AAGTCGCGGAAGCTATAGTCTGG
AAGTCACAGATGCTATAGTC	TGG	AAGTCGCGGATGCTATAGTCTGG
AAGTCACAGATGCTATAGTC	TGG	AAGTCGCGGTAGCTATAGTCTGG
AAGTCACAGATGCTATAGTC	TGG	AAGTCGCGGTTGCTATAGTCTGG
AAGTCACAGATGCTATAGTC	TGG	AAGTCGTAAAAGCTATAGTCTGG
AAGTCACAGATGCTATAGTC	TGG	AAGTCGTAAATGCTATAGTCTGG
AAGTCACAGATGCTATAGTC	TGG	AAGTCGTAATAGCTATAGTCTGG
AAGTCACAGATGCTATAGTC	TGG	AAGTCGTAATTGCTATAGTCTGG
AAGTCACAGATGCTATAGTC	TGG	AAGTCGTAGAAGCTATAGTCTGG
AAGTCACAGATGCTATAGTC	TGG	AAGTCGTAGATGCTATAGTCTGG
AAGTCACAGATGCTATAGTC	TGG	AAGTCGTAGTAGCTATAGTCTGG
AAGTCACAGATGCTATAGTC	TGG	AAGTCGTAGTTGCTATAGTCTGG
AAGTCACAGATGCTATAGTC	TGG	AAGTCGTGAAAGCTATAGTCTGG
AAGTCACAGATGCTATAGTC	TGG	AAGTCGTGAATGCTATAGTCTGG
AAGTCACAGATGCTATAGTC	TGG	AAGTCGTGATAGCTATAGTCTGG
AAGTCACAGATGCTATAGTC	TGG	AAGTCGTGATTGCTATAGTCTGG
AAGTCACAGATGCTATAGTC	TGG	AAGTCGTGGAAGCTATAGTCTGG
AAGTCACAGATGCTATAGTC	TGG	AAGTCGTGGATGCTATAGTCTGG
AAGTCACAGATGCTATAGTC	TGG	AAGTCGTGGTAGCTATAGTCTGG
AAGTCACAGATGCTATAGTC	TGG	AAGTCGTGGTTGCTATAGTCTGG
AAGTCACAGATGCTATAGTC	TGG	AAGTCTTAGATGCTATAGTCTGG
AAGTCACAGATGCTATAGTC	TGG	AAGTGATAGATGCTATAGTCTGG
AAGTCACAGATGCTATAGTC	TGG	AAGTTACAAAAGCTATAGTCTGG
AAGTCACAGATGCTATAGTC	TGG	AAGTTACAAATGCTATAGTCTGG
AAGTCACAGATGCTATAGTC	TGG	AAGTTACAATAGCTATAGTCTGG
AAGTCACAGATGCTATAGTC	TGG	AAGTTACAATTGCTATAGTCTGG
AAGTCACAGATGCTATAGTC	TGG	AAGTTACAGAAGCTATAGTCTGG
AAGTCACAGATGCTATAGTC	TGG	AAGTTACAGTAGCTATAGTCTGG
AAGTCACAGATGCTATAGTC	TGG	AAGTTACAGTTGCTATAGTCTGG
AAGTCACAGATGCTATAGTC	TGG	AAGTTACGAAAGCTATAGTCTGG
AAGTCACAGATGCTATAGTC	TGG	AAGTTACGAATGCTATAGTCTGG
AAGTCACAGATGCTATAGTC	TGG	AAGTTACGATAGCTATAGTCTGG
AAGTCACAGATGCTATAGTC	TGG	AAGTTACGATTGCTATAGTCTGG
AAGTCACAGATGCTATAGTC	TGG	AAGTTACGGAAGCTATAGTCTGG
AAGTCACAGATGCTATAGTC	TGG	AAGTTACGGATGCTATAGTCTGG
AAGTCACAGATGCTATAGTC	TGG	AAGTTACGGTAGCTATAGTCTGG
AAGTCACAGATGCTATAGTC	TGG	AAGTTACGGTTGCTATAGTCTGG
AAGTCACAGATGCTATAGTC	TGG	AAGTTATAAAAGCTATAGTCTGG
AAGTCACAGATGCTATAGTC	TGG	AAGTTATAAATGCTATAGTCTGG
AAGTCACAGATGCTATAGTC	TGG	AAGTTATAATAGCTATAGTCTGG
AAGTCACAGATGCTATAGTC	TGG	AAGTTATAATTGCTATAGTCTGG
AAGTCACAGATGCTATAGTC	TGG	AAGTTATAGAAGCTATAGTCTGG
AAGTCACAGATGCTATAGTC	TGG	AAGTTATAGATGCTATAGTCTGG
AAGTCACAGATGCTATAGTC	TGG	AAGTTATAGTAGCTATAGTCTGG
AAGTCACAGATGCTATAGTC	TGG	AAGTTATAGTTGCTATAGTCTGG
AAGTCACAGATGCTATAGTC	TGG	AAGTTATGAAAGCTATAGTCTGG
AAGTCACAGATGCTATAGTC	TGG	AAGTTATGAATGCTATAGTCTGG
AAGTCACAGATGCTATAGTC	TGG	AAGTTATGATAGCTATAGTCTGG
AAGTCACAGATGCTATAGTC	TGG	AAGTTATGATTGCTATAGTCTGG
AAGTCACAGATGCTATAGTC	TGG	AAGTTATGGAAGCTATAGTCTGG
AAGTCACAGATGCTATAGTC	TGG	AAGTTATGGATGCTATAGTCTGG
AAGTCACAGATGCTATAGTC	TGG	AAGTTATGGTAGCTATAGTCTGG
AAGTCACAGATGCTATAGTC	TGG	AAGTTATGGTTGCTATAGTCTGG
AAGTCACAGATGCTATAGTC	TGG	AAGTTGCAAAAGCTATAGTCTGG
AAGTCACAGATGCTATAGTC	TGG	AAGTTGCAAATGCTATAGTCTGG
AAGTCACAGATGCTATAGTC	TGG	AAGTTGCAATAGCTATAGTCTGG
AAGTCACAGATGCTATAGTC	TGG	AAGTTGCAATTGCTATAGTCTGG
AAGTCACAGATGCTATAGTC	TGG	AAGTTGCAGAAGCTATAGTCTGG
AAGTCACAGATGCTATAGTC	TGG	AAGTTGCAGATGCTATAGTCTGG
AAGTCACAGATGCTATAGTC	TGG	AAGTTGCAGTAGCTATAGTCTGG
AAGTCACAGATGCTATAGTC	TGG	AAGTTGCAGTTGCTATAGTCTGG
AAGTCACAGATGCTATAGTC	TGG	AAGTTGCGAAAGCTATAGTCTGG
AAGTCACAGATGCTATAGTC	TGG	AAGTTGCGAATGCTATAGTCTGG
AAGTCACAGATGCTATAGTC	TGG	AAGTTGCGATAGCTATAGTCTGG
AAGTCACAGATGCTATAGTC	TGG	AAGTTGCGATTGCTATAGTCTGG
AAGTCACAGATGCTATAGTC	TGG	AAGTTGCGGAAGCTATAGTCTGG
AAGTCACAGATGCTATAGTC	TGG	AAGTTGCGGATGCTATAGTCTGG
AAGTCACAGATGCTATAGTC	TGG	AAGTTGCGGTAGCTATAGTCTGG
AAGTCACAGATGCTATAGTC	TGG	AAGTTGCGGTTGCTATAGTCTGG
AAGTCACAGATGCTATAGTC	TGG	AAGTTGTAAAAGCTATAGTCTGG
AAGTCACAGATGCTATAGTC	TGG	AAGTTGTAAATGCTATAGTCTGG
AAGTCACAGATGCTATAGTC	TGG	AAGTTGTAATAGCTATAGTCTGG
AAGTCACAGATGCTATAGTC	TGG	AAGTTGTAATTGCTATAGTCTGG
AAGTCACAGATGCTATAGTC	TGG	AAGTTGTAGAAGCTATAGTCTGG
AAGTCACAGATGCTATAGTC	TGG	AAGTTGTAGATGCTATAGTCTGG
AAGTCACAGATGCTATAGTC	TGG	AAGTTGTAGTAGCTATAGTCTGG
AAGTCACAGATGCTATAGTC	TGG	AAGTTGTAGTTGCTATAGTCTGG
AAGTCACAGATGCTATAGTC	TGG	AAGTTGTGAAAGCTATAGTCTGG
AAGTCACAGATGCTATAGTC	TGG	AAGTTGTGAATGCTATAGTCTGG
AAGTCACAGATGCTATAGTC	TGG	AAGTTGTGATTGCTATAGTCTGG
AAGTCACAGATGCTATAGTC	TGG	AAGTTGTGGAAGCTATAGTCTGG
AAGTCACAGATGCTATAGTC	TGG	AAGTTGTGGATGCTATAGTCTGG
AAGTCACAGATGCTATAGTC	TGG	AAGTTGTGGTAGCTATAGTCTGG
AAGTCACAGATGCTATAGTC	TGG	AAGTTGTGGTTGCTATAGTCTGG
AAGTCACAGATGCTATAGTC	TGG	AAGTTTCAGATGCTATAGTCTGG
AAGTCACAGATGCTATAGTC	TGG	AAGTTTTAGATGCTATAGTCTGG
AAGTCACAGATGCTATAGTC	TGG	AGACCACAGATGCTATAGTCTGG
AAGTCACAGATGCTATAGTC	TGG	AGACCATAGATGCTATAGTCTGG
AAGTCACAGATGCTATAGTC	TGG	AGACCGCAGATGCTATAGTCTGG
AAGTCACAGATGCTATAGTC	TGG	AGACCGTAGATGCTATAGTCTGG
AAGTCACAGATGCTATAGTC	TGG	AGACTACAGATGCTATAGTCTGG
AAGTCACAGATGCTATAGTC	TGG	AGACTATAGATGCTATAGTCTGG
AAGTCACAGATGCTATAGTC	TGG	AGACTGCAGATGCTATAGTCTGG
AAGTCACAGATGCTATAGTC	TGG	AGACTGTAGATGCTATAGTCTGG
AAGTCACAGATGCTATAGTC	TGG	AGATCACAGATGCTATAGTCTGG
AAGTCACAGATGCTATAGTC	TGG	AGATCATAGATGCTATAGTCTGG
AAGTCACAGATGCTATAGTC	TGG	AGATCGCAGATGCTATAGTCTGG
AAGTCACAGATGCTATAGTC	TGG	AGATCGTAGATGCTATAGTCTGG
AAGTCACAGATGCTATAGTC	TGG	AGATTACAGATGCTATAGTCTGG
AAGTCACAGATGCTATAGTC	TGG	AGATTATAGATGCTATAGTCTGG
AAGTCACAGATGCTATAGTC	TGG	AGATTGCAGATGCTATAGTCTGG
AAGTCACAGATGCTATAGTC	TGG	AGATTGTAGATGCTATAGTCTGG
AAGTCACAGATGCTATAGTC	TGG	AGGCCACAGATGCTATAGTCTGG
AAGTCACAGATGCTATAGTC	TGG	AGGCCATAGATGCTATAGTCTGG
AAGTCACAGATGCTATAGTC	TGG	AGGCCGCAGATGCTATAGTCTGG
AAGTCACAGATGCTATAGTC	TGG	AGGCCGTAGATGCTATAGTCTGG
AAGTCACAGATGCTATAGTC	TGG	AGGCTACAGATGCTATAGTCTGG
AAGTCACAGATGCTATAGTC	TGG	AGGCTATAGATGCTATAGTCTGG
AAGTCACAGATGCTATAGTC	TGG	AGGCTGCAGATGCTATAGTCTGG
AAGTCACAGATGCTATAGTC	TGG	AGGCTGTAGATGCTATAGTCTGG
AAGTCACAGATGCTATAGTC	TGG	AGGTCATAGATGCTATAGTCTGG
AAGTCACAGATGCTATAGTC	TGG	AGGTCGCAGATGCTATAGTCTGG
AAGTCACAGATGCTATAGTC	TGG	AGGTCGTAGATGCTATAGTCTGG
AAGTCACAGATGCTATAGTC	TGG	AGGTTACAGATGCTATAGTCTGG
AAGTCACAGATGCTATAGTC	TGG	AGGTTATAGATGCTATAGTCTGG
AAGTCACAGATGCTATAGTC	TGG	AGGTTGCAGATGCTATAGTCTGG
AAGTCACAGATGCTATAGTC	TGG	AGGTTGTAGATGCTATAGTCTGG
AAGTCACAGATGCTATAGTC	TGG	GAACCACAGATGCTATAGTCTGG
AAGTCACAGATGCTATAGTC	TGG	GAACCATAGATGCTATAGTCTGG
AAGTCACAGATGCTATAGTC	TGG	GAACCGCAGATGCTATAGTCTGG
AAGTCACAGATGCTATAGTC	TGG	GAACCGTAGATGCTATAGTCTGG
AAGTCACAGATGCTATAGTC	TGG	GAACTACAGATGCTATAGTCTGG
AAGTCACAGATGCTATAGTC	TGG	GAACTATAGATGCTATAGTCTGG
AAGTCACAGATGCTATAGTC	TGG	GAACTGCAGATGCTATAGTCTGG
AAGTCACAGATGCTATAGTC	TGG	GAACTGTAGATGCTATAGTCTGG
AAGTCACAGATGCTATAGTC	TGG	GAATCACAGATGCTATAGTCTGG
AAGTCACAGATGCTATAGTC	TGG	GAATCATAGATGCTATAGTCTGG
AAGTCACAGATGCTATAGTC	TGG	GAATCGCAGATGCTATAGTCTGG
AAGTCACAGATGCTATAGTC	TGG	GAATCGTAGATGCTATAGTCTGG
AAGTCACAGATGCTATAGTC	TGG	GAATTACAGATGCTATAGTCTGG
AAGTCACAGATGCTATAGTC	TGG	GAATTATAGATGCTATAGTCTGG
AAGTCACAGATGCTATAGTC	TGG	GAATTGCAGATGCTATAGTCTGG
AAGTCACAGATGCTATAGTC	TGG	GAATTGTAGATGCTATAGTCTGG
AAGTCACAGATGCTATAGTC	TGG	GAGCCACAGATGCTATAGTCTGG
AAGTCACAGATGCTATAGTC	TGG	GAGCCATAGATGCTATAGTCTGG
AAGTCACAGATGCTATAGTC	TGG	GAGCCGCAGATGCTATAGTCTGG
AAGTCACAGATGCTATAGTC	TGG	GAGCCGTAGATGCTATAGTCTGG
AAGTCACAGATGCTATAGTC	TGG	GAGCTACAGATGCTATAGTCTGG
AAGTCACAGATGCTATAGTC	TGG	GAGCTATAGATGCTATAGTCTGG
AAGTCACAGATGCTATAGTC	TGG	GAGCTGCAGATGCTATAGTCTGG
AAGTCACAGATGCTATAGTC	TGG	GAGCTGTAGATGCTATAGTCTGG
AAGTCACAGATGCTATAGTC	TGG	GAGTCATAGATGCTATAGTCTGG
AAGTCACAGATGCTATAGTC	TGG	GAGTCGCAGATGCTATAGTCTGG
AAGTCACAGATGCTATAGTC	TGG	GAGTCGTAGATGCTATAGTCTGG
AAGTCACAGATGCTATAGTC	TGG	GAGTTACAGATGCTATAGTCTGG
AAGTCACAGATGCTATAGTC	TGG	GAGTTATAGATGCTATAGTCTGG
[truncated: 89,567 more rows]
