# Supplementary material for: Deep sampling of gRNA in the human genome and deep-learning-informed prediction of gRNA activities
Source: Cell Discov. 2023 May 16;9:48. doi: 10.1038/s41421-023-00549-9 (PMC10188485; doi:10.1038/s41421-023-00549-9)
Supplement: Supplementary file 8 — Supplementary Table S6 [file 41421_2023_549_MOESM8_ESM.xlsx]

## Sheet: Sheet1
gRNA	otSeq	bi.geometric_mean.mi	total.sum	total.geometric_mean	primer.geometric_mean	primerE.geometric_mean	Mismatches	Length	BED off-target Chromosome	BED off-target start	BED off-target end	BED off-target name
CAATGAGTCTGCCAGATCAG	AAAGGAGCCTGCCAGAGCAGAGG	23.2379	10.9627	24	2.90873	2.90873	4	0	chr7	138752930	138752953	chr7_138752937_48
CAATGAGTCTGCCAGATCAG	AAAGGAGTCTAGCAGATCAGGGG	6.32456	3.50806	7.4162	1.4708	1.31552	4	0	chr9	16344605	16344628	chr9_16344622_14
CAATGAGTCTGCCAGATCAG	AAATGAGTCTGAGAGACCAGCAG	1.73205	1.31552	2.82843	0	0	5	0	chr4	87664664	87664687	chr4_87664659_4
CAATGAGTCTGCCAGATCAG	AAATGAGTTTTCCAGAAGAGTTG	9.05539	9.64715	9.16515	1.98542	0	6	0	chr15	90424340	90424363	chr15_90424356_43
CAATGAGTCTGCCAGATCAG	ATAAGCGTCTGCGAGATCATTGC	1.73205	0.877014	1.73205	0.379758	0	7	0	chr3	78661937	78661960	chr3_78661956_4
CAATGAGTCTGCCAGATCAG	CAAAAATTCTGCATGCTCAGCAG	0	0.877014	0	0.438507	0	7	0	chr2	74151365	74151388	chr2_74151356_4
CAATGAGTCTGCCAGATCAG	CAAGAAGTATGACACATCAGTGA	0	1.53477	0	0.490266	0	6	0	chr13	39967371	39967394	chr13_39967376_6
CAATGAGTCTGCCAGATCAG	CAATAATTGTACCAGATCA	3.87298	1.75403	3.87298	0	0	7	0	chr6	3477997	3478020	chr6_3478036_8
CAATGAGTCTGCCAGATCAG	CAATCAGTGTGTCTGAAGAGTGA	1.41421	0.65776	1.41421	0	0	7	0	chr6	72629932	72629955	chr6_72629944_3
CAATGAGTCTGCCAGATCAG	CAATCAGTTTGTCATCTCTGAAG	2	0.877014	2	0	0	7	0	chr2	23455043	23455066	chr2_23455063_4
CAATGAGTCTGCCAGATCAG	CAATGAAAATACCACATCAGGGC	1.41421	0.65776	1.41421	0.310071	0	6	0	chr1	228234476	228234499	chr1_228234495_3
CAATGAGTCTGCCAGATCAG	CAATGAACCTCCCAGCAGAGTGT	2.44949	1.31552	2.82843	0.537059	0	7	0	chr4	16303875	16303898	chr4_16303869_5
CAATGAGTCTGCCAGATCAG	CAATGAATGGGGCTCATCAGTGT	1.41421	0.65776	1.41421	0	0	7	0	chr17	7365123	7365146	chr17_7365154_3
CAATGAGTCTGCCAGATCAG	CAATGACTCTTCCAGCCCATA	1.73205	0.877014	1.73205	0	0	7	0	chr2	179939706	179939729	chr2_179939743_4
CAATGAGTCTGCCAGATCAG	CAATGAGCATCCCACGGCAGAAG	1.73205	0.877014	1.73205	0	0	7	0	chr6	77668831	77668854	chr6_77668829_4
CAATGAGTCTGCCAGATCAG	CAATGAGTCTGACAGAGTGGAGC	1.73205	0.877014	1.73205	0.379758	0	5	0	chr3	20884967	20884990	chr3_20884982_4
CAATGAGTCTGCCAGATCAG	CAATGAGTTAGTAATACCAGGTG	1.73205	0.877014	1.73205	0.379758	0	7	0	chr9	21691240	21691263	chr9_21691257_4
CAATGAGTCTGCCAGATCAG	CAATGAGTTTCATAGAGTAGAAG	1.73205	0.877014	1.73205	0	0	7	0	chr13	34883041	34883064	chr13_34883046_4
CAATGAGTCTGCCAGATCAG	CAATGATTATTCCATTTGAGTCG	35.9444	16.444	37.4166	7.17532	3.25205	7	0	chr1	125183722	125183745	chr1_125183727_72
CAATGAGTCTGCCAGATCAG	CAATGTGTCTTGCAGGTCATAGC	2	1.09627	2	0	0	6	0	chr9	19464629	19464652	chr9_19464648_5
CAATGAGTCTGCCAGATCAG	CACATAGTATTCCAGAACAGTGC	0	0.438507	0	0.219253	0	7	0	chr22	11453840	11453863	chr22_11453840_2
CAATGAGTCTGCCAGATCAG	CACTGAGTCTGCCTAGAAAGAGA	1.41421	0.877014	1.73205	0	0	7	0	chr3	47037765	47037788	chr3_47037766_3
CAATGAGTCTGCCAGATCAG	CAGTAATTATGCCACATCAATGT	2.82843	1.31552	2.82843	0	0	7	0	chr13	32797713	32797736	chr13_32797726_6
CAATGAGTCTGCCAGATCAG	CAGTGAGTTTTTCAAGTCAGTGT	0	0.65776	0	0.310071	0	7	0	chr2	203042271	203042294	chr2_203042275_3
CAATGAGTCTGCCAGATCAG	CCAGGAGGCTCTCAGGTCAGAGA	2	0.877014	2	0.438507	0.438507	7	0	chr7	24497555	24497578	chr7_24497543_4
CAATGAGTCTGCCAGATCAG	CCATGAATCAGCCAGCACTGATG	2	0.877014	2	0	0	7	0	chr20	38144451	38144474	chr20_38144476_4
CAATGAGTCTGCCAGATCAG	CCATGAGTCTCCGTGTTCATAGA	1.41421	0.65776	1.41421	0	0	7	0	chr3	125200835	125200858	chr3_125200869_3
CAATGAGTCTGCCAGATCAG	CCATGAGTCTGGTAAATAAGATG	0	0.877014	0	0.379758	0	6	0	chr11	96676178	96676201	chr11_96676213_4
CAATGAGTCTGCCAGATCAG	CTAACAGTCTGACTGATGAGATG	1	0.65776	1.41421	0.219253	0	7	0	chr1	156596115	156596138	chr1_156596135_2
CAATGAGTCTGCCAGATCAG	CTATGAGGCATCAAGAACAGTTG	3.74166	3.2888	3.74166	0	0	7	0	chr18	38348178	38348201	chr18_38348173_15
CAATGAGTCTGCCAGATCAG	CTATTATTTTCCCATATCAGTAG	1	0.438507	1	0.219253	0	7	0	chr2	206017957	206017980	chr2_206017977_2
CAATGAGTCTGCCAGATCAG	GAAAGGGTATGCTAGATCAGTGT	0	1.53477	0	0.620142	0	6	0	chr3	168455690	168455713	chr3_168455688_6
CAATGAGTCTGCCAGATCAG	GAATAAGTGTGACAGAAGAGACG	13.0767	6.5776	13.7477	2.77336	0	7	0	chr6	153992169	153992192	chr6_153992189_28
CAATGAGTCTGCCAGATCAG	GATTGAGTTTGCCACATGTGAAG	2	1.09627	2	0	0	7	0	chr18	6275650	6275673	chr18_6275678_5
CAATGAGTCTGCCAGATCAG	GATTGAGTTTGCCATATTATAGG	0	1.97328	0	0.58009	0	6	0	chr15	97926087	97926110	chr15_97926088_8
CAATGAGTCTGCCAGATCAG	GCAGGAGCCAGCCAGACCAGGGG	2	0.877014	2	0	0	6	0	chr1	156922938	156922961	chr1_156922955_4
CAATGAGTCTGCCAGATCAG	TAATGAGACTGCTAGATCAATGG	10.0995	5.26208	10.9087	1.02839	1.02839	4	0	chr1	212061523	212061546	chr1_212061530_23
CAATGAGTCTGCCAGATCAG	TAATGAGTCTGGCCCGTAAGGAG	0	0.65776	0	0.310071	0	7	0	chr5	156193538	156193561	chr5_156193561_3
CAATGAGTCTGCCAGATCAG	TAATTAGTCTGAAAAAACAGCAG	2.23607	1.31552	2.23607	0	0	7	0	chr1	147277357	147277380	chr1_147277353_6
CAATGAGTCTGCCAGATCAG	TATTCAGTCTCCAAGATCAGAGA	4.47214	2.19253	4.89898	0	0	6	0	chr12	42519589	42519612	chr12_42519620_9
CAATGAGTCTGCCAGATCAG	TATTGAGTTGGCCAGGTGAGAGA	24.5967	28.2837	24.8998	5.39292	0	7	0	chrX	137637959	137637982	chrX_137637982_126
CAATGAGTCTGCCAGATCAG	TGATGAGAATGACAGCTCAGGGA	0	1.09627	0	0.438507	0	7	0	chr19	40499713	40499736	chr19_40499744_5
ACTGAGAGGAGAGCAATCCC	ACAAAGATGGGAGCTATCCGGGA	3.87298	4.47092	3.87298	2.16447	0	7	0	chr11	87362634	87362657	chr11_87362650_8
ACTGAGAGGAGAGCAATCCC	ACAGAGAGAAGAGCAATCCCCAG	30.3974	37.4439	31.4643	16.0813	15.4574	3	0	chr11	14364743	14364766	chr11_14364760_64
ACTGAGAGGAGAGCAATCCC	ACCGAGCGGAAAGCAATCCCAGG	0	1.67659	0	0.790354	0.790354	3	0	chr17	78397257	78397280	chr17_78397269_3
ACTGAGAGGAGAGCAATCCC	ACTGAATTGGGAGCATTTCCTGT	0	2.23546	0	0.967982	0	7	0	chr1	13508471	13508494	chr1_13508471_4
ACTGAGAGGAGAGCAATCCC	ACTGAGAAGGAAGCAATCCCAGG	21.0238	27.3844	22.1359	8.09872	8.00172	3	0	chr2	16112386	16112409	chr2_16112403_47
ACTGAGAGGAGAGCAATCCC	ACTGAGAGAGGAGCAATCCCTGA	58.4808	77.6822	61.4329	28.3207	27.2013	3	0	chr1	150554920	150554943	chr1_150554927_131
ACTGAGAGGAGAGCAATCCC	ACTGAGAGCAAAGCAATCCTCAG	8.48528	12.8539	8.7178	5.15248	5.15248	5	0	chr1	190322341	190322364	chr1_190322347_22
ACTGAGAGGAGAGCAATCCC	ACTGAGAGGAAACCAAGCCCTGG	37.229	45.268	40.3485	11.3712	10.8656	3	0	chr2	74876402	74876425	chr2_74876408_75
ACTGAGAGGAGAGCAATCCC	ACTGAGAGGAAAGCAATCTATGG	4.58258	6.14751	4.89898	0	0	3	0	chr19	58004332	58004355	chr19_58004349_10
ACTGAGAGGAGAGCAATCCC	ACTGAGAGGGGAGCCGATCCCTG	2	2.23546	2	0	0	6	0	chr8	143635949	143635972	chr8_143635968_4
ACTGAGAGGAGAGCAATCCC	ACTGGGAAAAGACCATTTCCAGC	1	1.11773	1	0	0	7	0	chr21	42581563	42581586	chr21_42581571_2
ACTGAGAGGAGAGCAATCCC	ACTGTGAGGAAATAAATGCCTGC	0	1.67659	0	0.790354	0	6	0	chr5	19981422	19981445	chr5_19981444_3
ACTGAGAGGAGAGCAATCCC	ACTGTTACGAGAGACATCCTTGT	1	1.11773	1	0.558865	0	7	0	chr7	44254006	44254029	chr7_44254008_2
ACTGAGAGGAGAGCAATCCC	CCTGAAAGTACAGCCATTCCAGT	3.16228	3.91205	3.16228	1.76728	0	7	0	chrX	150842608	150842631	chrX_150842609_7
ACTGAGAGGAGAGCAATCCC	CCTGTGAGGAAAGGTATTCCTGC	8.06226	10.6184	8.3666	5.02978	0	7	0	chrM	13476	13499	chrM_13501_18
ACTGAGAGGAGAGCAATCCC	GAAGAGAAGACAGCAATCCCAGG	0	7.82411	0	3.30629	3.30629	5	0	chr10	124732039	124732062	chr10_124732050_12
ACTGAGAGGAGAGCAATCCC	GCAGAGAGGACAGCAATCCCAGG	28.9828	37.4439	32.1248	12.0901	12.0901	3	0	chr11	6549541	6549564	chr11_6549548_61
ACTGAGAGGAGAGCAATCCC	GCTGAGAGGAGAGCAATCCAGGA	16.8819	21.7957	19.1833	3.21043	3.21043	3	0	chr3	42867658	42867681	chr3_42867665_34
ACTGAGAGGAGAGCAATCCC	GTTGAGAGGAGAGCAATACAGGG	21.6333	26.8255	23.2379	8.99408	8.99408	4	0	chr5	3238933	3238956	chr5_3238940_44
ACTGAGAGGAGAGCAATCCC	TATGAGAGGAGAGCAATTCAGGG	33.9853	42.4737	37.9473	4.5745	4.54024	4	0	chr2	48418030	48418053	chr2_48418037_68
ACTGAGAGGAGAGCAATCCC	TCTGAGAGGAGAGAAATCTCAGG	5.47723	10.6184	5.83095	0	0	3	0	chr6	160906073	160906096	chr6_160906090_17
ACTGAGAGGAGAGCAATCCC	TCTGAGAGGAGAGTAATCCCAGA	38.2361	44.1503	39.2428	17.8487	17.8487	3	0	chr17	15299259	15299282	chr17_15299266_77
ACTGAGAGGAGAGCAATCCC	TCTGTGAGGAGTGGACTCCTTGG	1.73205	2.23546	1.73205	0.967982	0	6	0	chr14	53541647	53541670	chr14_53541677_4
ACTGAGAGGAGAGCAATCCC	TTGGAGAGGAGAGCAATCCTTGG	47.4868	57.5631	50.7937	18.3577	18.3577	4	0	chr3	103028170	103028193	chr3_103028177_96
GTCCCCTCCACCCCACAGTG	ACACCCCCCACCCCAAAGTGGGG	0	5.15505	2.82843	2.57752	2.10454	5	23	chr21	36606285	36606308	chr21_36606292_6
GTCCCCTCCACCCCACAGTG	ACCCCCCCCACCCCACAGTAAGG	0	11.1693	6.48074	5.15505	5.15505	4	23	chr1	20124593	20124616	chr1_20124601_13
GTCCCCTCCACCCCACAGTG	ACCCCCTCCCCACCACAGTTGGG	0	1.71835	0	0.859174	0.859174	5	23	chr10	118779149	118779172	chr10_118779167_2
GTCCCCTCCACCCCACAGTG	ACCCCCTCCTCCACACAGTGTGG	0	1.71835	0	0.859174	0.859174	4	23	chr5	168342669	168342692	chr5_168342677_2
GTCCCCTCCACCCCACAGTG	ACCCCCTCCTCCCCACAGCAGGG	0	7.73257	3.74166	1.92117	1.92117	5	23	chr12	8371928	8371951	chr12_8371945_6
GTCCCCTCCACCCCACAGTG	ACTCCCCCCACCCCACAGCAAGG	0	5.15505	2.82843	2.43011	1.71835	6	23	chr1	11488328	11488351	chr1_11488347_6
GTCCCCTCCACCCCACAGTG	AGCCCCTCCACCCCACAGTGAGA	0	27.4936	10.583	10.4169	9.64421	3	23	chr3	37990128	37990151	chr3_37990144_28
GTCCCCTCCACCCCACAGTG	ATCACCTCCACCTCACAGTGTAG	0	6.01422	3.4641	2.10454	1.48813	4	23	chr14	49599026	49599049	chr14_49599034_7
GTCCCCTCCACCCCACAGTG	ATCACCTCCATCCCACAGTGTGA	0	2.57752	1.41421	0	0	4	23	chr12	105804959	105804982	chr12_105804977_2
GTCCCCTCCACCCCACAGTG	ATCCACTCCACTCCACAGTGGGG	0	25.7752	15	9.29339	8.76189	3	23	chr17	18965927	18965950	chr17_18965933_22
GTCCCCTCCACCCCACAGTG	ATCCCCAGCACCCCACAGAGAGG	0	9.45092	5.2915	2.97627	2.97627	4	23	chr17	42799348	42799371	chr17_42799356_8
GTCCCCTCCACCCCACAGTG	ATCCCCCACCCCCCACAGTAGGG	0	17.1835	6	6.81949	6.81949	5	23	chr16	53055774	53055797	chr16_53055791_16
GTCCCCTCCACCCCACAGTG	ATCCCCCCGCCCCCACAGCAGGG	0	1.71835	1	0.859174	0.859174	6	23	chr8	73036592	73036615	chr8_73036609_2
GTCCCCTCCACCCCACAGTG	ATCCCCTACACCCCACAGCCAGG	0	6.01422	3.4641	0	0	4	23	chr1	200897300	200897323	chr1_200897308_7
GTCCCCTCCACCCCACAGTG	ATCCCCTCCTTCCCACAGTGAAG	0	4.29587	2.44949	1.48813	1.21506	4	23	chr2	59626527	59626550	chr2_59626543_4
GTCCCCTCCACCCCACAGTG	ATCTCCTCCTCCCCACAGTGCAG	0	6.8734	3.4641	2.71695	2.43011	4	23	chrX	8655665	8655688	chrX_8655682_7
GTCCCCTCCACCCCACAGTG	ATTCACTCCACCCCACAGTATGA	0	2.57752	1.41421	0	0	5	23	chr13	34276244	34276267	chr13_34276250_2
GTCCCCTCCACCCCACAGTG	CAGCCCTCCAACCCACAGTGTGG	0	7.73257	3.74166	2.71695	2.71695	4	23	chr18	47790331	47790354	chr18_47790349_7
GTCCCCTCCACCCCACAGTG	CAGCCCTCTACCCCACAGTGTAG	0	7.73257	3.74166	2.71695	2.71695	5	23	chr6	13862586	13862609	chr6_13862594_7
GTCCCCTCCACCCCACAGTG	CCACCCTCCACCCCACAGCGGGA	0	3.4367	1.73205	0	0	5	23	chr6	3229305	3229328	chr6_3229310_4
GTCCCCTCCACCCCACAGTG	CCACCCTCCACCCCACAGTAGGC	0	10.3101	5.19615	3.64517	3.4367	5	23	chr6	93352926	93352949	chr6_93352934_11
GTCCCCTCCACCCCACAGTG	CCCCCCCCTACCCCACAGTGCGG	0	2.57752	1.41421	0	0	4	23	chr2	52433560	52433583	chr2_52433566_3
GTCCCCTCCACCCCACAGTG	CCGCCCTCCACCCCACAGGGTGG	0	8.59174	3	3.84234	3.4367	4	23	chr10	78471419	78471442	chr10_78471429_9
GTCCCCTCCACCCCACAGTG	CGCCCCCCTACCCCACAGTAGGG	0	16.3243	6.9282	4.20908	4.20908	5	23	chr13	26255900	26255923	chr13_26255908_14
GTCCCCTCCACCCCACAGTG	CGCCCCTCCCACCCACAGTGAGG	0	7.73257	3.74166	3.84234	3.4367	4	23	chr19	13060380	13060403	chr19_13060388_9
GTCCCCTCCACCCCACAGTG	GACCCCAACACCCCACAGTGTGG	0	5.15505	2.82843	1.71835	1.71835	3	23	chr3	52227927	52227950	chr3_52227945_5
GTCCCCTCCACCCCACAGTG	GACCCCACCACCCCACAGCTTGG	0	3.4367	2	0	0	4	23	chr16	85113811	85113834	chr16_85113815_3
GTCCCCTCCACCCCACAGTG	GACCTCTCCACCCCACAGTGAGG	0	18.0427	10.3923	8.15084	6.31362	2	23	chr9	131049834	131049857	chr9_131049850_19
GTCCCCTCCACCCCACAGTG	GCCCCCACCACCCCATAGTGAGG	0	23.1977	9.59166	8.15084	6.92689	3	23	chr3	135674484	135674507	chr3_135674491_21
GTCCCCTCCACCCCACAGTG	GCCCCGTCTACCCCCCAGCGAGC	0	2.57752	0	1.21506	0	6	23	chr9	137431441	137431464	chr9_137431461_3
GTCCCCTCCACCCCACAGTG	GGCCCCCCCACCCCACAGCAGGG	0	6.01422	2.44949	2.97627	2.97627	4	23	chr19	3063347	3063370	chr19_3063363_7
GTCCCCTCCACCCCACAGTG	GTACAATAAACCCCACAGGGAGC	0	1.71835	1	0.859174	0	7	23	chrX	135577568	135577591	chrX_135577588_2
GTCCCCTCCACCCCACAGTG	GTACCCTGCACCGCATTATGAGA	0	1.71835	1	0.859174	0	7	23	chr7	100371564	100371587	chr7_100371570_2
GTCCCCTCCACCCCACAGTG	GTATCTGTCACCCCACAGAGCTG	0	2.57752	1.41421	0.859174	0	7	23	chr9	118181904	118181927	chr9_118181898_2
GTCCCCTCCACCCCACAGTG	GTCACATCAACCTCACAGTGAGG	0	3.4367	0	1.21506	1.21506	4	23	chr3	17164171	17164194	chr3_17164188_3
GTCCCCTCCACCCCACAGTG	GTCCCATCCACCCCACAGAGTGG	0	17.1835	9.94987	5.95254	5.15505	2	23	chr19	18498175	18498198	chr19_18498181_16
GTCCCCTCCACCCCACAGTG	GTCCCCTCCACCCCACAATGGGG	0	18.9018	9.21954	7.58802	6.92689	1	23	chr4	108054477	108054500	chr4_108054494_19
GTCCCCTCCACCCCACAGTG	GTCCCCTCTCCACCACAGTGAGG	0	5.15505	0	1.92117	1.92117	3	23	chr3	43255965	43255988	chr3_43255973_6
GTCCCCTCCACCCCACAGTG	GTCTACTCCACCCCACAGTGGAG	0	17.1835	9.53939	7.18837	6.65514	3	23	chr14	85445126	85445149	chr14_85445143_17
GTCCCCTCCACCCCACAGTG	GTCTCCCCCACCCCACAGAGGAG	0	1.71835	1	0.859174	0.859174	4	23	chr15	78194721	78194744	chr15_78194729_2
GTCCCCTCCACCCCACAGTG	GTCTCCCCCACCCCACAGCCTGG	0	3.4367	1.73205	1.48813	1.48813	4	23	chr6	3807726	3807749	chr6_3807736_4
GTCCCCTCCACCCCACAGTG	GTCTCCTCTACCCCACAGGGTGG	0	16.3243	9.38083	6.42947	5.08294	3	23	chr22	20144606	20144629	chr22_20144624_15
GTCCCCTCCACCCCACAGTG	GTCTTCTCTACACTTCAGTGAGT	0	1.71835	1	0	0	7	23	chr1	211371892	211371915	chr1_211371927_2
GTCCCCTCCACCCCACAGTG	GTTCCCCCCACCCAACAGTGAGG	0	14.606	7.74597	6.07528	0	3	23	chrX	49210099	49210122	chrX_49210107_15
GTCCCCTCCACCCCACAGTG	TCACCCTCCACCCCACAGTCCAG	0	2.57752	0	0.859174	0.859174	6	23	chr2	73289692	73289715	chr2_73289699_2
GTCCCCTCCACCCCACAGTG	TCCCCGCCATCCCCACAGTGTGG	0	23.1977	11.8322	8.59174	7.73257	6	23	chr7	28869722	28869745	chr7_28869739_20
GTCCCCTCCACCCCACAGTG	TGCCCTCCAGCCCCACAGTGAGG	0	6.8734	3.4641	1.92117	1.92117	6	23	chr22	46803259	46803282	chr22_46803275_6
GTCCCCTCCACCCCACAGTG	TTCCCCACCACCCCACAGCAGGG	0	18.0427	9.89949	5.56809	4.54632	4	23	chr14	33785988	33786011	chr14_33786007_17
GTCCCCTCCACCCCACAGTG	TTCTGCTCCTCCCCACTTTGCTG	0	1.71835	1	0.859174	0	7	23	chr1	232741162	232741185	chr1_232741189_2
GTCCCCTCCACCCCACAGTG	TTTCCCCCCACCCCACAGTTGGG	0	12.8876	7.34847	5.56809	4.70589	4	23	chr5	177605640	177605663	chr5_177605658_13
AGGGAAACACAGCTTGTCAA	AAGCAAGGTCAGCTTGACAACTG	1	2.16936	1.41421	0.723121	0	7	23	chr11	30121003	30121026	chr11_30121006_2
AGGGAAACACAGCTTGTCAA	AAGGAAAAAGAGTTTGCCAA	1	1.44624	1	0.723121	0	7	23	chr1	91828330	91828353	chr1_91828315_2
AGGGAAACACAGCTTGTCAA	AGAAAAAAGGAGTTTGTCAATGT	0	2.89248	0	1.02265	0	7	23	chr1	93185513	93185536	chr1_93185523_3
AGGGAAACACAGCTTGTCAA	AGAAAATCAAAGGATGTCAAATG	1.73205	2.89248	1.73205	0	0	7	23	chr10	53238534	53238557	chr10_53238563_4
AGGGAAACACAGCTTGTCAA	AGGGAAAGAGACTTGCTCAAGGT	1	2.16936	1.41421	0	0	7	23	chr5	150211311	150211334	chr5_150211299_2
AGGGAAACACAGCTTGTCAA	AGGGAGACAGAATGTTTCAAAGA	1	2.16936	1.41421	0	0	7	23	chr11	3377450	3377473	chr11_3377479_2
AGGGAAACACAGCTTGTCAA	AGGGAGAGAGAGATTTTCAGTGG	1	1.44624	1	0	0	6	23	chr3	97864504	97864527	chr3_97864523_2
AGGGAAACACAGCTTGTCAA	AGGGCAACTTTGCTTCTCAGAGG	1	1.44624	1	0	0	6	23	chrX	72271627	72271650	chrX_72271647_2
AGGGAAACACAGCTTGTCAA	AGTGAATCACAGCATGTAAGCGC	2.82843	5.06184	3.16228	2.04529	0	6	23	chr10	43857763	43857786	chr10_43857756_6
AGGGAAACACAGCTTGTCAA	ATGAATATACAGGTTTTCAATGC	0	1.44624	0	0.723121	0	7	23	chr1	65265279	65265302	chr1_65265301_2
AGGGAAACACAGCTTGTCAA	ATGGAAACAAAGATTGCCAAGGT	0	2.16936	0	1.02265	0	5	23	chr22	28932984	28933007	chr22_28933006_3
AGGGAAACACAGCTTGTCAA	ATGGAAGAACACCTGGGCAAAGG	0	3.6156	0	1.02265	0	6	23	chr9	113694605	113694628	chr9_113694634_3
AGGGAAACACAGCTTGTCAA	GAGGGAACACAGCTTGTCAAGGA	0	4.33872	0	1.61695	0	4	23	chr20	44051870	44051893	chr20_44051877_6
AGGGAAACACAGCTTGTCAA	GGGGAGGCAAAGATTGTGAAGGA	1.41421	2.16936	1.41421	1.02265	0	7	23	chr11	131791564	131791587	chr11_131791576_3
AGGGAAACACAGCTTGTCAA	TGGCAAAATCAGTTTATCAAAAG	0	2.89248	0	1.02265	0	7	23	chr1	198236240	198236263	chr1_198236260_3
AGGGAAACACAGCTTGTCAA	TGGGAAAGACAGGTTTTTCACGA	1	2.89248	1.73205	0	0	7	23	chr3	37975377	37975400	chr3_37975409_2
AAGGAGGAGGCCAAGCACGG	AAAAAGGAGGCCAAGCACGGTGG	114.167	142.77	138.474	39.4071	35.4244	2	23	chr3	46768715	46768738	chr3_46768732_315
AAGGAGGAGGCCAAGCACGG	AAAAAGGAGGCCAGGCACAGTGG	4.24264	4.46157	5.65685	1.0516	1.0516	4	23	chr19	2327525	2327548	chr19_2327532_9
AAGGAGGAGGCCAAGCACGG	AAAAAGGAGGCCAGGCACGGTGG	182.631	186.271	212.589	44.7766	41.6414	3	23	chr13	68016363	68016386	chr13_68016370_429
AAGGAGGAGGCCAAGCACGG	AAAAGGGAGGCCAGGCACGGTGG	2.44949	1.85899	2.44949	0	0	4	23	chrX	19901173	19901196	chrX_19901190_5
AAGGAGGAGGCCAAGCACGG	AAACAGGAGGCCAGGCACGGTGG	12	12.6411	15.4919	2.57589	2.57589	3	23	chr9	97815732	97815755	chr9_97815739_26
AAGGAGGAGGCCAAGCACGG	AAAGAAAAGGCCAAGCACGGTGG	11.619	13.3847	12.4499	4.3199	3.79161	3	23	chr7	137931232	137931255	chr7_137931249_32
AAGGAGGAGGCCAAGCACGG	AAAGAACAGGCCAGGCACGGTGG	14.4222	14.8719	16.7033	4.47704	4.47704	4	23	chr4	146670925	146670948	chr4_146670932_34
AAGGAGGAGGCCAAGCACGG	AAAGAAGAAGCCAAGCACGGTGG	16.5831	28.2566	24.5561	9.19025	8.89211	3	23	chr7	76313707	76313730	chr7_76313714_60
AAGGAGGAGGCCAAGCACGG	AAAGAAGAGACCAAGGATAGGGT	0	0.743596	0	0.371798	0	7	23	chr14	24055466	24055489	chr14_24055466_2
AAGGAGGAGGCCAAGCACGG	AAAGAAGAGGCCAAGCACAGTGG	24.9199	22.3079	29.9833	7.43596	6.65092	3	23	chr16	19256862	19256885	chr16_19256869_50
AAGGAGGAGGCCAAGCACGG	AAAGAAGAGGCCAGGCACAGCGG	2.82843	2.97438	4	0	0	4	23	chr7	76413245	76413268	chr7_76413252_6
AAGGAGGAGGCCAAGCACGG	AAAGAAGAGGCCAGGCACAGTGG	0	2.60258	0	1.28794	1.28794	4	23	chr1	46227228	46227251	chr1_46227235_7
AAGGAGGAGGCCAAGCACGG	AAAGAAGAGGCCAGGCACGGTGG	10.0995	10.0385	12.3288	2.40952	2.40952	3	23	chr1	48702580	48702603	chr1_48702587_23
AAGGAGGAGGCCAAGCACGG	AAAGAAGAGGCCGAGCACGGTGG	0	8.55135	0	3.11068	3.11068	3	23	chr16	750181	750204	chr16_750198_19
AAGGAGGAGGCCAAGCACGG	AAAGAAGGGGCCAGGCACGGTGG	0	2.23079	0	0.743596	0.743596	4	23	chr17	50956492	50956515	chr17_50956499_5
AAGGAGGAGGCCAAGCACGG	AAAGACCATGCCAAGCAGAGAGA	1.73205	1.48719	1.73205	0	0	7	23	chr4	133544735	133544758	chr4_133544748_4
AAGGAGGAGGCCAAGCACGG	AAAGAGAAGGCCAAGCATGGTGG	2.44949	2.23079	2.82843	0	0	3	23	chr1	157669288	157669311	chr1_157669298_5
AAGGAGGAGGCCAAGCACGG	AAAGAGAAGGCCAGGCACAGGGG	2.44949	2.23079	3	0.910715	0.910715	4	23	chr12	109230714	109230737	chr12_109230721_5
AAGGAGGAGGCCAAGCACGG	AAAGAGAAGGCCGAGCACGGTGG	2.44949	3.34618	4.24264	0	0	3	23	chr1	26876502	26876525	chr1_26876509_5
AAGGAGGAGGCCAAGCACGG	AAAGAGCAAGCAAAGCTGGGAGC	0	2.23079	0	0.525801	0	7	23	chr5	132745107	132745130	chr5_132745113_3
AAGGAGGAGGCCAAGCACGG	AAAGAGGAGGCCAGGCACAGTGG	8.48528	8.17955	10.8167	2.03642	2.03642	3	23	chr12	66812419	66812442	chr12_66812426_17
AAGGAGGAGGCCAAGCACGG	AAAGAGGAGGCCAGGCACGGTGG	72.1249	67.6672	85.557	14.6942	10.8524	2	23	chr14	90082349	90082372	chr14_90082356_153
AAGGAGGAGGCCAAGCACGG	AAAGAGGAGGCCAGGCATGGTGG	1	0.743596	1	0	0	3	23	chr10	16381578	16381601	chr10_16381596_2
AAGGAGGAGGCCAAGCACGG	AAAGAGGGGCCCAAGCTGGCGGC	0	1.48719	0	0.525801	0	7	23	chr13	39038063	39038086	chr13_39038069_3
AAGGAGGAGGCCAAGCACGG	AAAGAGGGGGGCAAACAAAGAGA	2	1.85899	2.44949	0	0	7	23	chr2	172930512	172930535	chr2_172930515_4
AAGGAGGAGGCCAAGCACGG	AAAGAGTAGGCCAAGCACAGTGG	4.47214	10.4103	7.2111	2.73215	2.73215	3	23	chr7	115503399	115503422	chr7_115503416_21
AAGGAGGAGGCCAAGCACGG	AAAGAGTTGGCCGGGCACTGTGG	1	1.11539	1.41421	0.371798	0	6	23	chr1	208405663	208405686	chr1_208405681_2
AAGGAGGAGGCCAAGCACGG	AAAGCACAGGTCAAGCAGGGAGA	1	1.11539	1.41421	0	0	7	23	chr3	35099050	35099073	chr3_35099043_2
AAGGAGGAGGCCAAGCACGG	AAAGGAGAGGCCAGACACGGTGG	2	1.48719	2	0	0	5	23	chr2	159120885	159120908	chr2_159120892_4
AAGGAGGAGGCCAAGCACGG	AAAGGAGAGGCCAGGCACAGTGG	4.58258	4.46157	5.65685	1.11539	0	5	23	chr12	92180788	92180811	chr12_92180806_10
AAGGAGGAGGCCAAGCACGG	AAAGGAGAGGCCAGGCACGGTGG	57.9137	55.3979	71.9027	14.3901	13.2602	4	23	chr12	79923752	79923775	chr12_79923769_121
AAGGAGGAGGCCAAGCACGG	AAAGGAGGGGCCAGGCACAGTGG	2	1.85899	2.44949	0	0	6	23	chr5	91216759	91216782	chr5_91216777_4
AAGGAGGAGGCCAAGCACGG	AAAGGAGGGGCCAGGCACGATGG	1.73205	1.48719	1.73205	0	0	6	23	chr12	131791462	131791485	chr12_131791479_4
AAGGAGGAGGCCAAGCACGG	AAAGGAGGGGCCAGGCACGGTGG	84.9941	75.8468	94.6573	22.2644	16.8503	5	23	chr15	67164021	67164044	chr15_67164038_185
AAGGAGGAGGCCAAGCACGG	AAAGGGGAGGCCAGGCACGGTGG	16.4317	16.7309	19.8997	3.11068	3.11068	3	23	chr5	108184123	108184146	chr5_108184140_37
AAGGAGGAGGCCAAGCACGG	AAAGGTGAGGCCAGGCACGGTGG	1.41421	1.48719	2	0	0	4	23	chr10	59666005	59666028	chr10_59666022_3
AAGGAGGAGGCCAAGCACGG	AAAGTGAAGGCCAGGCGCGGTGG	1	0.743596	1	0	0	5	23	chr11	303202	303225	chr11_303206_2
AAGGAGGAGGCCAAGCACGG	AAAGTGCAGGGTAAGGACGGCAG	0	0.743596	0	0.371798	0	7	23	chr1	225254140	225254163	chr1_225254144_2
AAGGAGGAGGCCAAGCACGG	AAATTGGTGGCCAGGCACAGTGA	1.41421	1.11539	1.41421	0	0	7	23	chrX	150937416	150937439	chrX_150937410_3
AAGGAGGAGGCCAAGCACGG	AACAAGGAGGCCAGGCACGGTGG	1.41421	2.23079	2.82843	0	0	3	23	chr19	56173002	56173025	chr19_56173020_3
AAGGAGGAGGCCAAGCACGG	AACCAAGACTCCAAGCAGGGAGA	1.41421	1.48719	2	0.525801	0	7	23	chr6	30646068	30646091	chr6_30646091_3
AAGGAGGAGGCCAAGCACGG	AAGAAACAGACCAAGCAAAGGGC	2.82843	2.23079	2.82843	0.831365	0	7	23	chr20	38694465	38694488	chr20_38694469_6
AAGGAGGAGGCCAAGCACGG	AAGAAAGAGGCCAGGCACAGTGG	1.73205	1.48719	1.73205	0	0	4	23	chr22	19594814	19594837	chr22_19594831_4
AAGGAGGAGGCCAAGCACGG	AAGAAAGAGGCCAGGCACGGTGG	44.5421	43.5003	55.4977	12.8795	9.91383	3	23	chr13	100775308	100775331	chr13_100775315_95
AAGGAGGAGGCCAAGCACGG	AAGAACAAGGGCAAGCAGGGTG	1	1.11539	1.41421	0	0	6	23	chr1	117734102	117734125	chr1_117734138_2
AAGGAGGAGGCCAAGCACGG	AAGAAGAAGGCCAGGCACGGTGG	28.5657	34.949	33.4664	5.65084	4.55357	3	23	chr20	50448445	50448468	chr20_50448452_80
AAGGAGGAGGCCAAGCACGG	AAGAAGAAGGCCAGGCGCGGTGG	0	14.1283	0	2.10321	2.10321	4	23	chr19	7549470	7549493	chr19_7549478_33
AAGGAGGAGGCCAAGCACGG	AAGAAGCAAGCCAGGCACAGCGT	1.41421	1.11539	1.41421	0.525801	0	6	23	chr12	64468812	64468835	chr12_64468827_3
AAGGAGGAGGCCAAGCACGG	AAGAAGGAATCAAAACACTGGGT	1.73205	2.23079	2.23607	0	0	7	23	chr3	49748187	49748210	chr3_49748194_4
AAGGAGGAGGCCAAGCACGG	AAGAAGGACACCAAGGAAAGTTG	0	0.743596	0	0.371798	0	7	23	chr7	30574728	30574751	chr7_30574748_2
AAGGAGGAGGCCAAGCACGG	AAGAAGGAGCCCAGGCACGGTGG	5.65685	4.83337	6.32456	0	0	3	23	chr7	62855332	62855355	chr7_62855349_12
AAGGAGGAGGCCAAGCACGG	AAGAAGGAGGCCAGGCATGGTGG	3.16228	2.97438	3.4641	0	0	3	23	chr17	43655533	43655556	chr17_43655550_7
AAGGAGGAGGCCAAGCACGG	AAGAAGGAGGCCAGGCGCGGTGG	1.73205	1.85899	2	0	0	3	23	chr9	124433043	124433066	chr9_124433060_4
AAGGAGGAGGCCAAGCACGG	AAGAAGGAGGCCGGGCACGGTGG	58.9915	75.475	73.0205	11.6272	11.4837	3	23	chr17	2252123	2252146	chr17_2252135_169
AAGGAGGAGGCCAAGCACGG	AAGAAGGGGGCCAGGCACGGTGG	8.94427	8.17955	9.79796	2.29192	2.29192	3	23	chr10	42402851	42402874	chr10_42402868_21
AAGGAGGAGGCCAAGCACGG	AAGAAGTAGGCCAGGCACGGTGG	2.64575	5.20517	4.89898	0.983685	0.983685	3	23	chr14	31141212	31141235	chr14_31141219_8
AAGGAGGAGGCCAAGCACGG	AAGAATGAAGCCACGGACTGTCG	1.73205	1.85899	2.44949	0	0	7	23	chr7	152027693	152027716	chr7_152027720_4
AAGGAGGAGGCCAAGCACGG	AAGAATGAGGCCAAGCACGGTGG	150.03	140.911	187.029	42.0641	35.4828	2	23	chr1	59307024	59307047	chr1_59307041_306
AAGGAGGAGGCCAAGCACGG	AAGAATGAGGCCAGGCACGGTGG	0	0.743596	0	0.371798	0.371798	3	23	chr7	36538311	36538334	chr7_36538318_2
AAGGAGGAGGCCAAGCACGG	AAGAGGGAGGCCAGGCACGGTGG	15	23.0515	19.6214	7.142	7.142	3	23	chr17	80461184	80461207	chr17_80461201_50
AAGGAGGAGGCCAAGCACGG	AAGAGGGGAAGCAAGCACGGAGT	1	0.743596	1	0	0	7	23	chr4	112356722	112356745	chr4_112356734_2
AAGGAGGAGGCCAAGCACGG	AAGATAGAGGCCAGGCACGGTGG	1	1.48719	1.73205	0.371798	0.371798	4	23	chr3	159966724	159966747	chr3_159966735_2
AAGGAGGAGGCCAAGCACGG	AAGATGAAGGCAGAGGACGGGGG	0	1.11539	0	0.525801	0	6	23	chr17	80983655	80983678	chr17_80983673_3
AAGGAGGAGGCCAAGCACGG	AAGCAAGAGGAACAGCAGGGGGG	0	0.743596	0	0.371798	0	6	23	chr6	149586276	149586299	chr6_149586308_2
AAGGAGGAGGCCAAGCACGG	AAGCAAGAGGATAGGCAAGGGTG	1	0.743596	1	0.371798	0	7	23	chr12	49993389	49993412	chr12_49993386_2
AAGGAGGAGGCCAAGCACGG	AAGCAAGAGGCCAGGCACGGTGG	0	1.85899	0	0.743596	0.743596	3	23	chr8	143782760	143782783	chr8_143782767_4
AAGGAGGAGGCCAAGCACGG	AAGCAGCATGACAAGCCTGGGGC	1	0.743596	1	0	0	7	23	chr1	200539345	200539368	chr1_200539335_2
AAGGAGGAGGCCAAGCACGG	AAGCAGGAGGCCAGGCACGGTGG	52.6498	59.1159	69.5557	13.8117	13.1661	2	23	chr17	20031278	20031301	chr17_20031285_127
AAGGAGGAGGCCAAGCACGG	AAGCAGGAGGCCTGGATCAGCAG	1	1.11539	1.41421	0.371798	0	7	23	chr1	56489619	56489642	chr1_56489646_2
AAGGAGGAGGCCAAGCACGG	AAGCAGGATGCTAAGCCCTGGG	1.73205	2.23079	2.23607	0	0	6	23	chr5	14738962	14738985	chr5_14738949_4
AAGGAGGAGGCCAAGCACGG	AAGCAGGTGGCCAGGCGTGGTGG	0	0.743596	0	0.371798	0	5	23	chr13	98065245	98065268	chr13_98065274_2
AAGGAGGAGGCCAAGCACGG	AAGGAAAAGAGCAAGCAGGAGGG	2.44949	1.85899	2.44949	0	0	6	23	chr9	12462011	12462034	chr9_12462037_5
AAGGAGGAGGCCAAGCACGG	AAGGAAAAGGCCAGGCACAGTGG	6	5.20517	7	0	0	4	23	chr2	48532933	48532956	chr2_48532950_12
AAGGAGGAGGCCAAGCACGG	AAGGAAAAGGCCAGGCACGGCGG	26.8328	24.9105	33.0454	6.30962	6.30962	3	23	chr1	112206132	112206155	chr1_112206149_54
AAGGAGGAGGCCAAGCACGG	AAGGAAAAGGCCAGGCACGGTGG	15.0997	14.1283	18.0278	3.86384	3.79161	3	23	chr18	2551904	2551927	chr18_2551921_31
AAGGAGGAGGCCAAGCACGG	AAGGAACAGGCCAGGCACGGTGG	6	7.80775	8.94427	1.39114	1.39114	3	23	chr2	104886081	104886104	chr2_104886088_15
AAGGAGGAGGCCAAGCACGG	AAGGAACAGGGCAAGAATGGC	0	1.48719	0	0.525801	0	7	23	chr19	29969282	29969305	chr19_29969268_3
AAGGAGGAGGCCAAGCACGG	AAGGAACATGCTAAGGACAGTGT	0	0.743596	0	0.371798	0	7	23	chr1	182081393	182081416	chr1_182081399_2
AAGGAGGAGGCCAAGCACGG	AAGGAAGAGGCCAAGCACAGTGG	118.237	133.104	152.332	33.5072	31.7207	2	23	chr12	49719763	49719786	chr12_49719780_293
AAGGAGGAGGCCAAGCACGG	AAGGAAGAGGCCAGGCACAGTGG	26.2679	22.3079	29.8496	5.20517	5.15178	3	23	chr7	73609093	73609116	chr7_73609099_53
AAGGAGGAGGCCAAGCACGG	AAGGAAGAGGCCAGGCACGGTGG	44.7884	39.7824	51.4976	10.7114	9.52267	2	23	chr3	39490847	39490870	chr3_39490854_93
AAGGAGGAGGCCAAGCACGG	AAGGAAGAGGCCAGGCATGGTGG	4.47214	4.08978	5.47723	1.39114	1.39114	3	23	chr15	58426194	58426217	chr15_58426212_9
AAGGAGGAGGCCAAGCACGG	AAGGAAGAGGCCAGGCTCGGTGG	0	0.743596	0	0.371798	0.371798	3	23	chr6	31833564	31833587	chr6_31833581_2
AAGGAGGAGGCCAAGCACGG	AAGGAAGAGGGAGAACACTGCTG	1	0.743596	1	0.371798	0	7	23	chr8	134477089	134477112	chr8_134477086_2
AAGGAGGAGGCCAAGCACGG	AAGGAAGATCCCTAGCCCAGTAG	1	0.743596	1	0	0	7	23	chr5	74735369	74735392	chr5_74735400_2
AAGGAGGAGGCCAAGCACGG	AAGGAAGATGTCAAGCAGGAAAG	1	0.743596	1	0	0	7	23	chr6	30832483	30832506	chr6_30832491_2
AAGGAGGAGGCCAAGCACGG	AAGGAAGGGGCCAAGCACAGTGG	74.162	67.6672	88.3006	16.5189	14.4858	3	23	chr5	78290658	78290681	chr5_78290675_155
AAGGAGGAGGCCAAGCACGG	AAGGAAGGGGCCAAGCGCGGTGG	3	3.34618	4.47214	0.831365	0.831365	3	23	chr22	39030857	39030880	chr22_39030875_6
AAGGAGGAGGCCAAGCACGG	AAGGAAGGGGCCAGGCACGGTGG	37.229	38.2952	43.5431	4.79028	4.79028	3	23	chr6	134853034	134853057	chr6_134853041_85
AAGGAGGAGGCCAAGCACGG	AAGGAATAGGCCAGGCACGGCGG	8.30662	11.8975	12.49	0	0	3	23	chr9	129599113	129599136	chr9_129599130_26
AAGGAGGAGGCCAAGCACGG	AAGGACAAGGCCAGGCACGGTGG	21.0238	21.1925	28.1425	5.53966	5.057	3	23	chr15	41608565	41608588	chr15_41608571_43
AAGGAGGAGGCCAAGCACGG	AAGGACGGGCTCCAGCAAGGTTG	1.73205	1.85899	2.44949	0.743596	0	7	23	chr13	26899680	26899703	chr13_26899673_4
AAGGAGGAGGCCAAGCACGG	AAGGAGAAGGCCAGGCACGGTGG	59.5987	58.0005	69.1954	15.1755	13.395	2	23	chr2	111109962	111109985	chr2_111109968_133
AAGGAGGAGGCCAAGCACGG	AAGGAGAGGGCCAGGCACGGTGG	12.6491	11.8975	15.7162	2.57589	2.57589	3	23	chr4	107938872	107938895	chr4_107938890_26
AAGGAGGAGGCCAAGCACGG	AAGGAGCAGGCCGAGCATGGTGG	17.5499	17.1027	20.7123	6.33149	6.00658	3	23	chr12	56086851	56086874	chr12_56086863_39
AAGGAGGAGGCCAAGCACGG	AAGGAGGAAGTCAGGGAAGCAG	0	0.743596	0	0.371798	0	7	23	chr2	66299116	66299139	chr2_66299103_2
AAGGAGGAGGCCAAGCACGG	AAGGAGGAGAAGAAGGAGGGGGA	1.41421	2.23079	2.82843	0	0	6	23	chr8	73233128	73233151	chr8_73233148_3
AAGGAGGAGGCCAAGCACGG	AAGGAGGAGGACAGGCACAGTGG	3.16228	3.71798	4.58258	0	0	3	23	chr20	51138710	51138733	chr20_51138716_7
AAGGAGGAGGCCAAGCACGG	AAGGAGGAGGAGAAGGAGGAAGG	0	1.11539	0	0.371798	0	5	23	chr1	196675817	196675840	chr1_196675821_2
AAGGAGGAGGCCAAGCACGG	AAGGAGGAGGATGAGGACGATAG	1.41421	2.23079	2.23607	0.525801	0.525801	7	23	chr2	47214687	47214710	chr2_47214679_3
AAGGAGGAGGCCAAGCACGG	AAGGAGGAGGCAGAGAATGAAGC	0	1.11539	0	0.525801	0	6	23	chr4	117584578	117584601	chr4_117584600_3
AAGGAGGAGGCCAAGCACGG	AAGGAGGAGGCCAGGCACAGTGG	11.6619	15.9873	14.8997	2.26156	2.26156	2	23	chr4	52761784	52761807	chr4_52761791_38
AAGGAGGAGGCCAAGCACGG	AAGGAGGAGGCCGGGCACGGTGG	3.74166	3.71798	4.58258	0	0	2	23	chr15	37575959	37575982	chr15_37575966_9
AAGGAGGAGGCCAAGCACGG	AAGGAGGAGGCTAGGAAAGGAGA	0	1.11539	0	0.525801	0	5	23	chrX	100898524	100898547	chrX_100898522_3
AAGGAGGAGGCCAAGCACGG	AAGGAGGAGGCTGAGCACGGTGG	11.3137	17.1027	19.6214	5.79575	5.79575	2	23	chr12	6683728	6683751	chr12_6683745_36
AAGGAGGAGGCCAAGCACGG	AAGGAGGAGTCCAGGCACAGTGG	0	2.60258	0	0.910715	0.910715	3	23	chr17	19606761	19606784	chr17_19606768_7
AAGGAGGAGGCCAAGCACGG	AAGGAGGATGGGAAGGACCGGAG	1	0.743596	1	0.371798	0	6	23	chr20	50801831	50801854	chr20_50801851_2
AAGGAGGAGGCCAAGCACGG	AAGGAGGGAAGGAAGCAGGGAGG	2	2.60258	3.16228	0	0	6	23	chr19	7495040	7495063	chr19_7495060_5
AAGGAGGAGGCCAAGCACGG	AAGGAGGGGCTGGAGCACTGAGA	0	1.48719	0	0.525801	0	7	23	chr11	15937505	15937528	chr11_15937538_3
AAGGAGGAGGCCAAGCACGG	AAGGAGGGGGCCAAGCACAGTGG	66.7308	62.462	83.6182	16.155	14.438	2	23	chr19	9898648	9898671	chr19_9898655_134
AAGGAGGAGGCCAAGCACGG	AAGGAGGGGGCCAGGCACAGTGG	8	8.92315	11.8322	0	0	3	23	chr14	76474938	76474961	chr14_76474956_16
AAGGAGGAGGCCAAGCACGG	AAGGAGGGGGCCAGGCACGGTGG	74.94	107.078	95.247	23.2366	19.6104	2	23	chr13	78352065	78352088	chr13_78352072_235
AAGGAGGAGGCCAAGCACGG	AAGGAGGTAGCCAAGCACCAGGG	4.24264	4.08978	5.2915	0	0	4	23	chr7	133989885	133989908	chr7_133989903_9
AAGGAGGAGGCCAAGCACGG	AAGGAGGTAGCCAGGCACAGTGG	1	1.11539	1.41421	0.371798	0	4	23	chr4	129321072	129321095	chr4_129321098_2
AAGGAGGAGGCCAAGCACGG	AAGGAGGTGGCCGGGCACGGTGG	1.41421	1.11539	1.41421	0.525801	0.525801	3	23	chr5	158518533	158518556	chr5_158518540_3
AAGGAGGAGGCCAAGCACGG	AAGGAGTAGACCAGGCACAGTGG	1	0.743596	1	0	0	4	23	chr4	111946063	111946086	chr4_111946081_2
AAGGAGGAGGCCAAGCACGG	AAGGAGTAGGCCAGGCAAGGTGG	3.4641	3.71798	4	0	0	3	23	chr12	64362015	64362038	chr12_64362021_8
AAGGAGGAGGCCAAGCACGG	AAGGAGTAGGCCAGGCACGGTGG	21.4942	31.9746	27.5681	10.9665	8.34684	2	23	chr12	49948433	49948456	chr12_49948450_73
AAGGAGGAGGCCAAGCACGG	AAGGAGTGGGCCAGGCACGGTGG	3.16228	3.71798	4.58258	1.28794	1.28794	3	23	chr2	146179829	146179852	chr2_146179846_7
AAGGAGGAGGCCAAGCACGG	AAGGATAGGGCCAGGCACGGTGG	2.44949	2.23079	2.82843	0	0	4	23	chr10	119667261	119667284	chr10_119667268_5
AAGGAGGAGGCCAAGCACGG	AAGGATGAGGCCAGGCACAGTGG	1.73205	1.48719	1.73205	0	0	3	23	chr10	17658771	17658794	chr10_17658777_4
AAGGAGGAGGCCAAGCACGG	AAGGATGAGGCCAGGCACGGTGG	42.7317	45.3593	49.96	12.858	12.5753	2	23	chr7	28151510	28151533	chr7_28151527_105
AAGGAGGAGGCCAAGCACGG	AAGGCAGAGACCAAGCACGGTGG	4.69042	4.83337	4.69042	0	0	3	23	chr7	76178551	76178574	chr7_76178568_13
AAGGAGGAGGCCAAGCACGG	AAGGCAGAGGCCAAGCACGAGGG	18.0278	17.1027	21.9089	5.15178	4.62885	3	23	chr2	240965482	240965505	chr2_240965499_38
AAGGAGGAGGCCAAGCACGG	AAGGCTGAGGCCAGGCACGGTGG	3	4.08978	3.16228	0	0	3	23	chr10	122031992	122032015	chr10_122031999_10
AAGGAGGAGGCCAAGCACGG	AAGGGAGAGGCCAAGCACAGTGG	35.0714	30.8592	41.2553	11.4837	9.37638	3	23	chr11	92436426	92436449	chr11_92436433_71
AAGGAGGAGGCCAAGCACGG	AAGGGAGAGGCCAGGCACAGTGG	7.2111	8.92315	10.3923	1.48719	1.48719	4	23	chr20	22980032	22980055	chr20_22980049_17
AAGGAGGAGGCCAAGCACGG	AAGGGGGAAGCCAGGCACGGTGG	12.7279	12.6411	15	3.56616	1.74389	3	23	chr2	129947207	129947230	chr2_129947213_27
AAGGAGGAGGCCAAGCACGG	AAGGGGGAAGTCATGGAGGGAGG	0	1.11539	0	0.371798	0	6	23	chr13	92702837	92702860	chr13_92702860_2
AAGGAGGAGGCCAAGCACGG	AAGGGGGTGGCCAAGGTCCCTGG	0	0.743596	0	0.371798	0	6	23	chr1	238323431	238323454	chr1_238323420_2
AAGGAGGAGGCCAAGCACGG	AAGGTAGAGGCCAAGCACGGTGG	64.6684	58.3723	76.5245	18.373	18.29	2	23	chr20	19939332	19939355	chr20_19939339_133
AAGGAGGAGGCCAAGCACGG	AAGGTGGAGGCCCAGAAAGGG	0	1.85899	0	0.525801	0	6	23	chr21	43796967	43796990	chr21_43797004_3
AAGGAGGAGGCCAAGCACGG	AAGGTGGGGGCCAAGCACGGTGG	88.9944	79.1929	104.096	24.0522	20.432	2	23	chr7	152315651	152315674	chr7_152315668_182
AAGGAGGAGGCCAAGCACGG	AAGGTTGAGGCCAGGCACGGTGG	3.87298	3.71798	4.89898	0	0	3	23	chr8	66868858	66868881	chr8_66868876_8
AAGGAGGAGGCCAAGCACGG	AAGTAAGAGGCCAGGCACGGTGG	0	1.48719	0	0.743596	0.743596	3	23	chr11	68236505	68236528	chr11_68236512_4
AAGGAGGAGGCCAAGCACGG	AAGTAGCAGGCAAAGTCCAGAGT	1	0.743596	1	0.371798	0	7	23	chr1	197249811	197249834	chr1_197249818_2
AAGGAGGAGGCCAAGCACGG	AAGTAGGAGGCAAAGAGAGGTGC	1	0.743596	1	0.371798	0	6	23	chr19	58341970	58341993	chr19_58341989_2
AAGGAGGAGGCCAAGCACGG	AAGTAGGAGGCCAGGTACGGTGG	1.41421	1.11539	1.41421	0.525801	0.525801	3	23	chr6	142190041	142190064	chr6_142190048_3
AAGGAGGAGGCCAAGCACGG	AAGTAGGTGGCCAGGGATGAGGG	0	0.743596	0	0.371798	0	6	23	chr7	35484356	35484379	chr7_35484376_2
AAGGAGGAGGCCAAGCACGG	AAGTGGGAGGCCAGGCACGGTGG	3.87298	3.34618	4.24264	0	0	3	23	chr5	175566779	175566802	chr5_175566785_8
AAGGAGGAGGCCAAGCACGG	AAGTTGGAGGCCAGGCACGGTGG	1.73205	1.85899	2	0	0	3	23	chr3	190945536	190945559	chr3_190945553_4
AAGGAGGAGGCCAAGCACGG	AAGTTTGAGGCCAGGCGCCGTGG	1	1.85899	2	0	0	6	23	chr5	180466720	180466743	chr5_180466740_2
AAGGAGGAGGCCAAGCACGG	AATAAGGAGGCCAGGCACGGTGG	14.4914	13.0129	16.2481	3.86384	2.73215	3	23	chr17	74708934	74708957	chr17_74708951_31
AAGGAGGAGGCCAAGCACGG	AATGACCAGGCCGGGCATGGTGG	0	1.11539	0	0.371798	0	6	23	chr7	17291084	17291107	chr7_17291103_2
AAGGAGGAGGCCAAGCACGG	AATGAGGAAACCAAGACCTGGAG	1	1.11539	1.41421	0	0	7	23	chrX	89187616	89187639	chrX_89187649_2
AAGGAGGAGGCCAAGCACGG	AATGAGGAGGCCAGGCACGGTGG	41.3521	40.8978	53.4416	9.85089	8.68767	2	23	chr19	32994671	32994694	chr19_32994688_87
AAGGAGGAGGCCAAGCACGG	AATGAGGGGGCCAGGCACGGTGG	0	8.55135	0	2.29192	2.29192	3	23	chr4	139321767	139321790	chr4_139321774_21
AAGGAGGAGGCCAAGCACGG	AATGATAAGGGCAAGCAAGCAGG	0	1.48719	0	0.525801	0	6	23	chr13	67052180	67052203	chr13_67052200_3
AAGGAGGAGGCCAAGCACGG	AATGGGGAGCCAAGGCAGGGTTG	0	1.11539	0	0.371798	0	7	23	chr13	72092284	72092307	chr13_72092275_2
AAGGAGGAGGCCAAGCACGG	AATGGGGAGGCCAGGCACGGTGG	18.0278	16.3591	20.8567	3.80979	3.80979	3	23	chr10	71669732	71669755	chr10_71669739_38
AAGGAGGAGGCCAAGCACGG	AATTAGCAGGCCGGGTACGGTGG	1	0.743596	1	0	0	6	23	chr15	75089294	75089317	chr15_75089296_2
AAGGAGGAGGCCAAGCACGG	ACAAAGGAGGCCAGGCACGGTGG	2	2.23079	2.82843	0.743596	0.743596	5	23	chr1	97686980	97687003	chr1_97686997_5
AAGGAGGAGGCCAAGCACGG	ACAGAGGAGGCCAGGCACAGTGG	2	1.48719	2	0	0	5	23	chr12	28163133	28163156	chr12_28163151_4
AAGGAGGAGGCCAAGCACGG	ACGGAGGAGGCAGGGGACAGGGG	1.41421	1.11539	1.41421	0	0	6	23	chr12	124410907	124410930	chr12_124410918_3
AAGGAGGAGGCCAAGCACGG	ACTAAGGAGGCCAGGCACGGTGG	21.4942	21.1925	25.6125	4.87608	4.87608	5	23	chr1	234346713	234346736	chr1_234346720_47
AAGGAGGAGGCCAAGCACGG	ACTCAGGAGGCCAAGCACGGTGG	14.0712	14.8719	18.3303	2.03642	2.03642	4	23	chr6	85669818	85669841	chr6_85669825_31
AAGGAGGAGGCCAAGCACGG	ACTCAGGAGGCCAAGGCAGGGGG	0	1.11539	0	0.525801	0	7	23	chr2	168441147	168441170	chr2_168441142_3
AAGGAGGAGGCCAAGCACGG	ACTGAAGAGGCCAAACACGGTGG	2.44949	1.85899	2.44949	0	0	5	23	chr5	81886068	81886091	chr5_81886085_5
AAGGAGGAGGCCAAGCACGG	ACTGAGGAGGCCAGGCACAGTGG	9.89949	9.29495	11.225	1.66273	1.66273	5	23	chr6	37205334	37205357	chr6_37205351_21
AAGGAGGAGGCCAAGCACGG	ACTGAGGAGGCCAGGCACGGTGG	60.7947	55.7697	73.0479	14.1869	12.9917	4	23	chr6	42369159	42369182	chr6_42369176_125
AAGGAGGAGGCCAAGCACGG	AGAAAGGAGGCCAAGCACCGTGG	1.41421	1.48719	1.73205	0	0	5	23	chr19	19210074	19210097	chr19_19210081_3
AAGGAGGAGGCCAAGCACGG	AGAGAGGAGGACAGGCAGGTGGG	0	1.11539	0	0.525801	0	7	23	chr10	69803566	69803589	chr10_69803567_3
AAGGAGGAGGCCAAGCACGG	AGAGAGGAGGCCAGGCACGGTGG	28.9137	28.2566	36.9188	5.56456	5.56456	4	23	chr15	64640161	64640184	chr15_64640168_60
AAGGAGGAGGCCAAGCACGG	AGAGAGGTGACCAGGCACGGTGG	0	0.743596	0	0.371798	0	6	23	chr5	167015964	167015987	chr5_167015984_2
AAGGAGGAGGCCAAGCACGG	AGCGAGGAGGCCGAGCACGGGGG	13.4164	10.7821	13.4164	0	0	4	23	chr21	42438670	42438693	chr21_42438687_29
AAGGAGGAGGCCAAGCACGG	AGGAACCAAGCCAAGCACGGTGA	2	1.85899	2.44949	0.743596	0	6	23	chr19	11511368	11511391	chr19_11511401_4
AAGGAGGAGGCCAAGCACGG	AGGAAGGAGGCCAGGCACAGTGG	18.735	23.7951	24.98	5.45163	2.43804	4	23	chr2	157898069	157898092	chr2_157898086_48
AAGGAGGAGGCCAAGCACGG	AGGAAGGAGGCCAGGCACGGCGG	9.79796	23.0515	10.9545	7.142	5.83142	3	23	chr10	50399738	50399761	chr10_50399755_50
AAGGAGGAGGCCAAGCACGG	AGGCAGGAGGAACAGCACAGGAG	1.73205	1.85899	2	0	0	7	23	chr1	209456532	209456555	chr1_209456543_4
AAGGAGGAGGCCAAGCACGG	AGGGAAGACACCAAGGATGGAAG	0	3.34618	0	0.983685	0	7	23	chrX	121232611	121232634	chrX_121232610_8
AAGGAGGAGGCCAAGCACGG	AGGGAAGAGGCCAGGCACGGTGG	26.2679	27.513	32.3265	7.22858	7.16133	3	23	chr11	80642276	80642299	chr11_80642283_61
AAGGAGGAGGCCAAGCACGG	AGGGACGGGGCGCAGCAGGGAGA	0	1.85899	0	0.743596	0	7	23	chr9	126946022	126946045	chr9_126946057_4
AAGGAGGAGGCCAAGCACGG	AGGGAGAAGGCCAGGCACAGTGG	1.41421	1.11539	1.41421	0	0	4	23	chr16	8587859	8587882	chr16_8587876_3
AAGGAGGAGGCCAAGCACGG	AGGGAGCAGGCCAATCACAGAGG	3.87298	3.71798	4.58258	0	0	4	23	chr5	115802552	115802575	chr5_115802570_8
AAGGAGGAGGCCAAGCACGG	AGGGAGGAGACCAGGCACAGTGG	1	0.743596	1	0.371798	0	4	23	chr16	68953949	68953972	chr16_68953967_2
AAGGAGGAGGCCAAGCACGG	AGGGAGGAGGCCAAGTAGGGAGG	2.44949	2.60258	2.44949	0.910715	0.910715	3	23	chr1	201296198	201296221	chr1_201296219_7
AAGGAGGAGGCCAAGCACGG	AGGGAGGAGGCCAGGCACAGTGG	5.2915	5.94876	7.93725	1.82143	1.82143	3	23	chr20	25645408	25645431	chr20_25645415_11
AAGGAGGAGGCCAAGCACGG	AGGGAGGAGGCCAGGCACGGTGG	39.8372	40.526	45.8258	14.1087	14.0104	2	23	chr1	43362574	43362597	chr1_43362591_92
AAGGAGGAGGCCAAGCACGG	AGGGAGGAGGCGAAGAACGGGGG	18.9737	23.4233	22.0454	5.75987	5.15178	3	23	chr12	121296981	121297004	chr12_121296998_53
AAGGAGGAGGCCAAGCACGG	AGGGAGGAGGGCTGGCAGTGAAG	0	0.743596	0	0.371798	0	7	23	chr1	67793750	67793773	chr1_67793750_2
AAGGAGGAGGCCAAGCACGG	AGGGAGGTGGGCATGGATGGAGT	1.41421	1.11539	1.41421	0.525801	0	7	23	chr7	107085213	107085236	chr7_107085240_3
AAGGAGGAGGCCAAGCACGG	AGGGATGAGGCCATGTCAGGTGG	0	0.743596	0	0.371798	0	6	23	chr12	104575403	104575426	chr12_104575418_2
AAGGAGGAGGCCAAGCACGG	AGGGTGAAGGCCAGGGACTGGTG	1.41421	1.11539	1.41421	0	0	7	23	chr16	71850617	71850640	chr16_71850640_3
AAGGAGGAGGCCAAGCACGG	AGGTAGGAAGCCAAGCATGGAGG	0	1.48719	0	0.743596	0	4	23	chr1	234432821	234432844	chr1_234432809_4
AAGGAGGAGGCCAAGCACGG	ATAAAGGAGGCCAGGCACGGTGG	2	2.23079	2.23607	0	0	5	23	chr12	122329338	122329361	chr12_122329355_5
AAGGAGGAGGCCAAGCACGG	ATAGAAGAGGCCAGGCACGGTGG	0	1.85899	0	0.910715	0.910715	5	23	chr5	55526642	55526665	chr5_55526659_5
AAGGAGGAGGCCAAGCACGG	ATAGAGGAGGCCAGGCACGATGG	3.74166	4.08978	4.89898	1.0516	1.0516	5	23	chr10	70789860	70789883	chr10_70789867_9
AAGGAGGAGGCCAAGCACGG	ATAGAGGAGGCCAGGCACGGTGG	11.9583	10.4103	13.8564	2.95105	2.40952	4	23	chr16	19258350	19258373	chr16_19258368_24
AAGGAGGAGGCCAAGCACGG	ATAGAGGAGGCCAGGCACTGTGG	2.82843	4.46157	3.31662	0	0	5	23	chr1	54434326	54434349	chr1_54434342_9
AAGGAGGAGGCCAAGCACGG	ATAGGGGAGGCCAGGCACGGTGG	4.47214	5.20517	6.7082	0	0	5	23	chr6	110985649	110985672	chr6_110985667_9
AAGGAGGAGGCCAAGCACGG	ATGAAAGAGGCCAAGCACGGTGG	27.5681	27.1412	34.2929	6.10926	6.10926	3	23	chr22	19339344	19339367	chr22_19339361_59
AAGGAGGAGGCCAAGCACGG	ATGAAGAGAGCCAGGCACGGTGG	1	1.48719	1.73205	0	0	6	23	chr16	80969597	80969620	chr16_80969587_2
AAGGAGGAGGCCAAGCACGG	ATGAAGGAGGCCAGGCACGGTGG	40.1871	50.9363	48.3735	9.37638	6.63011	3	23	chr6	125024292	125024315	chr6_125024309_112
AAGGAGGAGGCCAAGCACGG	ATGGAAGAGGCCAGGCACAGTGG	2.23607	2.60258	2.44949	0.831365	0.831365	4	23	chr16	73102198	73102221	chr16_73102204_6
AAGGAGGAGGCCAAGCACGG	ATGGAGAAGGCCAGGCACGGTGG	15.4272	13.7565	18.4391	2.83153	2.83153	3	23	chr1	9136852	9136875	chr1_9136859_31
AAGGAGGAGGCCAAGCACGG	ATGGAGGGAGGAAAGAACGGATG	0	3.34618	0	1.28794	0	7	23	chr20	29320137	29320160	chr20_29320172_8
AAGGAGGAGGCCAAGCACGG	ATGGTGGAAGCCAGGCACAGTGG	1.41421	1.48719	2	0	0	5	23	chr6	35534173	35534196	chr6_35534198_3
AAGGAGGAGGCCAAGCACGG	ATGGTGGTGGCCAGTCACTGCGA	1.41421	1.11539	1.41421	0	0	7	23	chr1	234316321	234316344	chr1_234316356_3
AAGGAGGAGGCCAAGCACGG	ATGTGGGTGGCTAAGCACTGTGG	1.73205	1.85899	2.44949	0.643973	0	6	23	chr1	203289645	203289668	chr1_203289667_4
AAGGAGGAGGCCAAGCACGG	ATTAAGGAGGCCAGGCACGGTGG	3.16228	3.34618	4.24264	0	0	5	23	chr19	14222234	14222257	chr19_14222251_7
AAGGAGGAGGCCAAGCACGG	ATTGAGGAGGCCAGGCACGGTGG	37.47	36.808	45.913	8.4046	8.28867	4	23	chr21	34524061	34524084	chr21_34524068_80
AAGGAGGAGGCCAAGCACGG	CAAGAGGAGGCCAGGCACAGTGG	5.2915	8.17955	7.54983	1.96737	1.96737	4	23	chr10	92037457	92037480	chr10_92037464_16
AAGGAGGAGGCCAAGCACGG	CAAGGGAAGGCCAAGCACGGTGG	20.7846	20.8207	28	5.46429	5.46429	4	23	chrX	129559483	129559506	chrX_129559490_42
AAGGAGGAGGCCAAGCACGG	CAGAAAGAGGCCAAGCACGGTGG	36.2077	39.4106	45.607	11.228	7.24767	3	23	chr5	116312772	116312795	chr5_116312779_88
AAGGAGGAGGCCAAGCACGG	CAGAAGAAGGCCAAGCACGGTGG	4.3589	11.8975	9.32738	1.62063	1.62063	3	23	chr14	72817961	72817984	chr14_72817978_20
AAGGAGGAGGCCAAGCACGG	CAGAAGGAGGCCAAGCACCCAGG	5.91608	5.57697	7.07107	0	0	4	23	chr18	74598782	74598805	chr18_74598789_12
AAGGAGGAGGCCAAGCACGG	CAGAAGGAGGCCAGGCGCCATGG	0	1.11539	0	0.525801	0.525801	6	23	chrX	123834936	123834959	chrX_123834966_3
AAGGAGGAGGCCAAGCACGG	CAGAAGGCAGGCAAGCACCGAGA	0	1.11539	0	0.525801	0	7	23	chr7	151082497	151082520	chr7_151082521_3
AAGGAGGAGGCCAAGCACGG	CAGAAGTGGGCCAGGCATGGTGG	1.73205	2.23079	2.23607	0.643973	0	6	23	chr1	204522689	204522712	chr1_204522686_4
AAGGAGGAGGCCAAGCACGG	CAGATGGAAGCTAAGCATGGGTG	0	0.743596	0	0.371798	0	7	23	chrX	91457342	91457365	chrX_91457353_2
AAGGAGGAGGCCAAGCACGG	CAGGAAGAGGCAAAGGCTGGCCG	1	1.11539	1.41421	0.371798	0	7	23	chr21	42703450	42703473	chr21_42703446_2
AAGGAGGAGGCCAAGCACGG	CAGGAAGAGGCCAGGCACAGCGG	6.32456	5.57697	7.07107	0	0	4	23	chr3	109417229	109417252	chr3_109417236_14
AAGGAGGAGGCCAAGCACGG	CAGGAAGAGGCCAGGCACGGTGG	27.4955	23.7951	29.2404	0	0	3	23	chr2	100491227	100491250	chr2_100491244_60
AAGGAGGAGGCCAAGCACGG	CAGGAGAAGGCACTGCATGGGCG	1	0.743596	1	0	0	7	23	chr13	41554745	41554768	chr13_41554775_2
AAGGAGGAGGCCAAGCACGG	CAGGAGAAGGCCAGGCACAGTGG	4.58258	4.46157	5.65685	0	0	4	23	chr1	39866681	39866704	chr1_39866699_10
AAGGAGGAGGCCAAGCACGG	CAGGAGCAGGCCAGGCACGGTGG	16.1555	18.5899	21.3542	2.26156	2.26156	3	23	chr11	62555133	62555156	chr11_62555150_38
AAGGAGGAGGCCAAGCACGG	CAGGAGGAGGCCAAGCGCCGCTG	3	2.60258	3.4641	0	0	4	23	chr6	7580192	7580215	chr6_7580191_6
AAGGAGGAGGCCAAGCACGG	CAGGAGGAGGCCAGGCACGGTGG	118.491	107.821	143.75	31.7054	27.2531	2	23	chr1	235667945	235667968	chr1_235667952_238
AAGGAGGAGGCCAAGCACGG	CAGGAGGAGGTGAAGAAAAGTGG	2	2.23079	2.82843	0	0	6	23	chr1	43905886	43905909	chr1_43905894_4
AAGGAGGAGGCCAAGCACGG	CAGGAGGCGGCCAGGCACGGTGG	11.225	10.4103	11.4891	1.8958	1.8958	3	23	chr10	6472997	6473020	chr10_6473004_27
AAGGAGGAGGCCAAGCACGG	CAGGAGGTGTCGAGGCACGGAAG	0	0.743596	0	0.371798	0	6	23	chr10	132704139	132704162	chr10_132704167_2
AAGGAGGAGGCCAAGCACGG	CAGGAGTAGGCCCCTCATGGAGA	1	0.743596	1	0.371798	0	7	23	chr9	79751956	79751979	chr9_79751961_2
AAGGAGGAGGCCAAGCACGG	CAGGAGTGGGCCAAGCACGGCGG	6.48074	5.57697	7.48331	2.03642	1.93192	3	23	chr16	84587012	84587035	chr16_84587029_13
AAGGAGGAGGCCAAGCACGG	CAGGTTTTGGCCAAGTACGGTGT	0	1.11539	0	0.525801	0	7	23	chr22	38699030	38699053	chr22_38699036_3
AAGGAGGAGGCCAAGCACGG	CAGTAGGGGGCCCAGCAGCGAAG	0	2.23079	0	1.0516	0	7	23	chr10	92593488	92593511	chr10_92593507_6
AAGGAGGAGGCCAAGCACGG	CATGAGGAGGCCAAGCGCGGTGG	0	2.23079	0	0.643973	0.643973	3	23	chr10	36569138	36569161	chr10_36569156_4
AAGGAGGAGGCCAAGCACGG	CATGAGGAGGCCAGGCACGGTGG	33.4963	34.949	44.5421	7.99149	7.39868	3	23	chr7	103624707	103624730	chr7_103624714_73
AAGGAGGAGGCCAAGCACGG	CCAAAGGAGGCCAGGCACGGTGG	1.41421	1.11539	1.41421	0	0	5	23	chr3	139000629	139000652	chr3_139000635_3
AAGGAGGAGGCCAAGCACGG	CCAGAAGAGGCCAGGCACGGTGG	1	1.48719	2	0.371798	0.371798	5	23	chr18	48286761	48286784	chr18_48286779_2
AAGGAGGAGGCCAAGCACGG	CCAGAGGAGGCCAGGCACGGTGG	47.8957	46.8465	59.0339	5.3363	5.3363	4	23	chr1	39029277	39029300	chr1_39029284_105
AAGGAGGAGGCCAAGCACGG	CCAGAGGAGGCCATGCACGGTGG	6.48074	7.43596	9.94987	2.23079	2.23079	4	23	chr16	15839759	15839782	chr16_15839776_13
AAGGAGGAGGCCAAGCACGG	CCATAGGAGGCCAGGCACGGTGG	2.23607	2.97438	3.4641	0	0	5	23	chr15	82929365	82929388	chr15_82929382_6
AAGGAGGAGGCCAAGCACGG	CCTGAAGAGGCCAAGCAAGGTGG	2.44949	1.85899	2.44949	0	0	5	23	chr6	157956459	157956482	chr6_157956476_5
AAGGAGGAGGCCAAGCACGG	CCTGGGGAGGCCAGGCACGGTGG	6.7082	6.32056	7.74597	2.13582	1.74389	5	23	chr22	27711841	27711864	chr22_27711848_14
AAGGAGGAGGCCAAGCACGG	CGTGAGGAGGCCAGGCACAGAGG	16.5831	16.3591	20.4939	2.19958	2.19958	5	23	chr1	223498355	223498378	chr1_223498362_36
AAGGAGGAGGCCAAGCACGG	CTAGAGAAGGCCAAGCACGGTGG	12.2474	13.7565	15.8745	3.40758	3.40758	4	23	chr2	36977773	36977796	chr2_36977790_31
AAGGAGGAGGCCAAGCACGG	CTAGAGGAGGCCAGGCACAGTGG	9	14.8719	14.2829	2.78228	2.78228	5	23	chr12	25383236	25383259	chr12_25383253_30
AAGGAGGAGGCCAAGCACGG	CTAGAGGAGGCCAGGCACGGTGG	82.061	76.5903	102.513	19.5821	18.3316	4	23	chr11	61435166	61435189	chr11_61435173_165
AAGGAGGAGGCCAAGCACGG	CTGAAGGAGGCCAAGCACGGTGG	75.3923	72.1288	93.723	19.3906	16.6688	3	23	chr14	103248339	103248362	chr14_103248346_156
AAGGAGGAGGCCAAGCACGG	CTGGAGGAGCTGAAGGACGGGAG	1.41421	1.48719	1.73205	0.525801	0	7	23	chr22	38173650	38173673	chr22_38173681_3
AAGGAGGAGGCCAAGCACGG	CTGGAGGAGGCAAAGACCGTGGG	0	0.743596	0	0.371798	0	6	23	chr7	155852842	155852865	chr7_155852839_2
AAGGAGGAGGCCAAGCACGG	CTGGAGGAGGCCAGGCAAGGGGG	2.23607	2.97438	2.64575	0.831365	0	4	23	chr11	4074457	4074480	chr11_4074464_6
AAGGAGGAGGCCAAGCACGG	CTGGAGGAGGCCAGGCACGGTGG	38.9744	34.2054	43.8178	10.9728	10.4633	3	23	chr15	64114851	64114874	chr15_64114869_80
AAGGAGGAGGCCAAGCACGG	CTGGAGGAGGCCAGGCATGGTGG	5	4.46157	5.91608	0	0	4	23	chr1	203560560	203560583	chr1_203560567_10
AAGGAGGAGGCCAAGCACGG	CTGGAGGTGGCCAAGCACGGTGG	66.8281	56.5133	74.6994	17.8308	17.8308	3	23	chr7	140769362	140769385	chr7_140769369_135
AAGGAGGAGGCCAAGCACGG	CTGGGGGAGGCCAAGCATGGTGG	0	1.85899	0	0.743596	0.743596	4	23	chr2	9531277	9531300	chr2_9531295_4
AAGGAGGAGGCCAAGCACGG	CTTAAGGAGGCCAAGCACGGTGG	63.773	61.7184	79.4544	14.1087	13.9907	4	23	chr19	47782805	47782828	chr19_47782812_132
AAGGAGGAGGCCAAGCACGG	CTTAAGGAGGCCAGGCACGGTGG	0	7.06416	0	1.34054	1.28794	5	23	chr16	14997246	14997269	chr16_14997264_14
AAGGAGGAGGCCAAGCACGG	CTTTGGGAGGCCAAGGACGGCAG	0	0.743596	0	0.371798	0	7	23	chr7	126351525	126351548	chr7_126351556_2
AAGGAGGAGGCCAAGCACGG	GAAAAGGAGGCCAAGCACAGTGG	1.73205	1.48719	1.73205	0	0	5	23	chr12	25021254	25021277	chr12_25021261_4
AAGGAGGAGGCCAAGCACGG	GAAAAGGAGGCCAGGCACGGTGG	2.82843	2.23079	2.82843	0.831365	0	5	23	chr11	9291990	9292013	chr11_9291998_6
AAGGAGGAGGCCAAGCACGG	GAAAGTGGGGCCAAGCACGGGGG	1.41421	1.48719	1.73205	0	0	7	23	chr20	11623059	11623082	chr20_11623065_3
AAGGAGGAGGCCAAGCACGG	GAAGAAGAGGCCAGGCACGGTGG	6.9282	9.29495	9.16515	0	0	4	23	chr4	123201628	123201651	chr4_123201645_19
AAGGAGGAGGCCAAGCACGG	GAAGAAGAGGCCGGGCACGGTGG	9.48683	10.0385	11.8322	2.40952	2.40952	5	23	chr7	142849700	142849723	chr7_142849712_23
AAGGAGGAGGCCAAGCACGG	GAAGAAGGGGCCAGGCACGGTGG	12.2474	15.6155	14.6969	3.0205	2.13582	5	23	chr1	161381537	161381560	chr1_161381554_35
AAGGAGGAGGCCAAGCACGG	GAAGAAGGGGCCAGGCATGGTGC	1	0.743596	1	0.371798	0	7	23	chr11	71391314	71391337	chr11_71391344_2
AAGGAGGAGGCCAAGCACGG	GAAGAGGAGGCCAGGCACAGTGG	0	4.83337	0	1.0516	1.0516	4	23	chr1	11866142	11866165	chr1_11866149_9
AAGGAGGAGGCCAAGCACGG	GAAGAGGAGGCCAGGCACGGTGG	31.4484	31.9746	41.5692	6.49317	5.75987	3	23	chr8	27028722	27028745	chr8_27028729_66
AAGGAGGAGGCCAAGCACGG	GAAGGAGAGGCCAGGCACAGTGG	30.2985	30.8592	35.4965	8.34684	8.34684	6	23	chr1	151301809	151301832	chr1_151301816_71
AAGGAGGAGGCCAAGCACGG	GAAGGAGAGGCCAGGCACGGTGG	98.7269	94.4366	110.272	27.8228	26.0922	5	23	chr2	173184951	173184974	chr2_173184968_228
AAGGAGGAGGCCAAGCACGG	GAAGGAGAGGCCAGGCATGGTGG	1.41421	1.11539	1.41421	0.525801	0.525801	6	23	chr13	41092108	41092131	chr13_41092115_3
AAGGAGGAGGCCAAGCACGG	GAAGGGGAGGCCAGGCACGGTGG	56.4358	57.2569	68.5857	15.171	14.5239	4	23	chr16	25546147	25546170	chr16_25546154_126
AAGGAGGAGGCCAAGCACGG	GAAGGGGTGGCCAAGCACGGTGG	76.6485	77.3339	93.2738	17.4864	16.1892	4	23	chr3	10138818	10138841	chr3_10138825_172
AAGGAGGAGGCCAAGCACGG	GAAGGTGAGGCCAGGCACAGGGG	4.47214	4.83337	4.69042	0	0	6	23	chr1	6015314	6015337	chr1_6015321_12
AAGGAGGAGGCCAAGCACGG	GAATAGGAGGCCAGGCACGGTGG	4.89898	5.20517	6.7082	0	0	5	23	chrX	40403634	40403657	chrX_40403652_10
AAGGAGGAGGCCAAGCACGG	GACAAGGAGGCCAGGCACGGTGG	0	5.20517	0	1.74389	1.74389	5	23	chr8	93662185	93662208	chr8_93662202_13
AAGGAGGAGGCCAAGCACGG	GACGGGGAGGCCAGGCACGGGGG	0	3.71798	0	0.831365	0.743596	4	23	chr7	2511159	2511182	chr7_2511176_6
AAGGAGGAGGCCAAGCACGG	GAGAAAGAGGCCAGGCACGGTGG	2.44949	3.71798	3	0	0	4	23	chr1	201643058	201643081	chr1_201643065_7
AAGGAGGAGGCCAAGCACGG	GAGAAGGAGGCCAAGCACAGTGG	29.6648	28.2566	36.0555	4.94645	4.90435	3	23	chr15	25745431	25745454	chr15_25745448_62
AAGGAGGAGGCCAAGCACGG	GAGAAGGAGGCCAGGCACAGCGG	13.0384	11.8975	15.4919	1.8958	1.8958	4	23	chr7	84743733	84743756	chr7_84743740_27
AAGGAGGAGGCCAAGCACGG	GAGCAGGAGGCCAGGCACGGTGG	16.1245	17.1027	20.7123	3.69934	3.69934	3	23	chr1	28849112	28849135	chr1_28849129_36
AAGGAGGAGGCCAAGCACGG	GAGCAGGAGGCCGGGCGCAGTGG	0	1.85899	0	0.371798	0	6	23	chr7	138677188	138677211	chr7_138677209_2
AAGGAGGAGGCCAAGCACGG	GAGGAAAAGGCCAGGCACGGTGG	0	4.83337	0	1.28794	1.28794	4	23	chr14	32891489	32891512	chr14_32891506_8
AAGGAGGAGGCCAAGCACGG	GAGGAAGAGGCCAGACACGGGGG	0	2.97438	0	0.910715	0.910715	4	23	chr16	74313960	74313983	chr16_74313967_7
AAGGAGGAGGCCAAGCACGG	GAGGAAGAGGCCAGGCACAAGGG	12.9615	11.1539	14.8661	0	0	5	23	chr14	95536268	95536291	chr14_95536285_26
AAGGAGGAGGCCAAGCACGG	GAGGAAGAGGCCAGGCACAGTGG	4	7.06416	4.24264	1.48719	0	4	23	chr8	66511776	66511799	chr8_66511793_17
AAGGAGGAGGCCAAGCACGG	GAGGAAGAGGCCAGGCACGGTGG	53.5817	59.4876	66.8132	17.6242	13.6708	3	23	chr10	55839721	55839744	chr10_55839738_128
AAGGAGGAGGCCAAGCACGG	GAGGAAGGGGCCAGGCACGGTGG	1.41421	1.11539	1.41421	0	0	4	23	chr16	67005556	67005579	chr16_67005574_3
AAGGAGGAGGCCAAGCACGG	GAGGACAAGGCCAAGCACAGTGG	1.41421	1.11539	1.41421	0	0	4	23	chr4	48666071	48666094	chr4_48666089_3
AAGGAGGAGGCCAAGCACGG	GAGGAGCAGGCCAGGCACGGTGG	10.0995	11.8975	13.2288	1.74389	1.70379	3	23	chr4	132378779	132378802	chr4_132378796_23
AAGGAGGAGGCCAAGCACGG	GAGGAGCTGGCCAGGAACGGTGA	1.41421	1.11539	1.41421	0	0	6	23	chr10	3101535	3101558	chr10_3101564_3
AAGGAGGAGGCCAAGCACGG	GAGGAGGAAGCCAGGCACGGTGG	24.8998	34.2054	30.9839	9.97638	9.55166	3	23	chr14	77090236	77090259	chr14_77090253_72
AAGGAGGAGGCCAAGCACGG	GAGGAGGAGGCCAGGCACGGTGG	62.3378	54.6543	73.2939	17.6985	16.1251	2	23	chr7	67675356	67675379	chr7_67675363_125
AAGGAGGAGGCCAAGCACGG	GAGGAGGAGGCCGGGCATGGTGG	8.77496	8.92315	10.9087	1.53296	1.53296	4	23	chr9	112615131	112615154	chr9_112615143_18
AAGGAGGAGGCCAAGCACGG	GAGGAGGAGGCTGAGCCCGGGGG	1	0.743596	1	0	0	4	23	chr15	70467022	70467045	chr15_70467042_2
AAGGAGGAGGCCAAGCACGG	GAGGAGGGGGCCAGGCACAGTGG	6.32456	6.69236	8.48528	0	0	4	23	chr22	42676696	42676719	chr22_42676713_14
AAGGAGGAGGCCAAGCACGG	GAGGAGGTGAGCAGGCAGGGAGG	1.41421	1.11539	1.41421	0.525801	0	6	23	chr1	30649844	30649867	chr1_30649863_3
AAGGAGGAGGCCAAGCACGG	GAGGAGTTGGCCAAGTGTGGTGG	0	1.11539	0	0.371798	0	6	23	chr2	222696749	222696772	chr2_222696755_2
AAGGAGGAGGCCAAGCACGG	GAGGATGAAGTAAAGCAAGGCAG	1	0.743596	1	0	0	7	23	chr12	9818954	9818977	chr12_9818950_2
AAGGAGGAGGCCAAGCACGG	GAGGATGAGGACAAGGAGGACGA	0	1.11539	0	0.525801	0	7	23	chr22	20139482	20139505	chr22_20139512_3
AAGGAGGAGGCCAAGCACGG	GAGGATGAGGCCAAGCACAGAAG	10	10.0385	13.4907	0	0	4	23	chr15	81111708	81111731	chr15_81111715_20
AAGGAGGAGGCCAAGCACGG	GAGGCTGAGGCCAGGGGCGGAGA	1.41421	1.11539	1.41421	0	0	7	23	chr22	49951199	49951222	chr22_49951211_3
AAGGAGGAGGCCAAGCACGG	GAGGGGGACGCCAAGCTCCTTGG	1.41421	1.48719	2	0.525801	0	6	23	chr8	140547806	140547829	chr8_140547836_3
AAGGAGGAGGCCAAGCACGG	GAGGGGGAGGACAAGCACCGGGC	1.73205	1.48719	1.73205	0	0	5	23	chr17	74522093	74522116	chr17_74522115_4
AAGGAGGAGGCCAAGCACGG	GAGGGGGAGGCCAGGCACAGTGG	2.64575	2.97438	2.64575	0	0	4	23	chr9	93761278	93761301	chr9_93761285_8
AAGGAGGAGGCCAAGCACGG	GAGTAGGAGGCCGGGCACGGTGG	11.3137	10.4103	12.6491	1.78308	1.78308	4	23	chr5	149459452	149459475	chr5_149459464_24
AAGGAGGAGGCCAAGCACGG	GATGAAGAGGCCAGGCACGGTGG	6.7082	5.94876	7.74597	0	0	4	23	chr12	474529	474552	chr12_474547_14
AAGGAGGAGGCCAAGCACGG	GATGGGGAGGCCAGGCACGGTGG	2.64575	3.71798	3	0	0	4	23	chr3	181907449	181907472	chr3_181907456_8
AAGGAGGAGGCCAAGCACGG	GCAAAGGAGGCCAAGCACAGTGG	6.9282	6.32056	8.3666	1.34054	0	5	23	chr16	54087513	54087536	chr16_54087530_14
AAGGAGGAGGCCAAGCACGG	GCAAAGGAGGCCAGGCACGGTGG	0	4.08978	0	0.983685	0.983685	5	23	chr15	80678879	80678902	chr15_80678896_8
AAGGAGGAGGCCAAGCACGG	GCGGAGGAGGGGAATCAAGGAGA	0	0.743596	0	0.371798	0	7	23	chr20	38023922	38023945	chr20_38023912_2
AAGGAGGAGGCCAAGCACGG	GCTAAGGAGGCCAGGCACGGTGG	10.583	9.29495	11.6619	2.40952	2.40952	5	23	chr11	123674952	123674975	chr11_123674959_23
AAGGAGGAGGCCAAGCACGG	GCTGAGGAGGCCAAGCACGACAG	6.48074	7.43596	9.94987	1.74389	1.23311	6	23	chr3	47416344	47416367	chr3_47416361_13
AAGGAGGAGGCCAAGCACGG	GGAAAGGAGGCCAGGCACGGTGG	5.2915	6.32056	8.12404	0	0	5	23	chr3	10031213	10031236	chr3_10031230_11
AAGGAGGAGGCCAAGCACGG	GGAGAGGAGGCCGAGCACAGTGG	2.64575	6.32056	7.2111	0	0	5	23	chr19	39550658	39550681	chr19_39550665_8
AAGGAGGAGGCCAAGCACGG	GGATAGGAGGCCAAGCACAGAGG	1.73205	2.23079	2.82843	0	0	5	23	chr4	182910176	182910199	chr4_182910194_4
AAGGAGGAGGCCAAGCACGG	GGATAGGAGGCCAGGCACGGTGG	7.93725	10.7821	8.83176	2.46623	2.23079	5	23	chr1	31082004	31082027	chr1_31082021_24
AAGGAGGAGGCCAAGCACGG	GGGAAGGAGGGCAGGCAAGGAGT	1.41421	1.85899	2.44949	0.525801	0	7	23	chr1	27930398	27930421	chr1_27930422_3
AAGGAGGAGGCCAAGCACGG	GGGGAGCTGGCCAAACACGCGGT	1	1.11539	1.41421	0	0	7	23	chr6	26273287	26273310	chr6_26273301_2
AAGGAGGAGGCCAAGCACGG	GGGGAGGAAGCCAACCAAGCAGG	0	2.23079	0	0.743596	0	6	23	chr3	14308502	14308525	chr3_14308495_4
AAGGAGGAGGCCAAGCACGG	GGGGTGGAGGGCAAGGAAGGCAG	1.41421	1.48719	2	0.525801	0	7	23	chr19	19189523	19189546	chr19_19189511_3
AAGGAGGAGGCCAAGCACGG	GTAAAGGAGGCCAAGCACAGTGG	9.79796	10.0385	12.7279	1.70379	1.70379	5	23	chr6	111896022	111896045	chr6_111896029_22
AAGGAGGAGGCCAAGCACGG	GTAAAGGAGGCCAAGCACGGTGG	62.7853	79.1929	71.9722	15.695	14.6848	4	23	chrX	53929093	53929116	chrX_53929100_173
AAGGAGGAGGCCAAGCACGG	GTACAGGAGGCCGAGCACGGAGG	3.4641	3.71798	4.58258	0	0	5	23	chr17	409690	409713	chr17_409708_8
AAGGAGGAGGCCAAGCACGG	GTAGAGGAGGCCAGGCACGGTGG	37.6962	37.9234	49.3153	9.26515	8.73527	4	23	chr18	21072780	21072803	chr18_21072797_78
AAGGAGGAGGCCAAGCACGG	GTAGGAGAGGCCAGGCACGGTGG	1.41421	1.11539	1.41421	0.525801	0.525801	7	23	chr7	131591133	131591156	chr7_131591140_3
AAGGAGGAGGCCAAGCACGG	GTGAAGGAGGCCAGGCACAGTGG	2.23607	2.60258	2.44949	0.831365	0.831365	5	23	chr12	120422027	120422050	chr12_120422044_6
AAGGAGGAGGCCAAGCACGG	GTGAAGGAGGCCAGGCACGGTGG	8.30662	10.7821	8.83176	1.85899	1.82143	4	23	chr4	88972892	88972915	chr4_88972899_26
AAGGAGGAGGCCAAGCACGG	GTGGAGGAAGCCAAGCACAGAGG	11.8322	10.0385	13.2665	1.78308	1.78308	4	23	chr20	16718236	16718259	chr20_16718243_24
AAGGAGGAGGCCAAGCACGG	GTGGAGGAGGCCAGGCACAGTGG	18.735	16.3591	20.0749	5.31034	4.84765	4	23	chr19	39086339	39086362	chr19_39086356_40
AAGGAGGAGGCCAAGCACGG	GTGTAGGAGGCCAGGCACGGTGG	1.73205	1.48719	1.73205	0.643973	0.643973	4	23	chr1	200386503	200386526	chr1_200386510_4
AAGGAGGAGGCCAAGCACGG	GTGTAGGAGGCCTAGCACGGTGG	1.73205	1.48719	1.73205	0.643973	0.643973	4	23	chr2	222917373	222917396	chr2_222917380_4
AAGGAGGAGGCCAAGCACGG	TAAAAGGAGGCCAAGCACGGTGG	0	26.3976	0	6.43973	5.87864	4	23	chr8	89048836	89048859	chr8_89048843_56
AAGGAGGAGGCCAAGCACGG	TAAAGTGAGGCCAGGCACGGTGG	1.41421	1.48719	2	0.525801	0	7	23	chr1	21319054	21319077	chr1_21319071_3
AAGGAGGAGGCCAAGCACGG	TAAGAGGAGGCCAGGCACAGTGG	6.7082	6.32056	8.48528	1.82143	1.82143	4	23	chr15	50576815	50576838	chr15_50576832_14
AAGGAGGAGGCCAAGCACGG	TAAGAGGAGGCCAGGCACGGTGG	52.5357	60.603	60.597	12.7174	11.8975	3	23	chr6	138082371	138082394	chr6_138082378_139
AAGGAGGAGGCCAAGCACGG	TAAGGTAAGGCCAAGCACGGTGG	2.44949	2.23079	2.82843	0	0	7	23	chr8	102892568	102892591	chr8_102892575_5
AAGGAGGAGGCCAAGCACGG	TAGAAAGAGGCCAGGCACGGTGG	1.73205	1.85899	2	0.743596	0	4	23	chr17	4113399	4113422	chr17_4113416_4
AAGGAGGAGGCCAAGCACGG	TAGAAGCAGGCCAAGCACGGTGG	2.82843	2.23079	2.82843	0	0	3	23	chr1	17281737	17281760	chr1_17281743_6
AAGGAGGAGGCCAAGCACGG	TAGAAGGAGGAGAAACAGGGTGT	1	0.743596	1	0.371798	0	7	23	chr2	16500415	16500438	chr2_16500421_2
AAGGAGGAGGCCAAGCACGG	TAGAAGGAGGCCAGGCACAGGGG	3.4641	2.60258	3.4641	0	0	4	23	chr5	159824040	159824063	chr5_159824055_7
AAGGAGGAGGCCAAGCACGG	TAGGAAGGGGCCAGGCACGGTGG	3.16228	2.97438	3.4641	1.28794	1.28794	4	23	chr9	35789509	35789532	chr9_35789516_7
AAGGAGGAGGCCAAGCACGG	TAGGAAGGGGCTAAGCACGGTGG	3.87298	3.71798	4.89898	1.28794	1.28794	4	23	chr3	50634775	50634798	chr3_50634783_8
AAGGAGGAGGCCAAGCACGG	TAGGAGAAGGCCAGGCACAGTGG	2.23607	2.23079	2.23607	0	0	4	23	chr1	6933544	6933567	chr1_6933551_6
AAGGAGGAGGCCAAGCACGG	TAGGAGCAGGCCGAGCACGGAGG	54.9181	65.0646	68.4544	15.2256	13.2498	3	23	chr3	52055892	52055915	chr3_52055909_142
AAGGAGGAGGCCAAGCACGG	TAGGAGGAGCAAGAGCATGGTGG	0	1.11539	0	0.525801	0	6	23	chr12	104557699	104557722	chr12_104557695_3
AAGGAGGAGGCCAAGCACGG	TAGGAGGAGGCCAGGCACAGTGG	32.4962	31.231	40.2492	3.0433	2.99753	3	23	chr6	28248538	28248561	chr6_28248555_68
AAGGAGGAGGCCAAGCACGG	TAGGAGGAGGGCAGGCACAGTGG	10.3923	8.92315	12	2.73215	2.73215	4	23	chr21	36178200	36178223	chr21_36178218_21
AAGGAGGAGGCCAAGCACGG	TAGGAGGGGGCCAGGCACGGTGG	35.9166	48.7055	45.0999	5.23166	3.69934	3	23	chr6	35131886	35131909	chr6_35131893_101
AAGGAGGAGGCCAAGCACGG	TAGGAGTAGGCCAGGCACGGTGG	24.4949	23.7951	27.7128	5.31034	4.59889	3	23	chr16	75211273	75211296	chr16_75211290_55
AAGGAGGAGGCCAAGCACGG	TATGAAGAGGCCAGGCACGGTGG	3.4641	5.20517	3.60555	0	0	4	23	chr20	63489492	63489515	chr20_63489509_13
AAGGAGGAGGCCAAGCACGG	TATGAGGAGGCCAAGCATGGTGG	58.2495	55.0261	68.0808	14.7224	14.0597	3	23	chr7	56050020	56050043	chr7_56050027_126
AAGGAGGAGGCCAAGCACGG	TATGAGGAGGCCAGGCACGGTGG	43.8406	41.2696	52.3259	7.01507	5.97196	3	23	chr2	73242025	73242048	chr2_73242032_93
AAGGAGGAGGCCAAGCACGG	TATGAGGAGGCCGGGCACGGTGG	1.41421	1.48719	1.73205	0.525801	0.371798	4	23	chrX	103700207	103700230	chrX_103700224_3
AAGGAGGAGGCCAAGCACGG	TCAGAGGAGGCCAGGCACGGTGG	13.4907	14.1283	15.4919	4.39917	3.40758	4	23	chr9	131796845	131796868	chr9_131796862_33
AAGGAGGAGGCCAAGCACGG	TCTAAGGAGGCCAGGCACGGTGG	15.1987	13.0129	16.9115	2.87993	2.03642	5	23	chr3	43193868	43193891	chr3_43193875_32
AAGGAGGAGGCCAAGCACGG	TCTTAGGAGGCCAGGCACGGTGG	1.41421	1.48719	2	0.525801	0.525801	5	23	chr7	88346418	88346441	chr7_88346425_3
AAGGAGGAGGCCAAGCACGG	TGAAAGGAGGCCAAGCACAGTGG	2	1.85899	2.44949	0	0	5	23	chr4	39577711	39577734	chr4_39577719_4
AAGGAGGAGGCCAAGCACGG	TGAGAGGAGGCCAGGCACAGTGG	1.41421	1.11539	1.41421	0	0	5	23	chr3	72741295	72741318	chr3_72741313_3
AAGGAGGAGGCCAAGCACGG	TGAGAGGAGGCCAGGCACGGTGG	24.6577	23.7951	29.6648	6.7438	6.24355	4	23	chr8	143046287	143046310	chr8_143046304_54
AAGGAGGAGGCCAAGCACGG	TGGAAGGAGGCCGGGCACGGTGG	5.2915	5.94876	7.74597	0	0	5	23	chr1	189802548	189802571	chr1_189802560_11
AAGGAGGAGGCCAAGCACGG	TGGGAGCAGGCCAAGCACGGTGG	22.9783	26.0258	26.3818	7.09345	5.36214	3	23	chr10	92085894	92085917	chr10_92085901_59
AAGGAGGAGGCCAAGCACGG	TGGGAGGAGGCCAGGCACGGTAG	1.73205	2.23079	2.23607	0	0	4	23	chr10	30087152	30087175	chr10_30087170_4
AAGGAGGAGGCCAAGCACGG	TGGGAGGAGGCCAGGCACGGTGG	58.3095	55.3979	68.8331	14.1869	13.5081	3	23	chr11	78017806	78017829	chr11_78017823_125
AAGGAGGAGGCCAAGCACGG	TGTGAGGAGGCCAGGCACGGTGG	17.4929	18.5899	20.7123	5.12488	3.15481	4	23	chr22	43867131	43867154	chr22_43867138_43
AAGGAGGAGGCCAAGCACGG	TGTGGGGAGGCCAGGCACAGTGG	1.41421	1.48719	2	0	0	6	23	chr9	129262872	129262895	chr9_129262876_3
AAGGAGGAGGCCAAGCACGG	TTAAAGGAGGCCAGGCACGGTGG	6	5.57697	7.07107	2.03642	2.03642	5	23	chr7	72793048	72793071	chr7_72793065_13
AAGGAGGAGGCCAAGCACGG	TTAGAGGAGGCCAGGCACAGTGG	1.41421	2.23079	3	0	0	5	23	chr14	53676962	53676985	chr14_53676968_3
AAGGAGGAGGCCAAGCACGG	TTATTGGAGGCCAGGCACGGTGG	0	0.743596	0	0.371798	0.371798	6	23	chr17	39845231	39845254	chr17_39845248_2
AAGGAGGAGGCCAAGCACGG	TTGGAGGGGGCCAAGCACAGTGG	0	11.8975	0	2.87993	2.87993	4	23	chr17	48034390	48034413	chr17_48034397_23
AAGGAGGAGGCCAAGCACGG	TTGGGGGAGGCCGGGCACGGTGG	0	2.23079	0	0.910715	0.910715	5	23	chr16	75140669	75140692	chr16_75140681_5
AAGGAGGAGGCCAAGCACGG	TTGGTGGTGGCCGGGCACGGTGG	0	0.743596	0	0.371798	0	6	23	chr8	104077852	104077875	chr8_104077852_2
AAGGAGGAGGCCAAGCACGG	TTGTAGGAGGCCAGGCACGGCGG	5.65685	6.69236	8.48528	1.93192	1.93192	4	23	chr10	122132255	122132278	chr10_122132273_12
AAGGAGGAGGCCAAGCACGG	TTTGGGGAGGCCAGGCACGGTGG	1	0.743596	1	0	0	5	23	chr3	138909479	138909502	chr3_138909486_2
