# Supplementary material for: Deep sampling of gRNA in the human genome and deep-learning-informed prediction of gRNA activities
Source: Cell Discov. 2023 May 16;9:48. doi: 10.1038/s41421-023-00549-9 (PMC10188485; doi:10.1038/s41421-023-00549-9)
Supplement: Supplementary file 9 — Supplementary Table S7 [file 41421_2023_549_MOESM9_ESM.xlsx]

## Sheet: Primer and gRNA sequence
Primer	Sequence
DNTT-F	atggatccaccacgagcgtc
DNTT-R	ggcatttctttcccacggttcaatataatcc
Fwd-oligo-pool	GACCGCGTCTCACACCG
Rev-oligo-pool	CACCggccgtctcgaaac
Fwd-libseq	CAAGCAGAAGACGGCATACGAGAT AGTCTGTG GTGACTGGAGTTCAGACGTGTGCTCTTCCGATCTcttgtggaaaggacgaaaCAC
Rev-libseq	AATGATACGGCGACCACCGAGATCTACACTCTTTCCCTACACGACGCTCTTCCGATCTagatctagttacgGAATTcTCGC
gRNA name	Sequence
DNTT-KO gRNA1	CAACTCGGGTTCGGATGTTC
DNTT-KO gRNA1	TCTTATGCATTCGATCAGCC
